# Supplementary material for: Gut microbiome signatures of vegan, vegetarian and omnivore diets and associated health outcomes across 21,561 individuals
Source: Nat Microbiol. 2025 Jan 6;10(1):41–52. doi: 10.1038/s41564-024-01870-z (PMC11726441; doi:10.1038/s41564-024-01870-z)
Supplement: Supplementary file 3 — Supplementary code. [file 41564_2024_1870_MOESM3_ESM.txt]

# Microbiome signatures of vegan, vegetarian and mixed diets and links to health outcomes: a multi-population study of 21,561 individuals

# First author: Gloria Fackelmann (gloria.fackelmann@unitn.it)
# Senior author: Nicola Segata (nicola.segata@unitn.it)

# Copyright (c) 2024 Laboratory of Computational Metagenomics, Department of Cellular, Computational and Integrative Biology, University of Trento, Trento, Italy.

# MIT License

# Permission is hereby granted, free of charge, to any person obtaining a copy
# of this software and associated documentation files (the "Software"), to deal
# in the Software without restriction, including without limitation the rights
# to use, copy, modify, merge, publish, distribute, sublicense, and/or sell
# copies of the Software, and to permit persons to whom the Software is
# furnished to do so, subject to the following conditions:

# The above copyright notice and this permission notice shall be included in all
# copies or substantial portions of the Software.

# THE SOFTWARE IS PROVIDED "AS IS", WITHOUT WARRANTY OF ANY KIND, EXPRESS OR
# IMPLIED, INCLUDING BUT NOT LIMITED TO THE WARRANTIES OF MERCHANTABILITY,
# FITNESS FOR A PARTICULAR PURPOSE AND NONINFRINGEMENT. IN NO EVENT SHALL THE
# AUTHORS OR COPYRIGHT HOLDERS BE LIABLE FOR ANY CLAIM, DAMAGES OR OTHER
# LIABILITY, WHETHER IN AN ACTION OF CONTRACT, TORT OR OTHERWISE, ARISING FROM,
# OUT OF OR IN CONNECTION WITH THE SOFTWARE OR THE USE OR OTHER DEALINGS IN THE
# SOFTWARE.

################## Table of Contents ##################
# Sequence pre-processing
# Taxonomic assignment using MetaPhlAn
# hPDI
# Alpha diversity
# Beta diversity
# Machine learning
# Meta-analysis to determine differentially abundant microbes between diet patterns
# Meta-analysis to determine links between SGB relative abundance and major food groups as well as hPDI
# Functional analysis
# Consumption frequency of dairy

################## Sequence pre-processing ##################

#https://github.com/SegataLab/preprocessing
#in bash:
preprocess.new.py -i <INPUT_FOLDER> -s <SAMPLE_NAME> -e ".fastq.gz" -f "_R1_" -r "_R2_" --rm_hsap

################## Taxonomic assignment using MetaPhlAn ##################

#https://github.com/SegataLab/preprocessing

#MetaPhlAn 4.0.2 vJan21 CHOCOPhlAnSGB_202103
#in bash:
metaphlan <SAMPLE_READS> --nproc 4 --input_type fastq --index mpa_vJan21_CHOCOPhlAnSGB_202103 --bowtie2out <SAMPLE_FOLDER>/<SAMPLE_NAME>.bowtie2.bz2 --samout <SAMPLE_FOLDER>/<SAMPLE_NAME>.sam.bz2 -o <SAMPLE_FOLDER>/<SAMPLE_NAME>_profile.tsv

################## hPDI ##################

#in R:
#anova (run per cohort)
m1 <- aov(hPDI ~ diet_pattern + scale(BMI) + scale(age) + sex, data = metadata,])
summary(m1)

#Tukey's HSD
TukeyHSD(m1, "diet_pattern")

################## Alpha diversity ##################

#https://github.com/biobakery/MetaPhlAn/blob/master/metaphlan/utils/calculate_diversity.R

#calculate observed richness using MetaPhlAn’s ‘calculate_diversity’ script in bash:
path/to/metaphlan/script/calculate_diversity.R --file path/to/input/table.tsv --out_directory path/to/output/directory --diversity alpha --metric richness

#in R:
library("performance") #0.10.9
library("FSA") #0.9.5
library("nlme") #3.1.164

df_with_richness <- df_with_richness[!check_outliers(df_with_richness$richness, method="ci"),]

model_richness <- nlme::lme(richness  ~
                         diet_pattern +
                         scale(BMI) +
                         scale(age) +
                         sex,
                         random = ~1 | cohort,
                         method = "REML",
                         na.action=na.fail, 
                         data=df_with_richness)

#repeat for each cohort:
kruskal_richness  <- kruskal.test(richness ~ diet_pattern, data = df_with_richness[df_with_richness$cohort=="P1",])

dunn_richness <- dunnTest(
    richness ~ diet_pattern,
    data = df_with_richness[df_with_richness$cohort=="P1",], 
    method="bh")

################## Beta diversity ##################

#https://github.com/biobakery/MetaPhlAn/blob/master/metaphlan/utils/calculate_diversity.R

#calculate beta diversity using MetaPhlAn’s ‘calculate_diversity’ script in bash (repeat for each cohort):
#weighted unifrac
path/to/metaphlan/script/calculate_diversity.R --file path/to/input/table.tsv --out_directory path/to/output/directory --diversity beta --metric weighted-unifrac --tree path/to/MetaPhlAn4/tree/mpa_v4beta_Jan21_SGB_tree.nwk

#unweighted unifrac
path/to/metaphlan/script/calculate_diversity.R --file path/to/input/table.tsv --out_directory path/to/output/directory --diversity beta --metric unweighted-unifrac --tree path/to/MetaPhlAn4/tree/mpa_v4beta_Jan21_SGB_tree.nwk

#bray-curtis
path/to/metaphlan/script/calculate_diversity.R --file path/to/input/table.tsv --out_directory path/to/output/directory --diversity beta --metric bray-curtis

#aitchison
path/to/metaphlan/script/calculate_diversity.R --file path/to/input/table.tsv --out_directory path/to/output/directory --diversity beta --metric aitchison

#in R:
library("vegan") #2.6.4

#run permanova for each cohort
adonis_res <- adonis2(distance_matrix$out_dists ~
							sex +
							scale(age) +
							scale(BMI) +
						diet_pattern,
						data = metadata,
						permutations=999)

################## Machine learning ##################

#https://github.com/SegataLab/metaml

#in bash:

#!/bin/bash

##
#python data_handler.py

## NAMES OF COHORTS: P1 P3_US22A P3_UK22A DeFilippisF_2019 TaralloS_2022

py="anaconda3/bin/python"
s="meta_analyses.py"
p="-l rf -nt 1000 -nsl 5 -mf 0.1 -nc 10 -r 10 -c entropy -cc 10"

#Cross validation with relative abundance without covarites per diet pair and cohort:
${py} ${s} \
   ../relative_abundances_omnivore_vegetarian.tsv \
   ../ml_results ${p} -t "cohort_name:P1" \
   -d 1:diet_type:vegetarian -z "t__"

#Cross validation with relative abundance with covarites per diet pair and cohort:
${py} ${s} \
    ../relative_abundances_covariates_omnivore_vegetarian.tsv \
    ../ml_results ${p} -t "cohort_name:P1" \
    -d 1:diet_type:vegetarian -z "t__"

#Cross validation with presence/absence without covarites per diet pair and cohort:
${py} ${s} \
   ../presence_absence_omnivore_vegetarian.tsv \
   ../ml_results ${p} -t "cohort_name:P1" \
   -d 1:diet_type:vegetarian -z "t__"

#Cross validation with presence/absence with covarites per diet pair and cohort:
${py} ${s} \
    ../presence_absence_covariates_omnivore_vegetarian.tsv \
    ../ml_results ${p} -t "cohort_name:P1" \
    -d 1:diet_type:vegetarian -z "t__"

#Cross LODO with relative abundance without covarites per diet pair and cohort (leaving 1 cohort out):
${py} ${s} \
   ../relative_abundances_omnivore_vegetarian.tsv \
   ../ml_results ${p} -x "cohort_name:P3_US22A:P3_UK22A:DeFilippisF_2019:TaralloS_2022" \
   -d 1:diet_type:vegetarian -z "t__"

#Cross LODO with presence/absence without covarites per diet pair and cohort (leaving 1 cohort out):
${py} ${s} \
   ../presence_absence_omnivore_vegetarian.tsv \
   ../ml_results ${p} -x "cohort_name:P3_US22A:P3_UK22A:DeFilippisF_2019:TaralloS_2022" \
   -d 1:diet_type:vegetarian -z "t__"

################## Meta-analysis to determine differentially abundant microbes between diet patterns ##################

#python meta-analyses were run with the pipeline available at https://github.com/waldronlab/curatedMetagenomicDataAnalyses/blob/main/python_tools/metaanalyze.py.
#An importable meta-analysis python library is also freely at https://github.com/SegataLab/inverse_var_weight/blob/main/meta_analyses.py"

#in bash and per diet pair:

#!/bin/bash

s="../metaanalyze.py"

# -re == std mean diff (cohen's d, adjusted)

python ${s} ../relative_abundances.tsv -of ma_results.tsv \
   -z t__ -re --formula "diet_pattern + BMI + age + C(sex)" -si cohort_name -cc omnivore:vegetarian -H DL

################## Meta-analysis to determine links between SGB relative abundance and major food groups as well as hPDI ##################

#in R:
#partial Spearman's correlation (run per cohort)

library("ppcor") #1.1

#define function
correlation_with_food <- function(food_category, input_table){
    
    colindex <- which(colnames(input_table)==food_category)
    
    # create an empty list into which values are to be filled
    res.df <- vector("list", (max(grep("s__", colnames(input_table)))-min(grep("s__", colnames(input_table)))))
    
    for (index in min(grep("s__", colnames(input_table))):max(grep("s__", colnames(input_table)))
        ){
        #partial correlation between:
        res.df[[index]] <- pcor.test(input_table[index]/100), #each SGB 
              input_table[colindex], #and food category
              input_table[,c("sex", "age", "bmi")], #adjusting for sex, age, BMI
              method = "spearman")
        res.df[[index]]$SGB <- colnames(input_table[index])  
    }

res.df <- do.call(rbind, res.df)
return(res.df)
}

#call function for correlation with meat (in omnivores only)
res.df_red_meat <- correlation_with_food(food_category="meat_red", input_table=all_foods_omn)
res.df_white_meat <- correlation_with_food(food_category="meat_white", input_table=all_foods_omn)

#call function for correlation with dairy (in omnivores & vegetarians only)
res.df_dairy <- correlation_with_food(food_category="dairy", input_table=all_foods_omn_veg)

#call function for correlation with vegetables & fruit (in omnivores, vegetarians & vegans)
res.df_veg <- correlation_with_food(food_category="veg", input_table=all_foods_omn_veg_vegan)
res.df_fruit <- correlation_with_food(food_category="fruit", input_table=all_foods_omn_veg_vegan)

#BH correction
res.df_red_meat$p_adj_BH <- p.adjust(res.df_red_meat$p.value, method = "BH")
res.df_white_meat$p_adj_BH <- p.adjust(res.df_white_meat$p.value, method = "BH")
res.df_dairy$p_adj_BH <- p.adjust(res.df_dairy$p.value, method = "BH")
res.df_veg$p_adj_BH <- p.adjust(res.df_veg$p.value, method = "BH")
res.df_fruit$p_adj_BH <- p.adjust(res.df_fruit$p.value, method = "BH")


#meta-correlation

#define function to prepare tables
library("expss") #0.11.6

prepare_df_for_metacor <- function(input_P1, input_P2, input_P3_22UKA, input_P3_22USA){

    #merge tables according to SGB by creating list of unique SGBs and store in DF
    comb_df <- data.frame(SGB = unique(c(input_P1$SGB, input_P2$SGB, input_P3_22UKA$SGB, input_P3_22USA$SGB)))
    
    #add column values per cohort dataframe:
    comb_df$estimateP1 <- vlookup(comb_df$SGB, input_P1, lookup_column = "SGB", result_column = "estimate")
    comb_df$estimateP2 <- vlookup(comb_df$SGB, input_P2, lookup_column = "SGB", result_column = "estimate")
    comb_df$estimateP3_UK <- vlookup(comb_df$SGB, input_P3_22UKA, lookup_column = "SGB", result_column = "estimate")
    comb_df$estimateP3_US <- vlookup(comb_df$SGB, input_P3_22USA, lookup_column = "SGB", result_column = "estimate")
    
    return(comb_df)
}

#call function for each food category
comb_red_meat <- prepare_df_for_metacor(input_P1 = P1_res.df_red_meat, 
                                          input_P2 = P2_res.df_red_meat, 
                                          input_P3_22UKA = P3_22UKA_res.df_red_meat, 
                                          input_P3_22USA = P3_22USA_res.df_red_meat)

comb_white_meat <- prepare_df_for_metacor(input_P1 = P1_res.df_white_meat, 
                                          input_P2 = P2_res.df_white_meat, 
                                          input_P3_22UKA = P3_22UKA_res.df_white_meat, 
                                          input_P3_22USA = P3_22USA_res.df_white_meat)

comb_veg <- prepare_df_for_metacor(input_P1 = P1_res.df_veg, 
                                          input_P2 = P2_res.df_veg, 
                                          input_P3_22UKA = P3_22UKA_res.df_veg, 
                                          input_P3_22USA = P3_22USA_res.df_veg)

comb_fruit <- prepare_df_for_metacor(input_P1 = P1_res.df_fruit, 
                                          input_P2 = P2_res.df_fruit, 
                                          input_P3_22UKA = P3_22UKA_res.df_fruit, 
                                          input_P3_22USA = P3_22USA_res.df_fruit)

comb_dairy <- prepare_df_for_metacor(input_P1 = P1_res.df_dairy, 
                                          input_P2 = P2_res.df_dairy, 
                                          input_P3_22UKA = P3_22UKA_res.df_dairy, 
                                          input_P3_22USA = P3_22USA_res.df_dairy)

#Define metacor function
library("meta") #7.0.0

metacor_table <- function(input_comb, sample_size){

    SGB <- c()
    pval.random <- c()
    TE.random <- c()
    seTE.random <- c()
    lower.random <- c()
    upper.random <- c()

    for (index in 1:nrow(input_comb)){
        if (sum(is.na(input_comb[index,2:5])) <2) {  #only runs on SGBs that are present in 3 cohorts

            metacor_res <- metacor(cor = unlist(input_comb[index,2:5]),
                                   n = sample_size,
                                   random = TRUE, 
    #random effects model because we assume that the true effect could vary from study to study due to the differences (heterogeneity) among studies
    #we are using the der simonian - laird heterogeneity which is supposed to be suitable for those cases in which there is great differences in samples sizes
                                   method.tau = "DL")

            SGB <- c(SGB, input_comb[index,1])
            pval.random <- c(pval.random, metacor_res$pval.random)
            TE.random <- c(TE.random, metacor_res$TE.random)
            seTE.random <- c(seTE.random, metacor_res$seTE.random)
            lower.random <-  c(lower.random, metacor_res$lower.random)
            upper.random <-  c(upper.random, metacor_res$upper.random)

        }
    }

    final_df <- data.frame(SGB = SGB,
                            pval.random = pval.random,
                            TE.random = TE.random,
                            seTE.random = seTE.random,
                            lower.random = lower.random,
                            upper.random = upper.random)
    #FDR correction:
    final_df$fdr <- p.adjust(final_df$pval.random, method = "fdr")
    final_df <- final_df[order(final_df$TE.random, decreasing = TRUE),]
    
    return(final_df)

}

#call metacor function
metacor_DL_df_red_meat <- metacor_table(input_comb = comb_red_meat,
                                        sample_size = n_meat) #string of sample sizes

metacor_DL_df_white_meat <- metacor_table(input_comb = comb_white_meat,
                                        sample_size = n_meat)

metacor_DL_df_dairy <- metacor_table(input_comb = comb_dairy,
                                        sample_size = n_dairy)

metacor_DL_df_veg <- metacor_table(input_comb = comb_veg,
                                        sample_size = n_veggie)

metacor_DL_df_fruit <- metacor_table(input_comb = comb_fruit,
                                        sample_size = n_veggie)

################## Functional analysis ##################

#https://github.com/SegataLab/preprocessing

#HUMAnN 3.6 in bash:
humann --input <SAMPLE_FOLDER>/<SAMPLE_NAME>.fastq --output <SAMPLE_FOLDER>/<SAMPLE_NAME> --threads 12 --nucleotide-database humann-3.5/chocophlan --protein-database humann-3.6/uniref90 --taxonomic-profile metaphlan-4.0.2_vJan21_CHOCOPhlAnSGB_202103/<SAMPLE_FOLDER>/<SAMPLE_NAME>_profile.tsv

################## Consumption frequency of dairy ##################

#in R:
#frequency table has sample IDs in first column and remaining column headers are all the dairy foods. Possible responses are: "2 or more times a day", "Once a day", "5-6 times a week", "3-4 times a week", "2 times a week", "Once a week", "2-3 times in the past month", "1 time in the past month", "irregularly".

#to calculate the minimum consumption:
min_consumption <- c()

min_consumption <- ifelse(colSums(apply(dairy_consumption_frequency_P3_df, 1, function(x) grepl("2 or more times a day", x))) > 0L, 
                     print("2 or more times a day"), 
                     ifelse(colSums(apply(dairy_consumption_frequency_P3_df, 1, function(x) grepl("Once a day", x))) > 0L, 
                            print("Once a day"),
                            ifelse(colSums(apply(dairy_consumption_frequency_P3_df, 1, function(x) grepl("5-6 times a week", x))) > 0L,
                                    print("5-6 times a week"),
                                    ifelse(colSums(apply(dairy_consumption_frequency_P3_df, 1, function(x) grepl("3-4 times a week", x))) > 0L,
                                            print("3-4 times a week"),
                                            ifelse(colSums(apply(dairy_consumption_frequency_P3_df, 1, function(x) grepl("2 times a week", x))) > 0L,
                                                    print("2 times a week"),
                                                    ifelse(colSums(apply(dairy_consumption_frequency_P3_df, 1, function(x) grepl("Once a week", x))) > 0L,
                                                            print("Once a week"),
                                                            ifelse(colSums(apply(dairy_consumption_frequency_P3_df, 1, function(x) grepl("2-3 times in the past month", x))) > 0L,
                                                                    print("2-3 times in the past month"),
                                                                    ifelse(colSums(apply(dairy_consumption_frequency_P3_df, 1, function(x) grepl("1 time in the past month", x))) > 0L,
                                                                        print("1 time in the past month"),
                                                                        print("irregularly")
                                                                        ))))))))
