# Supplementary material for: Gut microbiome signatures of vegan, vegetarian and omnivore diets and associated health outcomes across 21,561 individuals
Source: Nat Microbiol. 2025 Jan 6;10(1):41–52. doi: 10.1038/s41564-024-01870-z (PMC11726441; doi:10.1038/s41564-024-01870-z)
Supplement: Supplementary file 4 — Supplementary Table 1 Results of ANOVA models to explain hPDI with diet pattern, sex, age (scaled) and BMI (scaled) for each of the PREDICT cohorts (P1, P3 UK22A and P3 US22A). df, degrees of freedom. Table 2 Mean (M) and standard deviation (s.d.) hPDI for each diet pattern within each PREDICT cohort (P1, P3 UK22A and P3 US22A). Table 3 Results of multiple comparisons using Tukey contrasts with a sandwich estimator to provide a heteroscedasticity-consistent estimator following ANOVA tests to explain hPDI with diet pattern, sex, age (scaled) and BMI (scaled) for each of the PREDICT cohorts (P1, P3 UK22A and P3 US22A). Conf.high and conf.low, upper and lower confidence intervals. Adj.p.value, adjusted P value. Table 4 Results of Kruskal–Wallis tests to test for significant differences in alpha diversity between the diet patterns within each cohort (P1, P3 UK22A, P3 US22A, De Filippis et al. (2019), Tarallo et al. (2022)). Table 5 Median and interquartile range (IQR) for each diet pattern within each cohort (P1, P3 UK22A, P3 US22A, De Filippis et al. (2019), Tarallo et al. (2022)). Table 6 Results of Dunn’s test of multiple comparisons using rank sums following Kruskal–Wallis tests to test for significant differences in alpha diversity between the diet patterns within each significant cohort (P1, P3 UK22A and P3 US22A). p.unadj, unadjusted P value; p.adj, adjusted P value. Table 7 Alpha diversity model summary results of linear mixed model to predict observed richness using diet pattern, sex, age (scaled) and BMI (scaled) with cohort as a random effect. 95% confidence intervals (CIs) and P values were computed using a Wald t-distribution approximation. Table 8 Results from PERMANOVA tests using vegan::adonis2 with default settings (999 permutations, terms assessed sequentially) to test for differences in gut microbial beta diversity between the diet patterns with sex, age (scaled), BMI (scaled) and diet pattern (in that order) as explanatory variables. For each explana [file 41564_2024_1870_MOESM4_ESM.xlsx]

## Sheet: Supplementary Table 1
Cohort	Term	df	Sum of squares	Mean squares	F statistic	p-value
P1	diet pattern	2	3503.77	1751.89	37.4769	2.34646e-16
	BMI (scaled)	1	784.874	784.874	16.7903	4.55406e-05
	age (scaled)	1	1027.78	1027.78	21.9865	3.17404e-06
	sex	1	418.958	418.958	8.96247	0.00283169
	Residuals	894	41790.7	46.7458	NA	NA
P3 UK22A	diet pattern	2	60838.9	30419.4	542.894	1.66543e-226
	BMI (scaled)	1	47829.4	47829.4	853.609	2.21461e-181
	age (scaled)	1	16958.9	16958.9	302.664	5.65291e-67
	sex	1	21978	21978	392.24	6.1689e-86
	Residuals	12085	677147	56.032	NA	NA
P3 US22A	diet pattern	2	92540.1	46270.1	879.974	0
	BMI (scaled)	1	40264.2	40264.2	765.752	1.92291e-160
	age (scaled)	1	16338.8	16338.8	310.735	3.73182e-68
	sex	1	2135.76	2135.76	40.6183	1.96213e-10
	Residuals	7369	387471	52.5812	NA	NA

## Sheet: Supplementary Table 2
cohort	diet pattern	M	SD
P1	omnivore	58.99	7.04
	vegetarian	65.1	6.9
	vegan	72.7	4.24
P3 UK22A	omnivore	58.11	8.03
	vegetarian	65.5	6.72
	vegan	70.93	6.64
P3 US22A	omnivore	58.18	7.89
	vegetarian	66.84	7.28
	vegan	73.17	5.86

## Sheet: Supplementary Table 3
Cohort	Contrast	Estimate	Conf.low	Conf.high	Adj.p.value
P1	vegetarian-omnivore	6.11869	3.75985	8.47752	5.04e-09
	vegan-omnivore	13.7166	8.61083	18.8225	1.34e-09
	vegan-vegetarian	7.59796	2.02833	13.1676	0.004
P3 UK22A	vegetarian-omnivore	7.39065	6.6613	8.12	0
	vegan-omnivore	12.8161	11.5391	14.0931	0
	vegan-vegetarian	5.42544	3.97351	6.87737	0
P3 US22A	vegetarian-omnivore	8.6649	7.67592	9.65388	8.26e-12
	vegan-omnivore	14.9879	14.0508	15.9249	8.26e-12
	vegan-vegetarian	6.32297	4.99249	7.65345	8.28e-12

## Sheet: Supplementary Table 4
cohort	chi-squared	df	p-value
P1	8.2242	2	0.01637
P3 UK22A	90.727	2	1.99054e-20
P3 US22A	17.969	2	0.0001253
De Filippis	4.1053	2	0.1284
Tarallo S	2.5474	2	0.2798

## Sheet: Supplementary Table 5
cohort	diet pattern	median	IQR
P1	omnivore	299	98
	vegetarian	269	127
	vegan	266	85
P3 UK22A	omnivore	278	99
	vegetarian	253	104
	vegan	250	99
P3 US22A	omnivore	217	94
	vegetarian	201	94
	vegan	209	95
De Filippis	omnivore	287	87
	vegetarian	312	79
	vegan	257	131
Tarallo S	omnivore	243	110
	vegetarian	267	116
	vegan	240	101

## Sheet: Supplementary Table 6
cohort	comparison	Z-score	p.unadj	p.adj
P1	omnivore-vegan	1.3141	0.188814	0.283221
	omnivore-vegetarian	2.57936	0.00989843	0.0296953
	vegan-vegetarian	-0.210553	0.833236	0.833236
P3 UK22A	omnivore-vegan	5.50775	3.63447e-08	5.45171e-08
	omnivore-vegetarian	7.92961	2.19842e-15	6.59525e-15
	vegan-vegetarian	-0.851262	0.394624	0.394624
P3 US22A	omnivore-vegan	2.2683	0.023311	0.0349664
	omnivore-vegetarian	3.68208	0.000231335	0.000694004
	vegan-vegetarian	1.15197	0.249331	0.249331

## Sheet: Supplementary Table 7
Explanatory variable	Coefficient	95_CI_low	95_CI_high	t-value	df	p-value
(Intercept)	271.301	245.567	297.035	20.664	21549	5.96e-94
diet pattern (vegetarian)	-21.095	-25.2596	-16.9303	-9.92828	21549	3.52e-23
diet pattern (vegan)	-21.2	-26.5752	-15.8249	-7.73068	21549	1.12e-14
BMI (scaled)	-13.5759	-14.4899	-12.6619	-29.1129	21549	8.46e-183
age (scaled)	12.3925	11.4321	13.3528	25.2935	21549	4.02e-139
sex (male)	0.902097	-1.3734	3.17759	0.777052	21549	0.437137

## Sheet: Supplementary Table 8
		P1					P3 UK22A					P3 US22A					De Filippis et al. (2019)					Tarallo et al. (2022)
Distance metric	Term	Df	SumOfSqs	R2	F	Pr(>F)	Df	SumOfSqs	R2	F	Pr(>F)	Df	SumOfSqs	R2	F	Pr(>F)	Df	SumOfSqs	R2	F	Pr(>F)	Df	SumOfSqs	R2	F	Pr(>F)
Aitchison	sex	1	1587.35	0.00229615	2.4492	0.001	1	10415.7	0.0013928	17.294	0.001	1	7043.51	0.00175833	14.0297	0.001	1	1232.03	0.0134128	1.30597	0.034	1	882.689	0.00955618	1.11776	0.138
	age (scaled)	1	1688.37	0.00244228	2.60507	0.001	1	13253.4	0.00177225	22.0055	0.001	1	6046.05	0.00150933	12.0429	0.001	1	1961.03	0.0213492	2.07873	0.001	1	681.894	0.00738233	0.863492	0.905
	BMI (scaled)	1	2085.86	0.00301725	3.21836	0.001	1	14385.5	0.00192364	23.8852	0.001	1	9448.34	0.00235867	18.8198	0.001	1	880.845	0.00958953	0.933711	0.641	1	803.896	0.00870316	1.01799	0.379
	diet pattern	2	1543.92	0.00223333	1.1911	0.028	2	3919.95	0.000524179	3.25428	0.001	2	4555.86	0.00113732	4.53731	0.001	2	1933.34	0.0210477	1.02469	0.307	2	1554.21	0.0168262	0.984058	0.556
	Residual	1056	684405	0.990011	NA	NA	12347	7.4363e+06	0.994387	NA	NA	7925	3.9787e+06	0.993236	NA	NA	91	85847.7	0.934601	NA	NA	112	88445.7	0.957532	NA	NA
	Total	1061	691310	1	NA	NA	12352	7.47827e+06	1	NA	NA	7930	4.00579e+06	1	NA	NA	96	91854.9	1	NA	NA	117	92368.3	1	NA	NA
Bray-Curtis	sex	1	0.925107	0.00332446	3.57304	0.001	1	9.87223	0.00308964	38.7183	0.001	1	6.88959	0.00325795	26.2725	0.001	1	0.85099	0.0266856	2.646	0.001	1	0.473909	0.0126179	1.498	0.049
	age (scaled)	1	1.36356	0.00490009	5.26649	0.001	1	16.9909	0.00531751	66.6371	0.001	1	9.83615	0.00465132	37.5089	0.001	1	0.709664	0.0222538	2.20657	0.002	1	0.359008	0.00955865	1.13481	0.222
	BMI (scaled)	1	1.69426	0.00608849	6.54374	0.001	1	16.4803	0.00515772	64.6348	0.001	1	14.8374	0.00701632	56.5806	0.001	1	0.315307	0.00988749	0.98039	0.471	1	0.414666	0.0110406	1.31074	0.098
	diet pattern	2	0.877617	0.0031538	1.69481	0.002	2	3.73716	0.00116959	7.32844	0.001	2	4.92414	0.00232853	9.38879	0.001	2	0.746661	0.023414	1.1608	0.173	2	0.878461	0.0233892	1.38839	0.037
	Residual	1056	273.412	0.982533	NA	NA	12347	3148.19	0.985266	NA	NA	7925	2078.21	0.982746	NA	NA	91	29.2669	0.917759	NA	NA	112	35.4324	0.943394	NA	NA
	Total	1061	278.273	1	NA	NA	12352	3195.27	1	NA	NA	7930	2114.7	1	NA	NA	96	31.8895	1	NA	NA	117	37.5584	1	NA	NA
Unweighted UniFrac	sex	1	0.541479	0.0037854	4.09973	0.001	1	4.7094	0.0027619	34.8364	0.001	1	5.90366	0.00465125	37.7947	0.001	1	0.252879	0.0167819	1.65365	0.031	1	0.159413	0.00806922	0.957904	0.48
	age (scaled)	1	1.23403	0.00862695	9.34331	0.001	1	15.0359	0.00881804	111.224	0.001	1	6.63195	0.00522504	42.4572	0.001	1	0.255062	0.0169268	1.66793	0.025	1	0.284718	0.014412	1.71086	0.026
	BMI (scaled)	1	1.23891	0.00866107	9.38027	0.001	1	12.6938	0.00744448	93.8987	0.001	1	14.5936	0.0114977	93.4272	0.001	1	0.217429	0.0144293	1.42183	0.065	1	0.17795	0.0090075	1.06929	0.3
	diet pattern	2	0.556642	0.0038914	2.10727	0.002	2	3.5489	0.0020813	13.126	0.001	2	4.2238	0.00332776	13.5202	0.001	2	0.427339	0.0283596	1.39725	0.044	2	0.49473	0.0250424	1.4864	0.022
	Residual	1056	139.473	0.975035	NA	NA	12347	1669.14	0.978894	NA	NA	7925	1237.91	0.975298	NA	NA	91	13.9159	0.923502	NA	NA	112	18.6389	0.943469	NA	NA
	Total	1061	143.044	1	NA	NA	12352	1705.13	1	NA	NA	7930	1269.26	1	NA	NA	96	15.0686	1	NA	NA	117	19.7557	1	NA	NA
Weighted UniFrac	sex	1	0.550363	0.00961157	10.5311	0.001	1	3.02571	0.00491389	62.2377	0.001	1	1.11229	0.00289786	23.6396	0.001	1	0.213709	0.0208014	2.03865	0.079	1	0.157706	0.0153715	1.84504	0.089
	age (scaled)	1	0.652536	0.0113959	12.4862	0.001	1	6.03395	0.00979943	124.116	0.001	1	2.94006	0.00765978	62.4854	0.001	1	0.262749	0.0255746	2.50646	0.041	1	0.153957	0.015006	1.80117	0.115
	BMI (scaled)	1	0.658636	0.0115025	12.6029	0.001	1	5.48541	0.00890857	112.833	0.001	1	5.55715	0.0144781	118.106	0.001	1	0.0855526	0.00832726	0.816118	0.506	1	0.0857544	0.00835841	1.00326	0.36
	diet pattern	2	0.211768	0.00369833	2.02608	0.013	2	0.946123	0.00153655	9.73069	0.001	2	1.33459	0.00347703	14.1821	0.001	2	0.17238	0.0167786	0.8222	0.565	2	0.288943	0.028163	1.6902	0.092
	Residual	1056	55.1872	0.963792	NA	NA	12347	600.254	0.974842	NA	NA	7925	372.887	0.971487	NA	NA	91	9.53941	0.928518	NA	NA	112	9.57329	0.933101	NA	NA
	Total	1061	57.2605	1	NA	NA	12352	615.746	1	NA	NA	7930	383.831	1	NA	NA	96	10.2738	1	NA	NA	117	10.2597	1	NA	NA

## Sheet: Supplementary Table 9
Comparison	ML Method	P1	P3 US22A	P3 UK22A	De Filippis et al. 2019	Tarallo et al. 2022	Average
omnivore-vegetarian	LODO	0.809121	0.765348	0.768047	0.880435	0.845066	0.813604
	LODO with covariates	0.810149	0.766619	0.768615	0.892449	0.846184	0.816803
	cross LODO	0.814158	0.794377	0.805455	0.870417	0.82	0.820881
omnivore-vegan	LODO	0.933998	0.872896	0.893682	0.868116	0.875125	0.888763
	LODO with covariates	0.930826	0.872994	0.893967	0.872585	0.875938	0.889262
	cross LODO	0.932598	0.914583	0.916446	0.858611	0.866875	0.897823
vegetarian-vegan	LODO	0.865593	0.778051	0.77238	0.853363	0.8025	0.814377
	LODO with covariates	0.862034	0.780128	0.770981	0.85424	0.799934	0.813463
	cross LODO	0.883333	0.823473	0.817692	0.843333	0.840417	0.84165

## Sheet: Supplementary Table 10
SGB ID	P1_Effect	P1_SE	P1_Pvalue	P1_Qvalue	P3_US22A_Effect	P3_US22A_SE	P3_US22A_Pvalue	P3_US22A_Qvalue	P3_UK22A_Effect	P3_UK22A_SE	P3_UK22A_Pvalue	P3_UK22A_Qvalue	DeFilippisF_2019_Effect	DeFilippisF_2019_SE	DeFilippisF_2019_Pvalue	DeFilippisF_2019_Qvalue	TaralloS_2022_Effect	TaralloS_2022_SE	TaralloS_2022_Pvalue	TaralloS_2022_Qvalue	RE_Effect	RE_Var	RE_Pvalue	RE_Effect_Qvalue	RE_stdErr	RE_conf_int_lower	RE_conf_int_upper	Zscore	Tau2	I2
s__Abiotrophia_defectiva|t__SGB8235	NA	NA	NA	NA	-0.037	0.023	0.508	0.926	-0.012	0.018	0.772	0.929	NA	NA	NA	NA	-0.256	0.23	0.269	0.746	-0.023	0	0.113	0.37	0.014	-0.05	0.005	-1.585	0	0
s__Abiotrophia_sp_HMSC24B09|t__SGB8236	NA	NA	NA	NA	0.031	0.023	0.583	0.926	NA	NA	NA	NA	NA	NA	NA	NA	-0.25	0.23	0.28	0.746	-0.016	0.011	0.879	0.936	0.105	-0.221	0.189	-0.153	0.013	0.321
s__Absicoccus_porci|t__SGB6818	-0.04	0.062	0.764	0.97	NA	NA	NA	NA	-0.026	0.018	0.525	0.929	NA	NA	NA	NA	NA	NA	NA	NA	-0.027	0	0.117	0.378	0.017	-0.061	0.007	-1.566	0	0
s__Acetivibrio_ethanolgignens|t__SGB4683	NA	NA	NA	NA	-0.019	0.023	0.739	0.926	-0.011	0.018	0.798	0.929	NA	NA	NA	NA	NA	NA	NA	NA	-0.014	0	0.336	0.674	0.014	-0.042	0.014	-0.962	0	0
s__Acetobacter_pomorum|t__SGB1194	NA	NA	NA	NA	NA	NA	NA	NA	-0.009	0.018	0.832	0.929	NA	NA	NA	NA	NA	NA	NA	NA	-0.009	0	0.63	0.782	0.018	-0.044	0.027	-0.482	0	NA
s__Acholeplasmatales_bacterium|t__SGB6583	0.029	0.062	0.826	0.97	0.194	0.023	0.001	0.013	0.045	0.018	0.279	0.798	NA	NA	NA	NA	NA	NA	NA	NA	0.095	0.003	0.072	0.271	0.053	-0.009	0.199	1.796	0.007	0.926
s__Acholeplasmatales_bacterium|t__SGB6588	NA	NA	NA	NA	-0.012	0.023	0.828	0.926	-0.012	0.018	0.779	0.929	NA	NA	NA	NA	NA	NA	NA	NA	-0.012	0	0.406	0.714	0.014	-0.04	0.016	-0.831	0	0
s__Acholeplasmatales_unclassified_SGB6584|t__SGB6584	0.091	0.062	0.496	0.97	-0.027	0.023	0.635	0.926	0.078	0.018	0.058	0.315	0.24	0.261	0.376	0.77	0.132	0.23	0.567	0.791	0.042	0.001	0.147	0.44	0.029	-0.015	0.099	1.451	0.002	0.718
s__Acidaminococcaceae_bacterium|t__SGB5789	-0.041	0.062	0.762	0.97	0.011	0.023	0.851	0.926	-0.032	0.018	0.437	0.929	NA	NA	NA	NA	NA	NA	NA	NA	-0.017	0	0.269	0.614	0.015	-0.046	0.013	-1.106	0	0.118
s__Acidaminococcaceae_bacterium|t__SGB5790	-0.076	0.062	0.571	0.97	-0.034	0.023	0.544	0.926	-0.041	0.018	0.323	0.855	0.165	0.261	0.541	0.809	NA	NA	NA	NA	-0.04	0	0.004	0.03	0.014	-0.067	-0.012	-2.851	0	0
s__Acidaminococcaceae_unclassified_SGB5785|t__SGB5785	-0.073	0.062	0.584	0.97	-0.017	0.023	0.761	0.926	-0.057	0.018	0.166	0.613	0.023	0.26	0.931	0.972	-0.182	0.23	0.431	0.746	-0.044	0	0.002	0.013	0.014	-0.071	-0.016	-3.151	0	0
s__Acidaminococcus_fermentans|t__SGB5743	-0.062	0.062	0.645	0.97	0.109	0.023	0.053	0.342	-0.063	0.018	0.127	0.52	-0.463	0.264	0.09	0.768	-0.201	0.23	0.385	0.746	-0.042	0.005	0.545	0.772	0.069	-0.176	0.093	-0.606	0.015	0.898
s__Acidaminococcus_fermentans|t__SGB5744	-0.062	0.062	0.645	0.97	-0.029	0.023	0.604	0.926	0.032	0.018	0.434	0.929	NA	NA	NA	NA	-0.245	0.23	0.29	0.746	-0.008	0.001	0.746	0.844	0.026	-0.059	0.042	-0.324	0.001	0.559
s__Acidaminococcus_intestini|t__SGB5736	0.036	0.062	0.786	0.97	-0.116	0.023	0.039	0.279	0.031	0.018	0.455	0.929	-0.018	0.26	0.945	0.978	-0.006	0.229	0.98	0.99	-0.025	0.001	0.486	0.756	0.036	-0.095	0.045	-0.696	0.003	0.847
s__Acidaminococcus_massiliensis|t__SGB5742	-0.088	0.062	0.513	0.97	-0.034	0.023	0.542	0.926	-0.026	0.018	0.525	0.929	-0.231	0.261	0.394	0.77	-0.289	0.231	0.211	0.746	-0.034	0	0.015	0.083	0.014	-0.061	-0.007	-2.436	0	0
s__Acidaminococcus_provencensis|t__SGB5740	0.266	0.062	0.047	0.622	-0.004	0.023	0.95	0.973	0.033	0.018	0.426	0.929	NA	NA	NA	NA	NA	NA	NA	NA	0.09	0.007	0.275	0.621	0.082	-0.071	0.25	1.092	0.019	0.88
s__Acidaminococcus_SGB42794|t__SGB42794	-0.059	0.062	0.661	0.97	-0.018	0.023	0.749	0.926	-0.009	0.018	0.833	0.929	NA	NA	NA	NA	NA	NA	NA	NA	-0.015	0	0.293	0.633	0.014	-0.042	0.013	-1.051	0	0
s__Acidaminococcus_timonensis|t__SGB5741	-0.042	0.062	0.756	0.97	-0.023	0.023	0.677	0.926	-0.03	0.018	0.459	0.929	-0.17	0.261	0.529	0.805	NA	NA	NA	NA	-0.029	0	0.037	0.169	0.014	-0.056	-0.002	-2.083	0	0
s__Acidipropionibacterium_acidipropionici|t__SGB16957	NA	NA	NA	NA	0.104	0.023	0.066	0.392	NA	NA	NA	NA	NA	NA	NA	NA	NA	NA	NA	NA	0.104	0.001	0	0	0.023	0.059	0.149	4.503	0	NA
s__Acidovorax_caeni|t__SGB12718	NA	NA	NA	NA	-0.012	0.023	0.83	0.926	NA	NA	NA	NA	NA	NA	NA	NA	NA	NA	NA	NA	-0.012	0.001	0.6	0.778	0.023	-0.057	0.033	-0.525	0	NA
s__Acidovorax_sp_MR_S7|t__SGB12716	NA	NA	NA	NA	-0.012	0.023	0.83	0.926	NA	NA	NA	NA	0.186	0.261	0.491	0.788	NA	NA	NA	NA	-0.011	0.001	0.645	0.787	0.023	-0.055	0.034	-0.46	0	0
s__Acidovorax_temperans|t__SGB12690	NA	NA	NA	NA	NA	NA	NA	NA	NA	NA	NA	NA	0.186	0.261	0.491	0.788	NA	NA	NA	NA	0.186	0.068	0.476	0.751	0.261	-0.325	0.698	0.713	0	NA
s__Acinetobacter_johnsonii|t__SGB10398	NA	NA	NA	NA	NA	NA	NA	NA	-0.009	0.018	0.819	0.929	NA	NA	NA	NA	NA	NA	NA	NA	-0.009	0	0.604	0.778	0.018	-0.045	0.026	-0.518	0	NA
s__Actinobaculum_massiliense|t__SGB17172	NA	NA	NA	NA	-0.015	0.023	0.787	0.926	-0.01	0.018	0.805	0.929	NA	NA	NA	NA	NA	NA	NA	NA	-0.012	0	0.396	0.71	0.014	-0.04	0.016	-0.848	0	0
s__Actinobaculum_sp_oral_taxon_183|t__SGB15892	-0.076	0.062	0.573	0.97	-0.046	0.023	0.419	0.926	-0.008	0.018	0.844	0.929	0.2	0.261	0.46	0.788	0.207	0.23	0.371	0.746	-0.024	0	0.092	0.324	0.014	-0.052	0.004	-1.684	0	0.02
s__Actinomyces_bouchesdurhonensis|t__SGB17152	-0.004	0.062	0.976	0.989	-0.118	0.023	0.037	0.27	-0.065	0.018	0.113	0.488	-0.144	0.261	0.595	0.82	0.301	0.231	0.193	0.746	-0.068	0.001	0.044	0.191	0.034	-0.134	-0.002	-2.012	0.002	0.475
s__Actinomyces_dentalis|t__SGB15877	-0.046	0.062	0.734	0.97	-0.022	0.023	0.699	0.926	-0.001	0.018	0.988	0.994	-0.118	0.261	0.662	0.849	NA	NA	NA	NA	-0.011	0	0.431	0.727	0.014	-0.038	0.016	-0.788	0	0
s__Actinomyces_gerencseriae|t__SGB15874	NA	NA	NA	NA	-0.05	0.023	0.37	0.926	-0.042	0.018	0.308	0.84	NA	NA	NA	NA	NA	NA	NA	NA	-0.045	0	0.002	0.012	0.014	-0.073	-0.017	-3.174	0	0
s__Actinomyces_graevenitzii|t__SGB17130	-0.016	0.062	0.906	0.973	-0.093	0.023	0.1	0.524	-0.089	0.018	0.03	0.189	-0.366	0.263	0.179	0.77	-0.106	0.23	0.647	0.834	-0.088	0	0	0	0.014	-0.115	-0.061	-6.338	0	0
s__Actinomyces_haliotis|t__SGB61276	NA	NA	NA	NA	-0.013	0.023	0.823	0.926	-0.014	0.018	0.736	0.929	NA	NA	NA	NA	NA	NA	NA	NA	-0.013	0	0.348	0.68	0.014	-0.041	0.015	-0.939	0	0
s__Actinomyces_ihuae|t__SGB17194	NA	NA	NA	NA	-0.012	0.023	0.831	0.926	NA	NA	NA	NA	NA	NA	NA	NA	NA	NA	NA	NA	-0.012	0.001	0.602	0.778	0.023	-0.057	0.033	-0.521	0	NA
s__Actinomyces_israelii|t__SGB15875	NA	NA	NA	NA	-0.012	0.023	0.832	0.926	0.009	0.018	0.827	0.929	NA	NA	NA	NA	NA	NA	NA	NA	0.001	0	0.945	0.97	0.014	-0.027	0.029	0.07	0	0
s__Actinomyces_johnsonii|t__SGB15887	-0.029	0.062	0.83	0.97	0.048	0.023	0.398	0.926	-0.035	0.018	0.397	0.929	-0.449	0.264	0.1	0.768	NA	NA	NA	NA	-0.019	0.003	0.714	0.825	0.053	-0.123	0.085	-0.366	0.007	0.725
s__Actinomyces_massiliensis|t__SGB15873	NA	NA	NA	NA	0.071	0.023	0.207	0.773	-0.01	0.018	0.799	0.929	0.084	0.261	0.757	0.883	NA	NA	NA	NA	0.029	0.001	0.323	0.663	0.029	-0.028	0.085	0.987	0.001	0.743
s__Actinomyces_naeslundii|t__SGB15888	-0.067	0.062	0.615	0.97	-0.063	0.023	0.264	0.867	-0.001	0.018	0.987	0.994	0.123	0.261	0.65	0.846	NA	NA	NA	NA	-0.031	0	0.112	0.368	0.019	-0.069	0.007	-1.59	0	0.433
s__Actinomyces_oris|t__SGB15878	-0.122	0.062	0.362	0.97	-0.053	0.023	0.351	0.926	-0.027	0.018	0.516	0.929	-0.215	0.261	0.427	0.779	NA	NA	NA	NA	-0.042	0	0.003	0.023	0.014	-0.069	-0.014	-2.952	0	0.015
s__Actinomyces_radicidentis|t__SGB15891	NA	NA	NA	NA	-0.012	0.023	0.835	0.926	0.018	0.018	0.657	0.929	NA	NA	NA	NA	NA	NA	NA	NA	0.007	0	0.65	0.789	0.015	-0.022	0.035	0.454	0	0.045
s__Actinomyces_SGB15893|t__SGB15893	NA	NA	NA	NA	NA	NA	NA	NA	-0.016	0.018	0.693	0.929	NA	NA	NA	NA	NA	NA	NA	NA	-0.016	0	0.371	0.698	0.018	-0.052	0.019	-0.894	0	NA
s__Actinomyces_SGB17154|t__SGB17154	-0.187	0.062	0.164	0.97	-0.086	0.023	0.128	0.606	-0.042	0.018	0.313	0.844	-0.119	0.261	0.659	0.846	0.18	0.23	0.434	0.746	-0.079	0.001	0.008	0.052	0.03	-0.138	-0.02	-2.642	0.002	0.469
s__Actinomyces_SGB17168|t__SGB17168	-0.087	0.062	0.519	0.97	-0.175	0.023	0.002	0.033	-0.173	0.018	0	0.001	-0.169	0.261	0.532	0.807	-0.214	0.23	0.355	0.746	-0.17	0	0	0	0.014	-0.197	-0.142	-12.237	0	0
s__Actinomyces_sp_ICM47|t__SGB17167	-0.045	0.062	0.735	0.97	-0.091	0.023	0.107	0.545	-0.063	0.018	0.124	0.516	-0.144	0.261	0.593	0.819	-0.292	0.231	0.208	0.746	-0.073	0	0	0	0.014	-0.1	-0.046	-5.298	0	0
s__Actinomyces_sp_ICM58|t__SGB17169	-0.058	0.062	0.667	0.97	-0.005	0.023	0.934	0.964	-0.034	0.018	0.409	0.929	-0.438	0.264	0.108	0.768	0.178	0.23	0.44	0.746	-0.025	0	0.2	0.524	0.02	-0.064	0.013	-1.281	0	0.121
s__Actinomyces_sp_oral_taxon_448|t__SGB15872	-0.043	0.062	0.751	0.97	-0.002	0.023	0.968	0.98	0.003	0.018	0.948	0.973	0.313	0.262	0.249	0.77	NA	NA	NA	NA	-0.001	0	0.97	0.984	0.014	-0.028	0.027	-0.037	0	0
s__Actinomyces_sp_oral_taxon_897|t__SGB15876	NA	NA	NA	NA	-0.027	0.023	0.637	0.926	-0.019	0.018	0.643	0.929	NA	NA	NA	NA	NA	NA	NA	NA	-0.022	0	0.123	0.39	0.014	-0.05	0.006	-1.541	0	0
s__Actinomyces_sp_S6_Spd3|t__SGB17132_group	-0.033	0.062	0.805	0.97	-0.032	0.023	0.569	0.926	-0.025	0.018	0.543	0.929	-0.43	0.263	0.115	0.768	-0.412	0.232	0.077	0.746	-0.064	0.003	0.246	0.59	0.055	-0.172	0.044	-1.159	0.009	0.215
s__Actinomyces_timonensis|t__SGB33750	NA	NA	NA	NA	-0.019	0.023	0.73	0.926	-0.009	0.018	0.824	0.929	-0.233	0.261	0.389	0.77	NA	NA	NA	NA	-0.014	0	0.334	0.674	0.014	-0.042	0.014	-0.966	0	0
s__Actinomyces_urinae|t__SGB33665	-0.028	0.062	0.834	0.97	-0.01	0.023	0.859	0.927	NA	NA	NA	NA	NA	NA	NA	NA	NA	NA	NA	NA	-0.012	0	0.572	0.775	0.022	-0.054	0.03	-0.566	0	0
s__Actinomyces_urogenitalis|t__SGB15868	-0.048	0.062	0.718	0.97	0.145	0.023	0.01	0.109	NA	NA	NA	NA	NA	NA	NA	NA	NA	NA	NA	NA	0.057	0.009	0.555	0.774	0.096	-0.132	0.246	0.59	0.017	0.884
s__Actinotignum_timonense|t__SGB17174_group	NA	NA	NA	NA	0.056	0.023	0.316	0.926	-0.023	0.018	0.581	0.929	NA	NA	NA	NA	NA	NA	NA	NA	0.016	0.002	0.693	0.809	0.04	-0.062	0.093	0.395	0.003	0.863
s__Acutalibacter_muris|t__SGB7269	NA	NA	NA	NA	-0.014	0.023	0.805	0.926	NA	NA	NA	NA	NA	NA	NA	NA	NA	NA	NA	NA	-0.014	0.001	0.545	0.772	0.023	-0.059	0.031	-0.605	0	NA
s__Adlercreutzia_caecicola|t__SGB33555	0.207	0.062	0.123	0.952	0.042	0.023	0.459	0.926	0.016	0.018	0.696	0.929	NA	NA	NA	NA	NA	NA	NA	NA	0.076	0.003	0.177	0.491	0.056	-0.034	0.186	1.35	0.008	0.775
s__Adlercreutzia_caecimuris|t__SGB14802	-0.028	0.062	0.837	0.97	-0.018	0.023	0.753	0.926	0.005	0.018	0.898	0.943	NA	NA	NA	NA	-0.16	0.23	0.488	0.763	-0.005	0	0.701	0.817	0.014	-0.032	0.022	-0.384	0	0
s__Adlercreutzia_equolifaciens|t__SGB14797_group	-0.151	0.062	0.259	0.97	-0.277	0.023	0	0	-0.066	0.018	0.109	0.476	-0.571	0.266	0.038	0.768	-0.572	0.234	0.015	0.746	-0.234	0.007	0.007	0.043	0.086	-0.404	-0.065	-2.713	0.026	0.93
s__Adlercreutzia_mucosicola|t__SGB33554	-0.012	0.062	0.93	0.976	-0.06	0.023	0.288	0.895	0.006	0.018	0.875	0.935	NA	NA	NA	NA	NA	NA	NA	NA	-0.022	0	0.313	0.652	0.022	-0.066	0.021	-1.01	0.001	0.61
s__Adlercreutzia_muris|t__SGB33553	-0.045	0.062	0.74	0.97	-0.001	0.023	0.984	0.991	0.006	0.018	0.892	0.943	NA	NA	NA	NA	NA	NA	NA	NA	0.001	0	0.965	0.981	0.014	-0.027	0.028	0.044	0	0
s__Adlercreutzia_sp_ZJ242|t__SGB86231	NA	NA	NA	NA	-0.013	0.023	0.82	0.926	NA	NA	NA	NA	NA	NA	NA	NA	NA	NA	NA	NA	-0.013	0.001	0.577	0.775	0.023	-0.058	0.032	-0.558	0	NA
s__Aerococcus_christensenii|t__SGB7881	0.205	0.062	0.127	0.958	0.166	0.023	0.003	0.048	0.053	0.018	0.198	0.67	NA	NA	NA	NA	NA	NA	NA	NA	0.131	0.002	0.004	0.027	0.045	0.042	0.22	2.89	0.005	0.887
s__Aeromonas_caviae|t__SGB9955	NA	NA	NA	NA	0.11	0.023	0.05	0.33	-0.019	0.018	0.649	0.929	0.186	0.261	0.491	0.788	NA	NA	NA	NA	0.049	0.002	0.309	0.65	0.048	-0.046	0.144	1.016	0.004	0.899
s__Aeromonas_hydrophila|t__SGB9954_group	NA	NA	NA	NA	NA	NA	NA	NA	-0.012	0.018	0.777	0.929	NA	NA	NA	NA	NA	NA	NA	NA	-0.012	0	0.521	0.768	0.018	-0.047	0.024	-0.642	0	NA
s__Aeromonas_veronii|t__SGB9947_group	NA	NA	NA	NA	-0.012	0.023	0.824	0.926	-0.01	0.018	0.804	0.929	NA	NA	NA	NA	NA	NA	NA	NA	-0.011	0	0.436	0.73	0.014	-0.039	0.017	-0.779	0	0
s__Agathobaculum_butyriciproducens|t__SGB14993_group	-0.093	0.062	0.486	0.97	0.157	0.023	0.005	0.068	0.134	0.018	0.001	0.017	-0.164	0.261	0.545	0.809	-0.27	0.231	0.243	0.746	0.034	0.005	0.641	0.786	0.073	-0.109	0.177	0.467	0.017	0.788
s__Agathobaculum_desmolans|t__SGB14989	-0.028	0.062	0.832	0.97	-0.052	0.023	0.358	0.926	-0.034	0.018	0.407	0.929	NA	NA	NA	NA	NA	NA	NA	NA	-0.04	0	0.004	0.027	0.014	-0.067	-0.013	-2.898	0	0
s__Agathobaculum_sp_Marseille_P7918|t__SGB29299	-0.061	0.062	0.65	0.97	-0.047	0.023	0.403	0.926	-0.052	0.018	0.204	0.68	NA	NA	NA	NA	NA	NA	NA	NA	-0.051	0	0	0.003	0.014	-0.078	-0.024	-3.662	0	0
s__Aggregatibacter_aphrophilus|t__SGB9731	-0.034	0.062	0.801	0.97	0.093	0.023	0.098	0.518	-0.03	0.018	0.471	0.929	-0.476	0.264	0.082	0.768	-0.301	0.231	0.194	0.746	-0.045	0.006	0.554	0.774	0.076	-0.194	0.104	-0.591	0.019	0.83
s__Aggregatibacter_segnis|t__SGB9738_group	-0.075	0.062	0.576	0.97	-0.026	0.023	0.644	0.926	-0.026	0.018	0.532	0.929	NA	NA	NA	NA	NA	NA	NA	NA	-0.028	0	0.042	0.182	0.014	-0.056	-0.001	-2.038	0	0
s__Aggregatibacter_sp_oral_taxon_458|t__SGB9733	-0.032	0.062	0.811	0.97	NA	NA	NA	NA	-0.015	0.018	0.715	0.929	NA	NA	NA	NA	NA	NA	NA	NA	-0.016	0	0.347	0.68	0.017	-0.05	0.018	-0.94	0	0
s__Akkermansia_glycaniphila|t__SGB9220	-0.031	0.062	0.818	0.97	-0.012	0.023	0.83	0.926	0.069	0.018	0.094	0.436	NA	NA	NA	NA	NA	NA	NA	NA	0.02	0.001	0.514	0.767	0.031	-0.04	0.08	0.653	0.002	0.773
s__Akkermansia_muciniphila|t__SGB9226	-0.052	0.062	0.698	0.97	-0.085	0.023	0.132	0.614	-0.06	0.018	0.144	0.562	0.621	0.267	0.025	0.768	-0.113	0.23	0.624	0.822	-0.006	0.01	0.956	0.976	0.102	-0.206	0.195	-0.055	0.038	0.466
s__Akkermansia_muciniphila|t__SGB9228	0.084	0.062	0.533	0.97	0.001	0.023	0.991	0.994	0.046	0.018	0.261	0.773	0.439	0.264	0.108	0.768	0.275	0.231	0.235	0.746	0.047	0.001	0.166	0.475	0.034	-0.019	0.112	1.385	0.002	0.399
s__Akkermansia_sp_BIOML_A40|t__SGB9223	-0.079	0.062	0.554	0.97	-0.017	0.023	0.766	0.926	-0.042	0.018	0.305	0.837	NA	NA	NA	NA	NA	NA	NA	NA	-0.035	0	0.012	0.072	0.014	-0.062	-0.008	-2.508	0	0
s__Akkermansia_sp_KLE1605|t__SGB9224	0.012	0.062	0.926	0.976	-0.042	0.023	0.458	0.926	-0.025	0.018	0.541	0.929	-0.172	0.261	0.526	0.805	0.163	0.23	0.479	0.762	-0.029	0	0.036	0.165	0.014	-0.056	-0.002	-2.095	0	0
s__Alistipes_communis|t__SGB2290	-0.289	0.062	0.031	0.505	-0.172	0.023	0.002	0.038	-0.179	0.018	0	0.001	0.43	0.263	0.115	0.768	0.029	0.229	0.9	0.96	-0.124	0.01	0.214	0.546	0.1	-0.319	0.072	-1.241	0.036	0.575
s__Alistipes_dispar|t__SGB2311	-0.233	0.062	0.082	0.803	-0.185	0.023	0.001	0.02	-0.172	0.018	0	0.001	-0.105	0.261	0.698	0.861	0.291	0.231	0.209	0.746	-0.169	0.002	0.001	0.007	0.05	-0.267	-0.071	-3.382	0.007	0.233
s__Alistipes_finegoldii|t__SGB2301	0.107	0.062	0.423	0.97	-0.055	0.023	0.331	0.926	0.026	0.018	0.534	0.929	-0.101	0.261	0.709	0.862	-0.244	0.23	0.29	0.746	0.003	0.001	0.938	0.968	0.036	-0.067	0.073	0.078	0.003	0.665
s__Alistipes_ihumii|t__SGB2328	-0.396	0.062	0.003	0.122	-0.111	0.023	0.049	0.327	-0.144	0.018	0	0.008	0.185	0.261	0.495	0.788	-0.02	0.229	0.932	0.973	-0.165	0.006	0.037	0.167	0.079	-0.319	-0.01	-2.089	0.021	0.803
s__Alistipes_indistinctus|t__SGB2325	-0.035	0.062	0.793	0.97	-0.123	0.023	0.029	0.232	-0.079	0.018	0.055	0.304	0.213	0.261	0.43	0.78	0.217	0.23	0.348	0.746	-0.08	0.001	0.007	0.045	0.03	-0.139	-0.022	-2.697	0.002	0.368
s__Alistipes_inops|t__SGB2286	-0.133	0.062	0.322	0.97	-0.123	0.023	0.029	0.231	-0.195	0.018	0	0	-0.301	0.262	0.268	0.77	-0.431	0.232	0.065	0.746	-0.162	0.001	0	0	0.022	-0.206	-0.118	-7.228	0.001	0.491
s__Alistipes_megaguti|t__SGB2308	-0.138	0.062	0.305	0.97	-0.057	0.023	0.315	0.926	0.028	0.018	0.499	0.929	NA	NA	NA	NA	NA	NA	NA	NA	-0.043	0.002	0.347	0.68	0.045	-0.132	0.046	-0.941	0.005	0.843
s__Alistipes_onderdonkii|t__SGB2303	-0.143	0.062	0.285	0.97	-0.062	0.023	0.274	0.879	-0.017	0.018	0.677	0.929	-0.503	0.265	0.066	0.768	-0.45	0.232	0.054	0.746	-0.126	0.005	0.088	0.313	0.074	-0.271	0.019	-1.707	0.018	0.65
s__Alistipes_provencensis|t__SGB2298	0.056	0.062	0.677	0.97	-0.05	0.023	0.371	0.926	-0.077	0.018	0.062	0.327	0.191	0.261	0.48	0.788	0.083	0.23	0.718	0.873	-0.045	0.001	0.066	0.257	0.025	-0.094	0.003	-1.836	0.001	0.319
s__Alistipes_putredinis|t__SGB2318	-0.14	0.062	0.298	0.97	-0.373	0.023	0	0	-0.265	0.018	0	0	-0.128	0.261	0.636	0.842	-0.355	0.231	0.127	0.746	-0.274	0.002	0	0	0.046	-0.363	-0.184	-6.008	0.005	0.805
s__Alistipes_senegalensis|t__SGB2296	0.177	0.062	0.188	0.97	0.034	0.023	0.544	0.926	0.09	0.018	0.028	0.18	-0.107	0.261	0.693	0.861	0.134	0.23	0.561	0.79	0.077	0.001	0.001	0.012	0.024	0.03	0.125	3.192	0.001	0.437
s__Alistipes_SGB2305|t__SGB2305	-0.038	0.062	0.778	0.97	0.116	0.023	0.039	0.279	-0.039	0.018	0.347	0.883	NA	NA	NA	NA	-0.216	0.23	0.35	0.746	0.009	0.003	0.862	0.924	0.05	-0.09	0.107	0.174	0.007	0.899
s__Alistipes_SGB2307|t__SGB2307	-0.061	0.062	0.648	0.97	-0.031	0.023	0.58	0.926	0.031	0.018	0.444	0.929	0.284	0.262	0.296	0.77	0.384	0.232	0.098	0.746	0.013	0.003	0.806	0.886	0.052	-0.089	0.114	0.245	0.007	0.582
s__Alistipes_SGB2310|t__SGB2310	-0.083	0.062	0.536	0.97	-0.031	0.023	0.579	0.926	-0.03	0.018	0.459	0.929	NA	NA	NA	NA	NA	NA	NA	NA	-0.033	0	0.016	0.089	0.014	-0.061	-0.006	-2.406	0	0
s__Alistipes_shahii|t__SGB2295	-0.173	0.062	0.197	0.97	-0.144	0.023	0.01	0.113	-0.175	0.018	0	0.001	0.025	0.26	0.927	0.97	-0.213	0.23	0.356	0.746	-0.164	0	0	0	0.014	-0.191	-0.136	-11.803	0	0
s__Alistipes_sp_AF17_16|t__SGB2326	0.106	0.062	0.432	0.97	-0.009	0.023	0.874	0.931	-0.052	0.018	0.207	0.687	-0.074	0.261	0.784	0.893	-0.011	0.229	0.96	0.989	-0.014	0.001	0.579	0.775	0.025	-0.064	0.036	-0.555	0.001	0.44
s__Alistipes_sp_An31A|t__SGB2304	-0.173	0.062	0.198	0.97	-0.057	0.023	0.315	0.926	-0.101	0.018	0.014	0.106	-0.524	0.265	0.056	0.768	-0.272	0.231	0.239	0.746	-0.113	0.002	0.004	0.027	0.039	-0.19	-0.036	-2.887	0.004	0.474
s__Alistipes_sp_An66|t__SGB2306	-0.091	0.062	0.499	0.97	-0.042	0.023	0.451	0.926	-0.074	0.018	0.072	0.361	-0.317	0.262	0.243	0.77	-0.116	0.23	0.614	0.813	-0.064	0	0	0	0.014	-0.091	-0.037	-4.647	0	0
s__Alistipes_sp_CHKCI003|t__SGB2292	-0.055	0.062	0.684	0.97	-0.02	0.023	0.719	0.926	-0.042	0.018	0.302	0.835	NA	NA	NA	NA	NA	NA	NA	NA	-0.035	0	0.012	0.07	0.014	-0.062	-0.008	-2.521	0	0
s__Alistipes_sp|t__SGB35892	NA	NA	NA	NA	-0.016	0.023	0.77	0.926	-0.01	0.018	0.814	0.929	NA	NA	NA	NA	NA	NA	NA	NA	-0.012	0	0.389	0.708	0.014	-0.04	0.016	-0.862	0	0
s__Alistipes_timonensis|t__SGB2299	0.096	0.062	0.476	0.97	-0.048	0.023	0.392	0.926	0	0.018	0.994	0.996	0.245	0.261	0.366	0.77	-0.13	0.23	0.572	0.792	-0.003	0.001	0.902	0.949	0.028	-0.059	0.052	-0.123	0.002	0.444
s__Alkalihalobacillus_clausii|t__SGB8291	NA	NA	NA	NA	-0.016	0.023	0.78	0.926	-0.011	0.018	0.797	0.929	NA	NA	NA	NA	NA	NA	NA	NA	-0.013	0	0.378	0.701	0.014	-0.04	0.015	-0.882	0	0
s__Allisonella_histaminiformans|t__SGB5843	0.104	0.062	0.44	0.97	-0.027	0.023	0.626	0.926	-0.138	0.018	0.001	0.012	-0.719	0.269	0.01	0.768	-0.044	0.229	0.85	0.937	-0.102	0.013	0.381	0.703	0.116	-0.329	0.126	-0.876	0.052	0.865
s__Allobaculum_stercoricanis|t__SGB29316	NA	NA	NA	NA	-0.033	0.023	0.558	0.926	-0.012	0.018	0.767	0.929	NA	NA	NA	NA	NA	NA	NA	NA	-0.02	0	0.157	0.458	0.014	-0.048	0.008	-1.415	0	0
s__Alloprevotella_tannerae|t__SGB1411	NA	NA	NA	NA	-0.019	0.023	0.738	0.926	-0.009	0.018	0.836	0.929	NA	NA	NA	NA	NA	NA	NA	NA	-0.012	0	0.381	0.703	0.014	-0.04	0.015	-0.876	0	0
s__Alloscardovia_omnicolens|t__SGB17300	-0.078	0.062	0.562	0.97	0.008	0.023	0.885	0.935	-0.024	0.018	0.555	0.929	-0.258	0.262	0.34	0.77	NA	NA	NA	NA	-0.016	0	0.285	0.628	0.015	-0.045	0.013	-1.07	0	0.055
s__Alphaproteobacteria_bacterium|t__SGB17319	NA	NA	NA	NA	NA	NA	NA	NA	NA	NA	NA	NA	NA	NA	NA	NA	0.2	0.23	0.386	0.746	0.2	0.053	0.384	0.705	0.23	-0.251	0.651	0.87	0	NA
s__Alphaproteobacteria_bacterium|t__SGB17322	-0.05	0.062	0.709	0.97	NA	NA	NA	NA	-0.038	0.018	0.355	0.89	NA	NA	NA	NA	NA	NA	NA	NA	-0.039	0	0.025	0.124	0.017	-0.073	-0.005	-2.241	0	0
s__Alphaproteobacteria_bacterium|t__SGB57593	-0.014	0.062	0.917	0.975	0.071	0.023	0.206	0.773	0.21	0.018	0	0	NA	NA	NA	NA	NA	NA	NA	NA	0.098	0.004	0.128	0.4	0.064	-0.028	0.224	1.52	0.011	0.932
s__Alphaproteobacteria_bacterium|t__SGB57594	NA	NA	NA	NA	-0.03	0.023	0.59	0.926	-0.018	0.018	0.654	0.929	NA	NA	NA	NA	NA	NA	NA	NA	-0.023	0	0.106	0.355	0.014	-0.051	0.005	-1.615	0	0
s__Alphaproteobacteria_bacterium|t__SGB57596	NA	NA	NA	NA	-0.008	0.023	0.88	0.934	NA	NA	NA	NA	NA	NA	NA	NA	NA	NA	NA	NA	-0.008	0.001	0.712	0.824	0.023	-0.054	0.037	-0.369	0	1
s__Alphaproteobacteria_bacterium|t__SGB9304	NA	NA	NA	NA	-0.014	0.023	0.805	0.926	-0.007	0.018	0.859	0.929	NA	NA	NA	NA	NA	NA	NA	NA	-0.01	0	0.49	0.757	0.014	-0.038	0.018	-0.691	0	0
s__Alphaproteobacteria_bacterium|t__SGB9305	-0.017	0.062	0.901	0.973	0.083	0.023	0.141	0.635	-0.018	0.018	0.656	0.929	NA	NA	NA	NA	NA	NA	NA	NA	0.022	0.001	0.534	0.77	0.035	-0.046	0.09	0.622	0.003	0.837
s__Alphaproteobacteria_bacterium|t__SGB9307	-0.024	0.062	0.86	0.97	0.166	0.023	0.003	0.048	-0.06	0.018	0.145	0.563	0.222	0.261	0.412	0.77	0.192	0.23	0.405	0.746	0.047	0.003	0.392	0.709	0.055	-0.06	0.154	0.856	0.009	0.934
s__Alphaproteobacteria_bacterium|t__SGB9311	0.534	0.063	0	0.007	-0.024	0.023	0.673	0.926	-0.027	0.018	0.511	0.929	0.172	0.261	0.526	0.805	0.205	0.23	0.374	0.746	0.161	0.013	0.157	0.458	0.114	-0.062	0.385	1.415	0.05	0.948
s__Alphaproteobacteria_bacterium|t__SGB9313	NA	NA	NA	NA	NA	NA	NA	NA	-0.01	0.018	0.801	0.929	NA	NA	NA	NA	NA	NA	NA	NA	-0.01	0	0.568	0.775	0.018	-0.046	0.025	-0.572	0	NA
s__Alphaproteobacteria_bacterium|t__SGB9320	NA	NA	NA	NA	-0.012	0.023	0.837	0.926	0.18	0.018	0	0	0.202	0.261	0.456	0.787	0.177	0.23	0.444	0.746	0.095	0.003	0.086	0.309	0.055	-0.014	0.204	1.716	0.006	0.93
s__Alphaproteobacteria_bacterium|t__SGB9323	NA	NA	NA	NA	-0.014	0.023	0.804	0.926	-0.02	0.018	0.629	0.929	NA	NA	NA	NA	NA	NA	NA	NA	-0.018	0	0.216	0.549	0.014	-0.046	0.01	-1.237	0	0
s__Alphaproteobacteria_bacterium|t__SGB9324	-0.033	0.062	0.806	0.97	-0.011	0.023	0.844	0.926	-0.024	0.018	0.564	0.929	NA	NA	NA	NA	NA	NA	NA	NA	-0.02	0	0.158	0.459	0.014	-0.047	0.008	-1.413	0	0
s__Alphaproteobacteria_bacterium|t__SGB9330	NA	NA	NA	NA	NA	NA	NA	NA	-0.01	0.018	0.806	0.929	NA	NA	NA	NA	NA	NA	NA	NA	-0.01	0	0.578	0.775	0.018	-0.046	0.025	-0.557	0	NA
s__Alphaproteobacteria_bacterium|t__SGB9343	0.056	0.062	0.675	0.97	-0.059	0.023	0.298	0.91	-0.037	0.018	0.374	0.907	NA	NA	NA	NA	NA	NA	NA	NA	-0.033	0.001	0.21	0.541	0.026	-0.084	0.018	-1.252	0.001	0.36
s__Alphaproteobacteria_bacterium|t__SGB9344	-0.053	0.062	0.695	0.97	-0.121	0.023	0.032	0.247	-0.082	0.018	0.045	0.264	-0.187	0.261	0.489	0.788	-0.297	0.231	0.199	0.746	-0.096	0	0	0	0.014	-0.123	-0.069	-6.925	0	0
s__Alphaproteobacteria_bacterium|t__SGB9345	0.088	0.062	0.51	0.97	-0.056	0.023	0.319	0.926	-0.086	0.018	0.037	0.227	0.203	0.261	0.453	0.787	0.204	0.23	0.377	0.746	-0.02	0.002	0.643	0.786	0.043	-0.105	0.065	-0.463	0.005	0.601
s__Alphaproteobacteria_unclassified_SGB9306|t__SGB9306	-0.064	0.062	0.636	0.97	-0.025	0.023	0.653	0.926	-0.005	0.018	0.897	0.943	NA	NA	NA	NA	NA	NA	NA	NA	-0.016	0	0.263	0.61	0.014	-0.043	0.012	-1.12	0	0
s__Alphaproteobacteria_unclassified_SGB9310|t__SGB9310	NA	NA	NA	NA	NA	NA	NA	NA	-0.01	0.018	0.807	0.929	NA	NA	NA	NA	NA	NA	NA	NA	-0.01	0	0.58	0.775	0.018	-0.046	0.026	-0.553	0	NA
s__Alphaproteobacteria_unclassified_SGB9319|t__SGB9319	NA	NA	NA	NA	NA	NA	NA	NA	-0.01	0.018	0.805	0.929	NA	NA	NA	NA	NA	NA	NA	NA	-0.01	0	0.577	0.775	0.018	-0.046	0.025	-0.558	0	NA
s__Alphaproteobacteria_unclassified_SGB9321|t__SGB9321	NA	NA	NA	NA	-0.018	0.023	0.745	0.926	-0.014	0.018	0.734	0.929	NA	NA	NA	NA	NA	NA	NA	NA	-0.016	0	0.273	0.619	0.014	-0.044	0.012	-1.097	0	0
s__Alterileibacterium_massiliense|t__SGB3980	-0.078	0.062	0.56	0.97	0.163	0.023	0.004	0.054	0.002	0.018	0.958	0.978	NA	NA	NA	NA	NA	NA	NA	NA	0.036	0.005	0.607	0.778	0.07	-0.102	0.174	0.515	0.013	0.943
s__Amaricoccus_macauensis|t__SGB90433	NA	NA	NA	NA	NA	NA	NA	NA	-0.01	0.018	0.807	0.929	NA	NA	NA	NA	NA	NA	NA	NA	-0.01	0	0.58	0.775	0.018	-0.046	0.026	-0.554	0	NA
s__Amaricoccus_sp_HAR_UPW_R2A_40|t__SGB10835	NA	NA	NA	NA	NA	NA	NA	NA	-0.01	0.018	0.812	0.929	NA	NA	NA	NA	NA	NA	NA	NA	-0.01	0	0.59	0.778	0.018	-0.045	0.026	-0.539	0	NA
s__Amedibacillus_dolichus|t__SGB4035	-0.04	0.062	0.767	0.97	-0.115	0.023	0.041	0.285	-0.06	0.018	0.142	0.555	NA	NA	NA	NA	-0.269	0.23	0.246	0.746	-0.082	0	0	0	0.019	-0.119	-0.045	-4.352	0	0.35
s__Amedibacterium_intestinale|t__SGB4042	-0.025	0.062	0.85	0.97	-0.043	0.023	0.445	0.926	-0.007	0.018	0.857	0.929	NA	NA	NA	NA	NA	NA	NA	NA	-0.021	0	0.125	0.395	0.014	-0.048	0.006	-1.532	0	0
s__Anaerobiospirillum_succiniciproducens|t__SGB3685	NA	NA	NA	NA	0.193	0.023	0.001	0.013	-0.009	0.018	0.828	0.929	NA	NA	NA	NA	NA	NA	NA	NA	0.092	0.01	0.365	0.692	0.101	-0.106	0.29	0.907	0.02	0.979
s__Anaerobiospirillum_thomasii|t__SGB28689	NA	NA	NA	NA	-0.01	0.023	0.865	0.928	-0.012	0.018	0.773	0.929	NA	NA	NA	NA	NA	NA	NA	NA	-0.011	0	0.441	0.732	0.014	-0.039	0.017	-0.771	0	0
s__Anaerobutyricum_hallii|t__SGB4532	-0.005	0.062	0.969	0.988	0.089	0.023	0.114	0.567	0.102	0.018	0.013	0.103	0.015	0.26	0.955	0.982	-0.147	0.23	0.525	0.774	0.091	0	0	0	0.014	0.064	0.118	6.56	0	0
s__Anaerobutyricum_hallii|t__SGB4537	0.06	0.062	0.655	0.97	-0.161	0.023	0.004	0.061	-0.011	0.018	0.797	0.929	0.249	0.261	0.358	0.77	-0.331	0.231	0.154	0.746	-0.047	0.004	0.476	0.751	0.065	-0.175	0.082	-0.713	0.013	0.879
s__Anaerococcus_hydrogenalis|t__SGB6663	NA	NA	NA	NA	-0.01	0.023	0.861	0.927	NA	NA	NA	NA	NA	NA	NA	NA	NA	NA	NA	NA	-0.01	0.001	0.667	0.796	0.023	-0.055	0.035	-0.43	0	NA
s__Anaerococcus_lactolyticus|t__SGB6669	-0.124	0.062	0.355	0.97	-0.024	0.023	0.673	0.926	0.117	0.018	0.005	0.048	NA	NA	NA	NA	NA	NA	NA	NA	-0.002	0.005	0.979	0.989	0.069	-0.137	0.133	-0.026	0.013	0.937
s__Anaerococcus_mediterraneensis|t__SGB29507	NA	NA	NA	NA	-0.018	0.023	0.753	0.926	NA	NA	NA	NA	NA	NA	NA	NA	NA	NA	NA	NA	-0.018	0.001	0.441	0.732	0.023	-0.063	0.027	-0.771	0	1
s__Anaerococcus_obesiensis|t__SGB6661	-0.104	0.062	0.439	0.97	0.064	0.023	0.256	0.859	0.006	0.018	0.887	0.939	NA	NA	NA	NA	NA	NA	NA	NA	0.002	0.002	0.965	0.981	0.045	-0.086	0.09	0.044	0.005	0.758
s__Anaerococcus_octavius|t__SGB6655	NA	NA	NA	NA	NA	NA	NA	NA	-0.011	0.018	0.79	0.929	NA	NA	NA	NA	NA	NA	NA	NA	-0.011	0	0.545	0.772	0.018	-0.047	0.025	-0.605	0	1
s__Anaerococcus_prevotii|t__SGB6676	NA	NA	NA	NA	-0.013	0.023	0.819	0.926	-0.011	0.018	0.79	0.929	NA	NA	NA	NA	NA	NA	NA	NA	-0.012	0	0.412	0.718	0.014	-0.04	0.016	-0.821	0	0
s__Anaerococcus_prevotii|t__SGB6679	NA	NA	NA	NA	-0.024	0.023	0.668	0.926	0.007	0.018	0.864	0.929	NA	NA	NA	NA	NA	NA	NA	NA	-0.005	0	0.727	0.833	0.015	-0.035	0.025	-0.349	0	0.118
s__Anaerococcus_senegalensis|t__SGB6664	NA	NA	NA	NA	-0.019	0.023	0.731	0.926	-0.011	0.018	0.79	0.929	NA	NA	NA	NA	NA	NA	NA	NA	-0.014	0	0.32	0.657	0.014	-0.042	0.014	-0.995	0	0
s__Anaerococcus_sp_Marseille_P3625|t__SGB29504	-0.049	0.062	0.715	0.97	0.021	0.023	0.714	0.926	-0.01	0.018	0.809	0.929	NA	NA	NA	NA	NA	NA	NA	NA	-0.001	0	0.955	0.976	0.014	-0.028	0.026	-0.056	0	0
s__Anaerococcus_sp_Marseille_P3915|t__SGB29506	NA	NA	NA	NA	-0.015	0.023	0.797	0.926	-0.009	0.018	0.821	0.929	NA	NA	NA	NA	NA	NA	NA	NA	-0.011	0	0.427	0.725	0.014	-0.039	0.017	-0.794	0	0
s__Anaerococcus_tetradius|t__SGB6674	-0.033	0.062	0.806	0.97	-0.032	0.023	0.567	0.926	-0.012	0.018	0.771	0.929	NA	NA	NA	NA	NA	NA	NA	NA	-0.02	0	0.142	0.429	0.014	-0.048	0.007	-1.47	0	0
s__Anaerococcus_vaginalis|t__SGB29499	NA	NA	NA	NA	0.224	0.023	0	0.002	NA	NA	NA	NA	NA	NA	NA	NA	NA	NA	NA	NA	0.224	0.001	0	0	0.023	0.179	0.269	9.701	0	NA
s__Anaerofilum_sp_An201|t__SGB15276	NA	NA	NA	NA	-0.044	0.023	0.432	0.926	-0.012	0.018	0.772	0.929	NA	NA	NA	NA	NA	NA	NA	NA	-0.025	0	0.115	0.373	0.016	-0.056	0.006	-1.577	0	0.175
s__Anaerofilum_sp_BX8|t__SGB79822	-0.049	0.062	0.714	0.97	-0.067	0.023	0.232	0.82	0.003	0.018	0.936	0.966	0.222	0.261	0.412	0.77	0.22	0.23	0.342	0.746	-0.027	0.001	0.259	0.605	0.024	-0.074	0.02	-1.13	0.001	0.499
s__Anaerofustis_stercorihominis|t__SGB4116	0.13	0.062	0.332	0.97	-0.137	0.023	0.015	0.145	-0.019	0.018	0.647	0.929	-0.327	0.262	0.229	0.77	NA	NA	NA	NA	-0.037	0.005	0.622	0.78	0.074	-0.182	0.109	-0.494	0.016	0.887
s__Anaerofustis_stercorihominis|t__SGB49059	-0.123	0.062	0.359	0.97	-0.164	0.023	0.004	0.053	-0.061	0.018	0.138	0.548	-0.21	0.261	0.438	0.782	NA	NA	NA	NA	-0.113	0.001	0	0.001	0.028	-0.167	-0.058	-4.038	0.001	0.761
s__Anaeroglobus_geminatus|t__SGB5870	NA	NA	NA	NA	0.021	0.023	0.711	0.926	-0.017	0.018	0.671	0.929	NA	NA	NA	NA	NA	NA	NA	NA	-0.001	0	0.961	0.979	0.019	-0.038	0.036	-0.048	0	0.416
s__Anaerolineaceae_bacterium_oral_taxon_439|t__SGB17621	NA	NA	NA	NA	NA	NA	NA	NA	-0.011	0.018	0.796	0.929	NA	NA	NA	NA	NA	NA	NA	NA	-0.011	0	0.558	0.775	0.018	-0.046	0.025	-0.586	0	1
s__Anaeromassilibacillus_senegalensis|t__SGB29350	NA	NA	NA	NA	-0.026	0.023	0.645	0.926	-0.011	0.018	0.793	0.929	NA	NA	NA	NA	NA	NA	NA	NA	-0.017	0	0.243	0.585	0.014	-0.045	0.011	-1.167	0	0
s__Anaeromassilibacillus_sp_An172|t__SGB4271	-0.104	0.062	0.437	0.97	-0.052	0.023	0.358	0.926	-0.033	0.018	0.417	0.929	NA	NA	NA	NA	NA	NA	NA	NA	-0.044	0	0.002	0.013	0.014	-0.071	-0.016	-3.145	0	0
s__Anaeromassilibacillus_sp_An200|t__SGB14893	-0.026	0.062	0.846	0.97	-0.019	0.023	0.734	0.926	-0.014	0.018	0.727	0.929	NA	NA	NA	NA	NA	NA	NA	NA	-0.017	0	0.23	0.567	0.014	-0.044	0.011	-1.202	0	0
s__Anaeromassilibacillus_sp_An250|t__SGB14894	-0.229	0.062	0.087	0.831	-0.315	0.023	0	0	-0.166	0.018	0	0.001	-0.171	0.261	0.527	0.805	-0.369	0.231	0.112	0.746	-0.238	0.001	0	0	0.034	-0.306	-0.171	-6.917	0.003	0.846
s__Anaerosacchariphilus_sp_NSJ_68|t__SGB4772	0.019	0.062	0.885	0.97	0.166	0.023	0.003	0.048	0.027	0.018	0.515	0.929	0.435	0.264	0.111	0.768	0.308	0.231	0.183	0.746	0.099	0.003	0.057	0.228	0.052	-0.003	0.2	1.907	0.007	0.848
s__Anaerosporobacter_mobilis|t__SGB4526	NA	NA	NA	NA	0.098	0.023	0.081	0.458	NA	NA	NA	NA	NA	NA	NA	NA	NA	NA	NA	NA	0.098	0.001	0	0	0.023	0.053	0.143	4.266	0	NA
s__Anaerostipes_caccae|t__SGB4529	0.033	0.062	0.805	0.97	0.016	0.023	0.779	0.926	0.107	0.018	0.009	0.081	0.102	0.261	0.705	0.861	NA	NA	NA	NA	0.061	0.001	0.016	0.088	0.025	0.011	0.11	2.409	0.001	0.701
s__Anaerostipes_hadrus|t__SGB4540_group	0.161	0.062	0.231	0.97	0.093	0.023	0.097	0.516	0.196	0.018	0	0	0.256	0.262	0.344	0.77	-0.252	0.23	0.275	0.746	0.139	0.002	0.001	0.008	0.042	0.057	0.222	3.299	0.004	0.742
s__Anaerostipes_rhamnosivorans|t__SGB4528	-0.013	0.062	0.922	0.976	0.024	0.023	0.665	0.926	-0.022	0.018	0.594	0.929	NA	NA	NA	NA	NA	NA	NA	NA	-0.004	0	0.815	0.891	0.016	-0.034	0.027	-0.233	0	0.206
s__Anaerostipes_sp_494a|t__SGB25438	NA	NA	NA	NA	-0.02	0.023	0.726	0.926	-0.004	0.018	0.918	0.956	NA	NA	NA	NA	NA	NA	NA	NA	-0.01	0	0.475	0.751	0.014	-0.038	0.018	-0.715	0	0
s__Anaerotignum_faecicola|t__SGB5190	-0.164	0.062	0.222	0.97	-0.173	0.023	0.002	0.036	-0.188	0.018	0	0	0.331	0.262	0.224	0.77	-0.094	0.23	0.682	0.849	-0.175	0	0	0	0.022	-0.219	-0.131	-7.828	0.001	0.071
s__Anaerotignum_lactatifermentans|t__SGB5193	0.016	0.062	0.907	0.973	-0.196	0.023	0	0.011	-0.084	0.018	0.042	0.247	-0.449	0.264	0.1	0.768	-0.269	0.23	0.246	0.746	-0.12	0.003	0.029	0.14	0.055	-0.228	-0.012	-2.177	0.009	0.816
s__Anaerotruncus_colihominis|t__SGB14963	0.134	0.062	0.317	0.97	-0.069	0.023	0.221	0.806	0.037	0.018	0.364	0.898	-0.225	0.261	0.406	0.77	-0.132	0.23	0.566	0.791	0.009	0.002	0.849	0.914	0.045	-0.08	0.097	0.191	0.005	0.789
s__Anaerotruncus_massiliensis|t__SGB14965	-0.202	0.062	0.132	0.97	-0.157	0.023	0.005	0.071	-0.119	0.018	0.004	0.041	-0.042	0.26	0.877	0.941	-0.231	0.23	0.316	0.746	-0.137	0	0	0	0.014	-0.164	-0.11	-9.903	0	0
s__Anaerotruncus_rubiinfantis|t__SGB25416	-0.221	0.062	0.1	0.882	-0.14	0.023	0.013	0.131	-0.195	0.018	0	0	-0.055	0.261	0.839	0.923	-0.226	0.23	0.329	0.746	-0.175	0	0	0	0.015	-0.204	-0.147	-12.091	0	0.067
s__Ancrocorticia_populi|t__SGB23979	NA	NA	NA	NA	-0.012	0.023	0.834	0.926	NA	NA	NA	NA	NA	NA	NA	NA	NA	NA	NA	NA	-0.012	0.001	0.608	0.778	0.023	-0.057	0.033	-0.512	0	NA
s__Aneurinibacillus_thermoaerophilus|t__SGB7316	NA	NA	NA	NA	-0.009	0.023	0.869	0.929	NA	NA	NA	NA	NA	NA	NA	NA	NA	NA	NA	NA	-0.009	0.001	0.688	0.806	0.023	-0.054	0.036	-0.402	0	1
s__Angelakisella_massiliensis|t__SGB29321	-0.3	0.062	0.025	0.453	-0.116	0.023	0.04	0.285	-0.187	0.018	0	0	-0.92	0.274	0.001	0.768	0.034	0.229	0.882	0.953	-0.254	0.018	0.06	0.238	0.135	-0.519	0.01	-1.884	0.073	0.791
s__Anoxybacillus_rupiensis|t__SGB8354	NA	NA	NA	NA	-0.015	0.023	0.792	0.926	NA	NA	NA	NA	NA	NA	NA	NA	NA	NA	NA	NA	-0.015	0.001	0.519	0.768	0.023	-0.06	0.03	-0.645	0	NA
s__Arachnia_SGB15898|t__SGB15898	NA	NA	NA	NA	-0.041	0.023	0.467	0.926	-0.022	0.018	0.589	0.929	NA	NA	NA	NA	NA	NA	NA	NA	-0.029	0	0.039	0.175	0.014	-0.057	-0.001	-2.064	0	0
s__Arachnia_SGB15899|t__SGB15899	NA	NA	NA	NA	-0.023	0.023	0.688	0.926	NA	NA	NA	NA	NA	NA	NA	NA	NA	NA	NA	NA	-0.023	0.001	0.326	0.665	0.023	-0.068	0.022	-0.983	0	NA
s__Arcanobacterium_haemolyticum|t__SGB17198	-0.004	0.062	0.974	0.989	NA	NA	NA	NA	-0.012	0.018	0.778	0.929	NA	NA	NA	NA	NA	NA	NA	NA	-0.011	0	0.527	0.769	0.017	-0.045	0.023	-0.633	0	0
s__Arcanobacterium_sp_S3PF19|t__SGB17200	-0.039	0.062	0.773	0.97	NA	NA	NA	NA	NA	NA	NA	NA	NA	NA	NA	NA	NA	NA	NA	NA	-0.039	0.004	0.53	0.77	0.062	-0.16	0.082	-0.628	0	NA
s__Arcanobacterium_urinimassiliense|t__SGB17203	NA	NA	NA	NA	0.02	0.023	0.717	0.926	-0.012	0.018	0.763	0.929	NA	NA	NA	NA	NA	NA	NA	NA	0.001	0	0.954	0.975	0.016	-0.031	0.032	0.058	0	0.2
s__Arcicella_rosea|t__SGB78451	NA	NA	NA	NA	-0.012	0.023	0.83	0.926	NA	NA	NA	NA	NA	NA	NA	NA	NA	NA	NA	NA	-0.012	0.001	0.6	0.778	0.023	-0.057	0.033	-0.525	0	NA
s__Arcobacter_butzleri|t__SGB19413	-0.012	0.062	0.929	0.976	-0.022	0.023	0.703	0.926	-0.035	0.018	0.398	0.929	NA	NA	NA	NA	NA	NA	NA	NA	-0.029	0	0.038	0.171	0.014	-0.056	-0.002	-2.074	0	0
s__Arthrobacter_psychrolactophilus|t__SGB23764	NA	NA	NA	NA	-0.016	0.023	0.776	0.926	NA	NA	NA	NA	NA	NA	NA	NA	NA	NA	NA	NA	-0.016	0.001	0.487	0.756	0.023	-0.061	0.029	-0.695	0	NA
s__Arthrobacter_rhombi|t__SGB16742	-0.03	0.062	0.822	0.97	NA	NA	NA	NA	NA	NA	NA	NA	NA	NA	NA	NA	NA	NA	NA	NA	-0.03	0.004	0.625	0.781	0.062	-0.151	0.091	-0.488	0	NA
s__Arthrobacter_sp_N199823|t__SGB35092	NA	NA	NA	NA	-0.014	0.023	0.8	0.926	NA	NA	NA	NA	NA	NA	NA	NA	NA	NA	NA	NA	-0.014	0.001	0.536	0.771	0.023	-0.059	0.031	-0.619	0	NA
s__Arthrospira_platensis|t__SGB13412	-0.023	0.062	0.861	0.97	0.034	0.023	0.541	0.926	-0.049	0.018	0.231	0.725	NA	NA	NA	NA	NA	NA	NA	NA	-0.012	0.001	0.668	0.796	0.027	-0.066	0.042	-0.429	0.001	0.755
s__Atlantibacter_hermannii|t__SGB10047	NA	NA	NA	NA	-0.014	0.023	0.806	0.926	0.082	0.018	0.045	0.263	0.186	0.261	0.491	0.788	NA	NA	NA	NA	0.039	0.001	0.289	0.63	0.037	-0.033	0.111	1.061	0.002	0.819
s__Atlantibacter_sp_RC6|t__SGB38352	NA	NA	NA	NA	NA	NA	NA	NA	-0.011	0.018	0.78	0.929	NA	NA	NA	NA	NA	NA	NA	NA	-0.011	0	0.526	0.769	0.018	-0.047	0.024	-0.634	0	NA
s__Atlantibacter_subterranea|t__SGB31142	NA	NA	NA	NA	-0.012	0.023	0.837	0.926	NA	NA	NA	NA	NA	NA	NA	NA	NA	NA	NA	NA	-0.012	0.001	0.614	0.78	0.023	-0.057	0.033	-0.504	0	NA
s__Atopobiaceae_bacterium_FL090493|t__SGB33580	NA	NA	NA	NA	0.085	0.023	0.133	0.614	-0.018	0.018	0.665	0.929	NA	NA	NA	NA	NA	NA	NA	NA	0.032	0.003	0.527	0.769	0.051	-0.068	0.133	0.633	0.005	0.918
s__Atopobium_deltae|t__SGB988	-0.049	0.062	0.715	0.97	0.029	0.023	0.605	0.926	0.01	0.018	0.808	0.929	NA	NA	NA	NA	NA	NA	NA	NA	0.014	0	0.313	0.653	0.014	-0.013	0.041	1.008	0	0
s__Atopobium_minutum|t__SGB987	-0.052	0.062	0.698	0.97	-0.03	0.023	0.592	0.926	-0.021	0.018	0.602	0.929	NA	NA	NA	NA	NA	NA	NA	NA	-0.026	0	0.059	0.237	0.014	-0.053	0.001	-1.887	0	0
s__Atopobium_sp_oral_taxon_199|t__SGB984	-0.021	0.062	0.874	0.97	NA	NA	NA	NA	NA	NA	NA	NA	NA	NA	NA	NA	NA	NA	NA	NA	-0.021	0.004	0.731	0.836	0.062	-0.142	0.1	-0.343	0	NA
s__Azonexus_fungiphilus|t__SGB32902	NA	NA	NA	NA	NA	NA	NA	NA	-0.006	0.018	0.877	0.936	NA	NA	NA	NA	NA	NA	NA	NA	-0.006	0	0.727	0.833	0.018	-0.042	0.029	-0.35	0	NA
s__Bacilli_bacterium|t__SGB1001	NA	NA	NA	NA	-0.019	0.023	0.738	0.926	-0.021	0.018	0.617	0.929	NA	NA	NA	NA	NA	NA	NA	NA	-0.02	0	0.162	0.467	0.014	-0.048	0.008	-1.398	0	0
s__Bacilli_bacterium|t__SGB1005	NA	NA	NA	NA	0.025	0.023	0.652	0.926	0.045	0.018	0.274	0.791	0.225	0.261	0.405	0.77	0.205	0.23	0.374	0.746	0.039	0	0.006	0.042	0.014	0.011	0.067	2.724	0	0
s__Bacilli_bacterium|t__SGB1016	NA	NA	NA	NA	NA	NA	NA	NA	-0.014	0.018	0.728	0.929	NA	NA	NA	NA	NA	NA	NA	NA	-0.014	0	0.431	0.727	0.018	-0.05	0.021	-0.788	0	NA
s__Bacilli_bacterium|t__SGB1021	NA	NA	NA	NA	-0.009	0.023	0.867	0.929	-0.013	0.018	0.761	0.929	NA	NA	NA	NA	NA	NA	NA	NA	-0.011	0	0.427	0.725	0.014	-0.039	0.017	-0.795	0	0
s__Bacilli_bacterium|t__SGB1022	NA	NA	NA	NA	NA	NA	NA	NA	-0.018	0.018	0.67	0.929	NA	NA	NA	NA	NA	NA	NA	NA	-0.018	0	0.334	0.674	0.018	-0.053	0.018	-0.966	0	NA
s__Bacilli_bacterium|t__SGB47336	0.547	0.063	0	0.006	-0.019	0.023	0.741	0.926	-0.013	0.018	0.752	0.929	0.279	0.262	0.304	0.77	0.234	0.23	0.31	0.746	0.186	0.013	0.11	0.362	0.116	-0.042	0.413	1.6	0.052	0.949
s__Bacilli_bacterium|t__SGB47354	-0.02	0.062	0.881	0.97	0.167	0.023	0.003	0.047	-0.029	0.018	0.486	0.929	NA	NA	NA	NA	NA	NA	NA	NA	0.043	0.004	0.503	0.764	0.065	-0.084	0.171	0.67	0.011	0.956
s__Bacilli_bacterium|t__SGB47359	NA	NA	NA	NA	NA	NA	NA	NA	-0.022	0.018	0.592	0.929	NA	NA	NA	NA	NA	NA	NA	NA	-0.022	0	0.225	0.562	0.018	-0.058	0.014	-1.215	0	1
s__Bacilli_bacterium|t__SGB47371	-0.062	0.062	0.644	0.97	0.027	0.023	0.636	0.926	-0.069	0.018	0.092	0.43	NA	NA	NA	NA	NA	NA	NA	NA	-0.03	0.001	0.354	0.684	0.033	-0.094	0.034	-0.926	0.002	0.817
s__Bacilli_bacterium|t__SGB5722	0.03	0.062	0.822	0.97	0.044	0.023	0.434	0.926	-0.037	0.018	0.365	0.898	NA	NA	NA	NA	NA	NA	NA	NA	0.005	0.001	0.846	0.912	0.028	-0.049	0.059	0.195	0.001	0.751
s__Bacilli_bacterium|t__SGB58483	-0.031	0.062	0.82	0.97	-0.029	0.023	0.612	0.926	-0.024	0.018	0.556	0.929	NA	NA	NA	NA	NA	NA	NA	NA	-0.026	0	0.06	0.238	0.014	-0.053	0.001	-1.883	0	0
s__Bacilli_bacterium|t__SGB6392	-0.03	0.062	0.823	0.97	-0.022	0.023	0.697	0.926	-0.027	0.018	0.504	0.929	NA	NA	NA	NA	NA	NA	NA	NA	-0.026	0	0.065	0.255	0.014	-0.053	0.002	-1.843	0	0
s__Bacilli_bacterium|t__SGB6393	0.402	0.062	0.003	0.112	0.003	0.023	0.958	0.975	-0.062	0.018	0.133	0.535	NA	NA	NA	NA	NA	NA	NA	NA	0.109	0.021	0.448	0.737	0.144	-0.172	0.391	0.759	0.06	0.962
s__Bacilli_bacterium|t__SGB6403	-0.032	0.062	0.814	0.97	-0.003	0.023	0.953	0.974	-0.081	0.018	0.05	0.284	NA	NA	NA	NA	NA	NA	NA	NA	-0.043	0.001	0.094	0.328	0.026	-0.093	0.007	-1.675	0.001	0.715
s__Bacilli_bacterium|t__SGB6407	-0.048	0.062	0.721	0.97	-0.013	0.023	0.813	0.926	0.092	0.018	0.026	0.171	NA	NA	NA	NA	NA	NA	NA	NA	0.021	0.002	0.619	0.78	0.042	-0.061	0.102	0.497	0.004	0.869
s__Bacilli_bacterium|t__SGB6411	-0.015	0.062	0.91	0.974	-0.037	0.023	0.51	0.926	0.023	0.018	0.575	0.929	NA	NA	NA	NA	NA	NA	NA	NA	-0.005	0	0.812	0.889	0.02	-0.044	0.035	-0.238	0	0.531
s__Bacilli_bacterium|t__SGB6412	0.087	0.062	0.519	0.97	-0.029	0.023	0.613	0.926	-0.032	0.018	0.435	0.929	NA	NA	NA	NA	NA	NA	NA	NA	-0.011	0.001	0.73	0.835	0.031	-0.071	0.05	-0.345	0.002	0.419
s__Bacilli_bacterium|t__SGB6418	0.272	0.062	0.043	0.608	-0.022	0.023	0.701	0.926	-0.058	0.018	0.157	0.593	NA	NA	NA	NA	NA	NA	NA	NA	0.057	0.011	0.58	0.775	0.103	-0.144	0.258	0.554	0.03	0.924
s__Bacilli_bacterium|t__SGB6421	0.336	0.062	0.012	0.314	-0.053	0.023	0.35	0.926	0.014	0.018	0.737	0.929	0.195	0.261	0.472	0.788	0.376	0.231	0.106	0.746	0.125	0.008	0.149	0.442	0.087	-0.045	0.295	1.442	0.026	0.895
s__Bacilli_bacterium|t__SGB6427	-0.066	0.062	0.623	0.97	0.069	0.023	0.222	0.807	-0.03	0.018	0.46	0.929	NA	NA	NA	NA	NA	NA	NA	NA	0	0.002	0.997	0.999	0.039	-0.077	0.078	0.004	0.004	0.844
s__Bacilli_bacterium|t__SGB6429	NA	NA	NA	NA	NA	NA	NA	NA	-0.013	0.018	0.747	0.929	NA	NA	NA	NA	NA	NA	NA	NA	-0.013	0	0.465	0.745	0.018	-0.049	0.022	-0.731	0	NA
s__Bacilli_bacterium|t__SGB6430	-0.066	0.062	0.623	0.97	-0.028	0.023	0.618	0.926	-0.003	0.018	0.942	0.969	NA	NA	NA	NA	NA	NA	NA	NA	-0.015	0	0.27	0.615	0.014	-0.043	0.012	-1.104	0	0
s__Bacilli_bacterium|t__SGB6431	NA	NA	NA	NA	-0.012	0.023	0.83	0.926	NA	NA	NA	NA	NA	NA	NA	NA	NA	NA	NA	NA	-0.012	0.001	0.6	0.778	0.023	-0.057	0.033	-0.525	0	NA
s__Bacilli_bacterium|t__SGB6432	-0.029	0.062	0.831	0.97	0.002	0.023	0.966	0.979	0.015	0.018	0.721	0.929	NA	NA	NA	NA	NA	NA	NA	NA	0.008	0	0.564	0.775	0.014	-0.019	0.035	0.577	0	0
s__Bacilli_bacterium|t__SGB6437	-0.02	0.062	0.882	0.97	-0.022	0.023	0.696	0.926	0.043	0.018	0.299	0.827	NA	NA	NA	NA	NA	NA	NA	NA	0.009	0.001	0.679	0.803	0.023	-0.035	0.054	0.414	0.001	0.618
s__Bacilli_bacterium|t__SGB6440	0.162	0.062	0.228	0.97	0.085	0.023	0.131	0.614	0.041	0.018	0.324	0.855	0.286	0.262	0.292	0.77	0.104	0.23	0.652	0.834	0.071	0	0	0.003	0.02	0.032	0.11	3.603	0	0.303
s__Bacilli_bacterium|t__SGB6441	NA	NA	NA	NA	-0.012	0.023	0.834	0.926	-0.031	0.018	0.45	0.929	NA	NA	NA	NA	NA	NA	NA	NA	-0.024	0	0.097	0.334	0.014	-0.052	0.004	-1.661	0	0
s__Bacilli_bacterium|t__SGB6442	-0.061	0.062	0.647	0.97	0.175	0.023	0.002	0.033	-0.046	0.018	0.265	0.778	NA	NA	NA	NA	NA	NA	NA	NA	0.027	0.006	0.726	0.833	0.077	-0.124	0.178	0.351	0.016	0.966
s__Bacilli_bacterium|t__SGB6444	0.149	0.062	0.266	0.97	0.193	0.023	0.001	0.014	0.019	0.018	0.636	0.929	0.174	0.261	0.519	0.803	0.217	0.23	0.348	0.746	0.118	0.002	0.003	0.021	0.04	0.04	0.196	2.98	0.004	0.89
s__Bacilli_bacterium|t__SGB6445	0.042	0.062	0.756	0.97	0.117	0.023	0.037	0.272	0.118	0.018	0.004	0.044	0.029	0.26	0.914	0.96	0.192	0.23	0.405	0.746	0.114	0	0	0	0.014	0.087	0.141	8.23	0	0
s__Bacilli_bacterium|t__SGB6447	-0.132	0.062	0.325	0.97	0.023	0.023	0.683	0.926	0.015	0.018	0.723	0.929	0.285	0.262	0.293	0.77	0.254	0.23	0.271	0.746	0.002	0.002	0.975	0.987	0.049	-0.094	0.097	0.031	0.006	0.493
s__Bacilli_bacterium|t__SGB6451	0.157	0.062	0.241	0.97	-0.012	0.023	0.826	0.926	-0.023	0.018	0.574	0.929	NA	NA	NA	NA	0.361	0.231	0.12	0.746	0.052	0.004	0.416	0.721	0.064	-0.073	0.177	0.814	0.012	0.712
s__Bacilli_bacterium|t__SGB6452	-0.049	0.062	0.716	0.97	0.017	0.023	0.759	0.926	-0.056	0.018	0.177	0.627	0.668	0.268	0.016	0.768	0.385	0.232	0.098	0.746	0.109	0.015	0.382	0.703	0.124	-0.135	0.353	0.875	0.061	0.753
s__Bacilli_bacterium|t__SGB6469	NA	NA	NA	NA	NA	NA	NA	NA	0.101	0.018	0.014	0.107	NA	NA	NA	NA	NA	NA	NA	NA	0.101	0	0	0	0.018	0.066	0.137	5.574	0	NA
s__Bacilli_bacterium|t__SGB6472	0.195	0.062	0.146	0.97	0	0.023	0.995	0.998	0.048	0.018	0.24	0.742	0.319	0.262	0.24	0.77	0.317	0.231	0.171	0.746	0.086	0.002	0.082	0.297	0.049	-0.011	0.182	1.742	0.007	0.668
s__Bacilli_bacterium|t__SGB6475	NA	NA	NA	NA	NA	NA	NA	NA	0.028	0.018	0.501	0.929	NA	NA	NA	NA	NA	NA	NA	NA	0.028	0	0.127	0.397	0.018	-0.008	0.063	1.526	0	NA
s__Bacilli_bacterium|t__SGB6476	-0.06	0.062	0.655	0.97	-0.035	0.023	0.534	0.926	0.065	0.018	0.114	0.492	NA	NA	NA	NA	NA	NA	NA	NA	0.001	0.001	0.989	0.994	0.038	-0.075	0.076	0.014	0.003	0.852
s__Bacilli_bacterium|t__SGB6477	0.173	0.062	0.198	0.97	-0.03	0.023	0.597	0.926	0.039	0.018	0.343	0.88	0.209	0.261	0.439	0.782	0.198	0.23	0.39	0.746	0.051	0.002	0.212	0.544	0.041	-0.029	0.132	1.247	0.004	0.692
s__Bacilli_bacterium|t__SGB6482	NA	NA	NA	NA	NA	NA	NA	NA	-0.011	0.018	0.797	0.929	NA	NA	NA	NA	NA	NA	NA	NA	-0.011	0	0.559	0.775	0.018	-0.046	0.025	-0.584	0	NA
s__Bacilli_bacterium|t__SGB6486	0.06	0.062	0.654	0.97	0.048	0.023	0.395	0.926	0.009	0.018	0.829	0.929	0.259	0.262	0.339	0.77	0.281	0.231	0.224	0.746	0.028	0	0.052	0.215	0.014	0	0.056	1.941	0	0.028
s__Bacilli_bacterium|t__SGB6488	0.583	0.063	0	0.006	-0.015	0.023	0.79	0.926	0.034	0.018	0.407	0.929	NA	NA	NA	NA	NA	NA	NA	NA	0.196	0.036	0.302	0.642	0.19	-0.177	0.57	1.032	0.107	0.975
s__Bacilli_bacterium|t__SGB6492	0.194	0.062	0.149	0.97	-0.015	0.023	0.785	0.926	-0.015	0.018	0.71	0.929	NA	NA	NA	NA	NA	NA	NA	NA	0.044	0.004	0.513	0.767	0.066	-0.087	0.174	0.655	0.012	0.816
s__Bacilli_bacterium|t__SGB6494	-0.039	0.062	0.768	0.97	-0.015	0.023	0.785	0.926	0.042	0.018	0.304	0.837	NA	NA	NA	NA	NA	NA	NA	NA	0.01	0.001	0.674	0.8	0.023	-0.035	0.054	0.421	0.001	0.579
s__Bacilli_bacterium|t__SGB6497	-0.07	0.062	0.602	0.97	0.033	0.023	0.562	0.926	-0.046	0.018	0.262	0.774	NA	NA	NA	NA	NA	NA	NA	NA	-0.019	0.001	0.537	0.771	0.03	-0.078	0.04	-0.618	0.002	0.748
s__Bacilli_bacterium|t__SGB6499	0.294	0.062	0.029	0.487	0.005	0.023	0.928	0.962	0.059	0.018	0.15	0.58	0.396	0.263	0.146	0.77	0.234	0.23	0.31	0.746	0.131	0.004	0.049	0.204	0.067	0.001	0.262	1.971	0.014	0.817
s__Bacilli_bacterium|t__SGB6503	0.121	0.062	0.367	0.97	0.032	0.023	0.573	0.926	0.002	0.018	0.952	0.975	-0.174	0.261	0.519	0.803	-0.141	0.23	0.54	0.779	0.023	0	0.243	0.585	0.019	-0.015	0.06	1.167	0	0.183
s__Bacilli_bacterium|t__SGB6510	-0.048	0.062	0.722	0.97	0.054	0.023	0.336	0.926	-0.082	0.018	0.046	0.266	-0.083	0.261	0.76	0.884	-0.128	0.23	0.579	0.797	-0.025	0.001	0.434	0.729	0.032	-0.088	0.038	-0.782	0.002	0.817
s__Bacilli_bacterium|t__SGB6511	0.079	0.062	0.557	0.97	0.008	0.023	0.89	0.936	0.062	0.018	0.131	0.528	0.275	0.262	0.31	0.77	0.187	0.23	0.417	0.746	0.044	0	0.008	0.048	0.016	0.012	0.076	2.669	0	0.195
s__Bacilli_bacterium|t__SGB6512	-0.13	0.062	0.333	0.97	0.088	0.023	0.119	0.582	-0.023	0.018	0.568	0.929	0.185	0.261	0.493	0.788	0.295	0.231	0.203	0.746	0.011	0.003	0.837	0.905	0.056	-0.098	0.121	0.206	0.009	0.817
s__Bacilli_bacterium|t__SGB6517	0.077	0.062	0.568	0.97	-0.045	0.023	0.42	0.926	0.003	0.018	0.951	0.975	NA	NA	NA	NA	NA	NA	NA	NA	-0.005	0.001	0.87	0.93	0.03	-0.063	0.053	-0.163	0.002	0.584
s__Bacilli_bacterium|t__SGB6521	0.011	0.062	0.934	0.976	-0.011	0.023	0.847	0.926	0.048	0.018	0.242	0.743	NA	NA	NA	NA	0.2	0.23	0.386	0.746	0.023	0	0.207	0.537	0.018	-0.013	0.058	1.262	0	0.359
s__Bacilli_bacterium|t__SGB6529	0.062	0.062	0.642	0.97	0.022	0.023	0.691	0.926	-0.02	0.018	0.623	0.929	0.423	0.263	0.121	0.77	0.334	0.231	0.15	0.746	0.042	0.002	0.393	0.709	0.049	-0.054	0.138	0.854	0.006	0.491
s__Bacilli_bacterium|t__SGB6531	-0.048	0.062	0.721	0.97	-0.014	0.023	0.809	0.926	0	0.018	0.99	0.994	NA	NA	NA	NA	NA	NA	NA	NA	-0.008	0	0.581	0.775	0.014	-0.035	0.02	-0.552	0	0
s__Bacilli_bacterium|t__SGB6532	-0.036	0.062	0.787	0.97	-0.024	0.023	0.666	0.926	-0.029	0.018	0.474	0.929	NA	NA	NA	NA	NA	NA	NA	NA	-0.028	0	0.044	0.191	0.014	-0.055	-0.001	-2.012	0	0
s__Bacilli_bacterium|t__SGB6533	-0.053	0.062	0.695	0.97	0.25	0.023	0	0	0.026	0.018	0.532	0.929	0.168	0.261	0.535	0.807	0.177	0.23	0.444	0.746	0.093	0.004	0.131	0.406	0.062	-0.028	0.215	1.51	0.011	0.939
s__Bacilli_bacterium|t__SGB6538	-0.091	0.062	0.499	0.97	-0.05	0.023	0.375	0.926	-0.056	0.018	0.177	0.626	NA	NA	NA	NA	NA	NA	NA	NA	-0.055	0	0	0.001	0.014	-0.083	-0.028	-3.983	0	0
s__Bacilli_bacterium|t__SGB6541	0.202	0.062	0.133	0.97	0.084	0.023	0.137	0.623	0.016	0.018	0.695	0.929	NA	NA	NA	NA	NA	NA	NA	NA	0.088	0.003	0.086	0.309	0.051	-0.012	0.188	1.717	0.007	0.828
s__Bacilli_bacterium|t__SGB6542	-0.06	0.062	0.656	0.97	0.261	0.023	0	0	0.138	0.018	0.001	0.013	NA	NA	NA	NA	NA	NA	NA	NA	0.12	0.008	0.19	0.51	0.092	-0.06	0.3	1.31	0.024	0.939
s__Bacilli_bacterium|t__SGB6543	-0.053	0.062	0.695	0.97	-0.01	0.023	0.854	0.926	0.009	0.018	0.836	0.929	NA	NA	NA	NA	NA	NA	NA	NA	-0.001	0	0.918	0.957	0.014	-0.029	0.026	-0.103	0	0
s__Bacilli_bacterium|t__SGB6550	-0.046	0.062	0.733	0.97	-0.061	0.023	0.277	0.882	-0.061	0.018	0.138	0.548	NA	NA	NA	NA	NA	NA	NA	NA	-0.06	0	0	0	0.014	-0.088	-0.033	-4.344	0	0
s__Bacilli_bacterium|t__SGB6563	-0.037	0.062	0.785	0.97	-0.041	0.023	0.471	0.926	-0.02	0.018	0.63	0.929	NA	NA	NA	NA	NA	NA	NA	NA	-0.028	0	0.042	0.184	0.014	-0.055	-0.001	-2.034	0	0
s__Bacilli_bacterium|t__SGB6566	0.285	0.062	0.034	0.523	-0.033	0.023	0.559	0.926	-0.033	0.018	0.423	0.929	NA	NA	NA	NA	NA	NA	NA	NA	0.066	0.011	0.527	0.769	0.104	-0.138	0.269	0.633	0.031	0.92
s__Bacilli_bacterium|t__SGB6570	-0.148	0.062	0.27	0.97	-0.095	0.023	0.091	0.49	0.01	0.018	0.811	0.929	-0.318	0.262	0.241	0.77	-0.378	0.231	0.104	0.746	-0.087	0.002	0.066	0.256	0.048	-0.18	0.006	-1.838	0.006	0.796
s__Bacilli_bacterium|t__SGB6576	-0.058	0.062	0.664	0.97	-0.018	0.023	0.755	0.926	0.015	0.018	0.71	0.929	NA	NA	NA	NA	NA	NA	NA	NA	-0.001	0	0.935	0.966	0.015	-0.03	0.028	-0.081	0	0.084
s__Bacilli_bacterium|t__SGB6578	-0.007	0.062	0.961	0.986	0.03	0.023	0.6	0.926	-0.024	0.018	0.56	0.929	NA	NA	NA	NA	NA	NA	NA	NA	-0.001	0	0.937	0.967	0.018	-0.037	0.034	-0.079	0	0.4
s__Bacilli_bacterium|t__SGB6606	0.237	0.062	0.077	0.782	0.078	0.023	0.167	0.699	0	0.018	0.992	0.995	0.219	0.261	0.419	0.772	0.142	0.23	0.539	0.779	0.092	0.002	0.044	0.191	0.046	0.002	0.182	2.01	0.005	0.781
s__Bacilli_bacterium|t__SGB6609	0.467	0.063	0.001	0.031	0.202	0.023	0	0.008	0.08	0.018	0.052	0.291	0.238	0.261	0.379	0.77	0.234	0.23	0.312	0.746	0.237	0.005	0.001	0.01	0.073	0.094	0.38	3.241	0.017	0.913
s__Bacilli_bacterium|t__SGB6617	NA	NA	NA	NA	-0.016	0.023	0.775	0.926	-0.027	0.018	0.517	0.929	NA	NA	NA	NA	NA	NA	NA	NA	-0.023	0	0.113	0.369	0.014	-0.051	0.005	-1.587	0	0
s__Bacilli_bacterium|t__SGB6766	-0.124	0.062	0.356	0.97	-0.042	0.023	0.452	0.926	0.022	0.018	0.597	0.929	0.212	0.261	0.433	0.78	NA	NA	NA	NA	-0.028	0.001	0.446	0.737	0.036	-0.099	0.043	-0.762	0.003	0.672
s__Bacilli_bacterium|t__SGB993	NA	NA	NA	NA	-0.02	0.023	0.724	0.926	-0.026	0.018	0.521	0.929	NA	NA	NA	NA	NA	NA	NA	NA	-0.024	0	0.093	0.327	0.014	-0.052	0.004	-1.678	0	0
s__Bacilli_unclassified_SGB6410|t__SGB6410	-0.087	0.062	0.518	0.97	-0.039	0.023	0.492	0.926	-0.035	0.018	0.401	0.929	NA	NA	NA	NA	NA	NA	NA	NA	-0.039	0	0.005	0.036	0.014	-0.066	-0.011	-2.786	0	0
s__Bacilli_unclassified_SGB6422|t__SGB6422	-0.051	0.062	0.702	0.97	0.148	0.023	0.009	0.099	0.039	0.018	0.348	0.883	0.368	0.263	0.176	0.77	0.087	0.23	0.706	0.866	0.068	0.002	0.137	0.419	0.046	-0.022	0.157	1.486	0.005	0.795
s__Bacilli_unclassified_SGB6428|t__SGB6428	-0.067	0.062	0.616	0.97	0.009	0.023	0.879	0.933	0.134	0.018	0.001	0.017	-0.124	0.261	0.645	0.846	0.219	0.23	0.342	0.746	0.041	0.002	0.358	0.685	0.045	-0.046	0.128	0.919	0.005	0.84
s__Bacilli_unclassified_SGB6473|t__SGB6473	-0.156	0.062	0.245	0.97	0.089	0.023	0.112	0.564	-0.063	0.018	0.126	0.52	-0.11	0.261	0.683	0.86	0.027	0.229	0.907	0.96	-0.03	0.002	0.533	0.77	0.048	-0.125	0.064	-0.624	0.006	0.878
s__Bacilli_unclassified_SGB6478|t__SGB6478	0.142	0.062	0.29	0.97	0.04	0.023	0.479	0.926	-0.092	0.018	0.026	0.17	-0.024	0.26	0.929	0.971	0.142	0.23	0.537	0.779	0.018	0.002	0.703	0.818	0.046	-0.073	0.109	0.382	0.006	0.862
s__Bacilli_unclassified_SGB6487|t__SGB6487	-0.068	0.062	0.615	0.97	0.057	0.023	0.31	0.926	-0.032	0.018	0.442	0.929	0.161	0.261	0.552	0.809	-0.027	0.229	0.907	0.96	0.001	0.001	0.98	0.989	0.025	-0.049	0.051	0.024	0.001	0.629
s__Bacilli_unclassified_SGB6493|t__SGB6493	0.275	0.062	0.04	0.601	0.059	0.023	0.294	0.905	0.006	0.018	0.885	0.939	0.168	0.261	0.534	0.807	0.362	0.231	0.119	0.746	0.118	0.004	0.053	0.216	0.061	-0.001	0.238	1.936	0.011	0.807
s__Bacilli_unclassified_SGB6501|t__SGB6501	-0.076	0.062	0.572	0.97	0.165	0.023	0.003	0.05	-0.008	0.018	0.848	0.929	0.279	0.262	0.304	0.77	0.234	0.23	0.31	0.746	0.057	0.003	0.325	0.665	0.058	-0.056	0.17	0.985	0.01	0.902
s__Bacilli_unclassified_SGB6502|t__SGB6502	0.097	0.062	0.469	0.97	0.073	0.023	0.196	0.755	-0.095	0.018	0.021	0.146	0.283	0.262	0.296	0.77	0.334	0.231	0.15	0.746	0.049	0.004	0.42	0.724	0.061	-0.07	0.168	0.806	0.011	0.901
s__Bacilli_unclassified_SGB6540|t__SGB6540	-0.257	0.062	0.056	0.66	-0.011	0.023	0.848	0.926	-0.056	0.018	0.172	0.619	0.213	0.261	0.431	0.78	0.002	0.229	0.995	0.998	-0.076	0.003	0.19	0.51	0.058	-0.19	0.038	-1.31	0.01	0.737
s__Bacilli_unclassified_SGB6549|t__SGB6549	NA	NA	NA	NA	-0.011	0.023	0.846	0.926	0.032	0.018	0.432	0.929	NA	NA	NA	NA	NA	NA	NA	NA	0.013	0	0.546	0.772	0.021	-0.029	0.055	0.604	0.001	0.541
s__Bacilli_unclassified_SGB6571|t__SGB6571	-0.081	0.062	0.548	0.97	0.046	0.023	0.413	0.926	-0.095	0.018	0.021	0.145	-0.033	0.26	0.904	0.957	0.06	0.23	0.794	0.91	-0.035	0.001	0.299	0.639	0.034	-0.101	0.031	-1.039	0.002	0.832
s__Bacilliculturomica_massiliensis|t__SGB28982	-0.08	0.062	0.551	0.97	-0.033	0.023	0.561	0.926	-0.036	0.018	0.385	0.918	-0.37	0.263	0.174	0.77	-0.172	0.23	0.455	0.746	-0.038	0	0.006	0.038	0.014	-0.065	-0.011	-2.767	0	0
s__Bacillus_cereus|t__SGB7697_group	NA	NA	NA	NA	NA	NA	NA	NA	-0.006	0.018	0.881	0.937	NA	NA	NA	NA	NA	NA	NA	NA	-0.006	0	0.734	0.837	0.018	-0.042	0.029	-0.34	0	NA
s__Bacillus_coagulans|t__SGB7729	-0.039	0.062	0.773	0.97	-0.053	0.023	0.344	0.926	-0.036	0.018	0.38	0.914	NA	NA	NA	NA	NA	NA	NA	NA	-0.042	0	0.002	0.017	0.014	-0.07	-0.015	-3.06	0	0
s__Bacillus_licheniformis|t__SGB7780	NA	NA	NA	NA	NA	NA	NA	NA	-0.013	0.018	0.761	0.929	NA	NA	NA	NA	NA	NA	NA	NA	-0.013	0	0.49	0.757	0.018	-0.048	0.023	-0.691	0	1
s__Bacillus_sp_AP8|t__SGB30210	NA	NA	NA	NA	-0.014	0.023	0.804	0.926	-0.015	0.018	0.713	0.929	NA	NA	NA	NA	NA	NA	NA	NA	-0.015	0	0.303	0.643	0.014	-0.043	0.013	-1.03	0	0
s__Bacillus_sp_FJAT_27916|t__SGB7807	NA	NA	NA	NA	-0.018	0.023	0.753	0.926	-0.008	0.018	0.845	0.929	NA	NA	NA	NA	NA	NA	NA	NA	-0.012	0	0.409	0.715	0.014	-0.04	0.016	-0.825	0	0
s__Bacillus_subtilis|t__SGB7788	NA	NA	NA	NA	0.104	0.023	0.064	0.386	0.15	0.018	0	0.005	NA	NA	NA	NA	NA	NA	NA	NA	0.129	0.001	0	0	0.023	0.084	0.174	5.638	0.001	0.596
s__Bacillus_vallismortis|t__SGB7792	NA	NA	NA	NA	-0.015	0.023	0.787	0.926	NA	NA	NA	NA	NA	NA	NA	NA	NA	NA	NA	NA	-0.015	0.001	0.508	0.765	0.023	-0.06	0.03	-0.662	0	NA
s__Bacillus_velezensis|t__SGB7785_group	NA	NA	NA	NA	-0.027	0.023	0.636	0.926	-0.009	0.018	0.818	0.929	NA	NA	NA	NA	NA	NA	NA	NA	-0.016	0	0.26	0.606	0.014	-0.044	0.012	-1.127	0	0
s__bacterium_0_1xD8_71|t__SGB29428	NA	NA	NA	NA	-0.022	0.023	0.7	0.926	0.101	0.018	0.014	0.108	NA	NA	NA	NA	NA	NA	NA	NA	0.041	0.004	0.509	0.765	0.061	-0.08	0.161	0.66	0.007	0.943
s__bacterium_1XD42_54|t__SGB29418	NA	NA	NA	NA	-0.037	0.023	0.507	0.926	-0.019	0.018	0.64	0.929	NA	NA	NA	NA	NA	NA	NA	NA	-0.026	0	0.066	0.256	0.014	-0.054	0.002	-1.839	0	0
s__bacterium_D16_34|t__SGB33597	NA	NA	NA	NA	NA	NA	NA	NA	-0.01	0.018	0.81	0.929	NA	NA	NA	NA	NA	NA	NA	NA	-0.01	0	0.585	0.777	0.018	-0.045	0.026	-0.546	0	NA
s__bacterium_J10_2018|t__SGB27771	NA	NA	NA	NA	-0.011	0.023	0.846	0.926	-0.01	0.018	0.799	0.929	NA	NA	NA	NA	NA	NA	NA	NA	-0.011	0	0.455	0.741	0.014	-0.039	0.017	-0.747	0	0
s__bacterium_OL_1|t__SGB14389_group	0.017	0.062	0.902	0.973	0.045	0.023	0.426	0.926	0.043	0.018	0.294	0.823	0.206	0.261	0.447	0.787	-0.182	0.23	0.43	0.746	0.042	0	0.002	0.018	0.014	0.015	0.069	3.039	0	0
s__Bacteroidaceae_bacterium|t__SGB1404	-0.069	0.062	0.605	0.97	0.03	0.023	0.59	0.926	-0.018	0.018	0.663	0.929	0.123	0.261	0.647	0.846	0.301	0.231	0.193	0.746	0	0.001	0.987	0.993	0.022	-0.044	0.044	-0.016	0.001	0.322
s__Bacteroidaceae_bacterium|t__SGB1408	0.235	0.062	0.08	0.794	-0.074	0.023	0.189	0.748	-0.075	0.018	0.069	0.352	-0.045	0.26	0.868	0.937	0.008	0.229	0.974	0.99	0.011	0.004	0.872	0.931	0.066	-0.119	0.14	0.161	0.013	0.832
s__Bacteroidaceae_bacterium|t__SGB1415	-0.028	0.062	0.832	0.97	-0.014	0.023	0.804	0.926	-0.024	0.018	0.554	0.929	NA	NA	NA	NA	NA	NA	NA	NA	-0.021	0	0.135	0.415	0.014	-0.048	0.006	-1.495	0	0
s__Bacteroidaceae_bacterium|t__SGB1469	NA	NA	NA	NA	-0.012	0.023	0.831	0.926	NA	NA	NA	NA	NA	NA	NA	NA	NA	NA	NA	NA	-0.012	0.001	0.601	0.778	0.023	-0.057	0.033	-0.523	0	NA
s__Bacteroidaceae_bacterium|t__SGB1471	-0.052	0.062	0.698	0.97	NA	NA	NA	NA	-0.007	0.018	0.859	0.929	NA	NA	NA	NA	NA	NA	NA	NA	-0.011	0	0.532	0.77	0.017	-0.045	0.023	-0.625	0	0
s__Bacteroidaceae_bacterium|t__SGB1472	0.066	0.062	0.62	0.97	0.002	0.023	0.967	0.98	-0.045	0.018	0.276	0.794	-0.255	0.262	0.347	0.77	-0.006	0.229	0.978	0.99	-0.018	0	0.354	0.684	0.019	-0.055	0.02	-0.928	0	0.278
s__Bacteroidaceae_bacterium|t__SGB1473	0.269	0.062	0.045	0.617	-0.027	0.023	0.637	0.926	-0.025	0.018	0.538	0.929	NA	NA	NA	NA	NA	NA	NA	NA	0.065	0.009	0.502	0.764	0.096	-0.124	0.253	0.672	0.026	0.907
s__Bacteroidaceae_bacterium|t__SGB1474	-0.047	0.062	0.726	0.97	-0.027	0.023	0.638	0.926	-0.03	0.018	0.473	0.929	0.231	0.261	0.393	0.77	NA	NA	NA	NA	-0.029	0	0.039	0.175	0.014	-0.056	-0.001	-2.062	0	0
s__Bacteroidaceae_bacterium|t__SGB1475	-0.108	0.062	0.421	0.97	0.085	0.023	0.131	0.614	-0.068	0.018	0.097	0.443	-0.494	0.264	0.071	0.768	-0.159	0.23	0.491	0.763	-0.059	0.004	0.373	0.699	0.067	-0.19	0.071	-0.89	0.014	0.88
s__Bacteroidaceae_bacterium|t__SGB1476	NA	NA	NA	NA	NA	NA	NA	NA	-0.017	0.018	0.686	0.929	NA	NA	NA	NA	NA	NA	NA	NA	-0.017	0	0.359	0.685	0.018	-0.052	0.019	-0.917	0	NA
s__Bacteroidaceae_bacterium|t__SGB1478	-0.034	0.062	0.803	0.97	-0.026	0.023	0.645	0.926	-0.024	0.018	0.562	0.929	NA	NA	NA	NA	NA	NA	NA	NA	-0.025	0	0.071	0.267	0.014	-0.052	0.002	-1.808	0	0
s__Bacteroidaceae_bacterium|t__SGB1487	NA	NA	NA	NA	NA	NA	NA	NA	-0.014	0.018	0.73	0.929	NA	NA	NA	NA	NA	NA	NA	NA	-0.014	0	0.434	0.729	0.018	-0.05	0.021	-0.782	0	NA
s__Bacteroidaceae_bacterium|t__SGB1488	0.568	0.063	0	0.006	-0.014	0.023	0.803	0.926	-0.018	0.018	0.66	0.929	NA	NA	NA	NA	NA	NA	NA	NA	0.175	0.037	0.367	0.695	0.194	-0.205	0.554	0.902	0.111	0.976
s__Bacteroidaceae_bacterium|t__SGB1805	0.011	0.062	0.938	0.976	0.026	0.023	0.64	0.926	-0.003	0.018	0.935	0.966	0.192	0.261	0.479	0.788	NA	NA	NA	NA	0.009	0	0.531	0.77	0.014	-0.018	0.036	0.626	0	0
s__Bacteroidaceae_bacterium|t__SGB1818	-0.03	0.062	0.821	0.97	-0.044	0.023	0.44	0.926	0.042	0.018	0.312	0.843	NA	NA	NA	NA	NA	NA	NA	NA	-0.004	0.001	0.899	0.947	0.029	-0.06	0.053	-0.127	0.002	0.773
s__Bacteroidaceae_bacterium|t__SGB1886	-0.064	0.062	0.633	0.97	-0.061	0.023	0.275	0.879	-0.04	0.018	0.334	0.866	NA	NA	NA	NA	NA	NA	NA	NA	-0.049	0	0	0.004	0.014	-0.076	-0.022	-3.522	0	0
s__Bacteroidaceae_bacterium|t__SGB1887	-0.041	0.062	0.762	0.97	-0.068	0.023	0.224	0.809	-0.039	0.018	0.346	0.883	-0.308	0.262	0.257	0.77	-0.151	0.23	0.514	0.767	-0.051	0	0	0.002	0.014	-0.078	-0.024	-3.67	0	0
s__Bacteroidaceae_bacterium|t__SGB1890	-0.081	0.062	0.544	0.97	-0.037	0.023	0.515	0.926	0.01	0.018	0.815	0.929	0.197	0.261	0.466	0.788	NA	NA	NA	NA	-0.016	0	0.412	0.719	0.019	-0.054	0.022	-0.82	0	0.328
s__Bacteroidaceae_bacterium|t__SGB1896	-0.053	0.062	0.69	0.97	0.246	0.023	0	0.001	-0.009	0.018	0.821	0.929	NA	NA	NA	NA	NA	NA	NA	NA	0.065	0.009	0.485	0.756	0.094	-0.118	0.249	0.698	0.025	0.975
s__Bacteroidaceae_bacterium|t__SGB1910	0.271	0.062	0.044	0.608	-0.056	0.023	0.321	0.926	0.018	0.018	0.656	0.929	NA	NA	NA	NA	NA	NA	NA	NA	0.07	0.009	0.468	0.747	0.097	-0.12	0.26	0.726	0.027	0.923
s__Bacteroidaceae_bacterium|t__SGB1914	0.313	0.062	0.02	0.399	-0.022	0.023	0.7	0.926	-0.02	0.018	0.63	0.929	-0.37	0.263	0.174	0.77	-0.172	0.23	0.455	0.746	0.011	0.01	0.912	0.953	0.101	-0.187	0.21	0.111	0.037	0.866
s__Bacteroidaceae_bacterium|t__SGB1919	-0.014	0.062	0.915	0.975	NA	NA	NA	NA	-0.011	0.018	0.798	0.929	NA	NA	NA	NA	NA	NA	NA	NA	-0.011	0	0.533	0.77	0.017	-0.045	0.023	-0.623	0	0
s__Bacteroidaceae_bacterium|t__SGB21582	NA	NA	NA	NA	-0.018	0.023	0.756	0.926	-0.017	0.018	0.676	0.929	NA	NA	NA	NA	NA	NA	NA	NA	-0.017	0	0.224	0.562	0.014	-0.045	0.011	-1.215	0	0
s__Bacteroidaceae_bacterium|t__SGB48195	NA	NA	NA	NA	NA	NA	NA	NA	-0.009	0.018	0.819	0.929	NA	NA	NA	NA	NA	NA	NA	NA	-0.009	0	0.603	0.778	0.018	-0.045	0.026	-0.52	0	NA
s__Bacteroidaceae_bacterium|t__SGB48196	NA	NA	NA	NA	-0.02	0.023	0.718	0.926	-0.02	0.018	0.632	0.929	NA	NA	NA	NA	NA	NA	NA	NA	-0.02	0	0.161	0.466	0.014	-0.048	0.008	-1.4	0	0
s__Bacteroidaceae_bacterium|t__SGB48197	NA	NA	NA	NA	NA	NA	NA	NA	-0.011	0.018	0.784	0.929	NA	NA	NA	NA	NA	NA	NA	NA	-0.011	0	0.534	0.77	0.018	-0.047	0.024	-0.622	0	NA
s__Bacteroidaceae_bacterium|t__SGB48432	NA	NA	NA	NA	-0.011	0.023	0.846	0.926	0.178	0.018	0	0.001	NA	NA	NA	NA	NA	NA	NA	NA	0.084	0.009	0.373	0.699	0.095	-0.101	0.27	0.89	0.018	0.976
s__Bacteroidaceae_bacterium|t__SGB48437	-0.069	0.062	0.605	0.97	0.042	0.023	0.451	0.926	-0.034	0.018	0.409	0.929	NA	NA	NA	NA	NA	NA	NA	NA	-0.01	0.001	0.758	0.853	0.031	-0.071	0.051	-0.309	0.002	0.745
s__Bacteroidaceae_unclassified_SGB1909|t__SGB1909	-0.041	0.062	0.757	0.97	-0.032	0.023	0.574	0.926	-0.047	0.018	0.248	0.754	NA	NA	NA	NA	NA	NA	NA	NA	-0.041	0	0.003	0.021	0.014	-0.069	-0.014	-2.985	0	0
s__Bacteroidaceae_unclassified_SGB63885|t__SGB63885	NA	NA	NA	NA	0.197	0.023	0	0.011	-0.008	0.018	0.855	0.929	NA	NA	NA	NA	NA	NA	NA	NA	0.094	0.01	0.357	0.685	0.102	-0.106	0.295	0.922	0.02	0.979
s__Bacteroidales_bacterium_KA00251|t__SGB3324	-0.114	0.062	0.397	0.97	-0.017	0.023	0.765	0.926	-0.031	0.018	0.457	0.929	NA	NA	NA	NA	0.361	0.231	0.12	0.746	-0.027	0.003	0.644	0.786	0.057	-0.139	0.086	-0.463	0.009	0.4
s__Bacteroidales_bacterium_Oil_RF_744_WCA_WT_10|t__SGB2025	-0.018	0.062	0.892	0.971	NA	NA	NA	NA	-0.03	0.018	0.465	0.929	NA	NA	NA	NA	-0.223	0.23	0.335	0.746	-0.03	0	0.082	0.297	0.017	-0.064	0.004	-1.741	0	0
s__Bacteroidales_bacterium|t__SGB1332	-0.034	0.062	0.799	0.97	NA	NA	NA	NA	-0.01	0.018	0.807	0.929	NA	NA	NA	NA	NA	NA	NA	NA	-0.012	0	0.492	0.758	0.017	-0.046	0.022	-0.687	0	0
s__Bacteroidales_bacterium|t__SGB1333	NA	NA	NA	NA	NA	NA	NA	NA	-0.009	0.018	0.833	0.929	NA	NA	NA	NA	NA	NA	NA	NA	-0.009	0	0.633	0.782	0.018	-0.044	0.027	-0.477	0	NA
s__Bacteroidales_bacterium|t__SGB1370	NA	NA	NA	NA	NA	NA	NA	NA	-0.02	0.018	0.627	0.929	NA	NA	NA	NA	NA	NA	NA	NA	-0.02	0	0.27	0.615	0.018	-0.056	0.016	-1.103	0	NA
s__Bacteroidales_bacterium|t__SGB1371	NA	NA	NA	NA	NA	NA	NA	NA	-0.01	0.018	0.806	0.929	NA	NA	NA	NA	NA	NA	NA	NA	-0.01	0	0.578	0.775	0.018	-0.046	0.025	-0.557	0	NA
s__Bacteroidales_bacterium|t__SGB1953	-0.067	0.062	0.618	0.97	-0.027	0.023	0.63	0.926	-0.044	0.018	0.28	0.798	NA	NA	NA	NA	NA	NA	NA	NA	-0.039	0	0.005	0.032	0.014	-0.066	-0.012	-2.828	0	0
s__Bacteroidales_bacterium|t__SGB1961	-0.114	0.062	0.397	0.97	0.007	0.023	0.897	0.941	0.114	0.018	0.005	0.053	NA	NA	NA	NA	NA	NA	NA	NA	0.013	0.004	0.843	0.91	0.064	-0.113	0.138	0.197	0.011	0.909
s__Bacteroidales_bacterium|t__SGB1964	-0.081	0.062	0.544	0.97	0.122	0.023	0.03	0.239	0.02	0.018	0.633	0.929	0.295	0.262	0.277	0.77	0.259	0.23	0.262	0.746	0.05	0.002	0.318	0.656	0.05	-0.048	0.148	0.999	0.007	0.787
s__Bacteroidales_bacterium|t__SGB1969	-0.072	0.062	0.591	0.97	-0.059	0.023	0.292	0.902	0.034	0.018	0.403	0.929	NA	NA	NA	NA	NA	NA	NA	NA	-0.022	0.001	0.516	0.768	0.034	-0.09	0.045	-0.65	0.002	0.826
s__Bacteroidales_bacterium|t__SGB2021	0.124	0.062	0.354	0.97	-0.048	0.023	0.398	0.926	-0.047	0.018	0.253	0.762	-0.168	0.261	0.534	0.807	-0.263	0.23	0.255	0.746	-0.02	0.002	0.65	0.789	0.044	-0.105	0.066	-0.454	0.005	0.53
s__Bacteroidales_bacterium|t__SGB2067	NA	NA	NA	NA	-0.047	0.023	0.4	0.926	0.016	0.018	0.697	0.929	NA	NA	NA	NA	NA	NA	NA	NA	-0.014	0.001	0.656	0.791	0.032	-0.076	0.048	-0.446	0.002	0.786
s__Bacteroidales_bacterium|t__SGB2068	-0.023	0.062	0.861	0.97	-0.018	0.023	0.752	0.926	-0.032	0.018	0.434	0.929	NA	NA	NA	NA	NA	NA	NA	NA	-0.026	0	0.056	0.228	0.014	-0.054	0.001	-1.908	0	0
s__Bacteroidales_bacterium|t__SGB2069	NA	NA	NA	NA	NA	NA	NA	NA	-0.032	0.018	0.437	0.929	NA	NA	NA	NA	NA	NA	NA	NA	-0.032	0	0.078	0.287	0.018	-0.068	0.004	-1.762	0	NA
s__Bacteroidales_bacterium|t__SGB2073	-0.1	0.062	0.455	0.97	-0.051	0.023	0.365	0.926	-0.049	0.018	0.231	0.725	-0.308	0.262	0.257	0.77	-0.151	0.23	0.514	0.767	-0.054	0	0	0.001	0.014	-0.081	-0.026	-3.868	0	0
s__Bacteroidales_bacterium|t__SGB2075	NA	NA	NA	NA	NA	NA	NA	NA	0.178	0.018	0	0.001	NA	NA	NA	NA	NA	NA	NA	NA	0.178	0	0	0	0.018	0.142	0.213	9.774	0	NA
s__Bacteroidales_bacterium|t__SGB2077	NA	NA	NA	NA	NA	NA	NA	NA	-0.007	0.018	0.866	0.93	NA	NA	NA	NA	NA	NA	NA	NA	-0.007	0	0.703	0.818	0.018	-0.042	0.029	-0.381	0	NA
s__Bacteroidales_bacterium|t__SGB2085	0.022	0.062	0.869	0.97	-0.027	0.023	0.63	0.926	0.035	0.018	0.396	0.929	NA	NA	NA	NA	NA	NA	NA	NA	0.009	0	0.683	0.804	0.021	-0.033	0.05	0.408	0.001	0.557
s__Bacteroidales_bacterium|t__SGB2090	NA	NA	NA	NA	0.039	0.023	0.483	0.926	-0.034	0.018	0.41	0.929	NA	NA	NA	NA	NA	NA	NA	NA	0.001	0.001	0.969	0.984	0.037	-0.07	0.073	0.039	0.002	0.84
s__Bacteroidales_bacterium|t__SGB2092	-0.066	0.062	0.625	0.97	-0.051	0.023	0.368	0.926	-0.01	0.018	0.81	0.929	0.223	0.261	0.409	0.77	0.334	0.231	0.15	0.746	-0.027	0.001	0.341	0.679	0.028	-0.081	0.028	-0.951	0.001	0.297
s__Bacteroidales_bacterium|t__SGB2093	-0.055	0.062	0.681	0.97	-0.033	0.023	0.552	0.926	0.007	0.018	0.856	0.929	NA	NA	NA	NA	NA	NA	NA	NA	-0.012	0	0.44	0.732	0.016	-0.043	0.019	-0.773	0	0.199
s__Bacteroidales_bacterium|t__SGB2103	-0.042	0.062	0.755	0.97	0.114	0.023	0.043	0.299	-0.042	0.018	0.311	0.842	NA	NA	NA	NA	NA	NA	NA	NA	0.015	0.003	0.773	0.863	0.053	-0.089	0.119	0.289	0.007	0.931
s__Bacteroidales_bacterium|t__SGB2104	-0.072	0.062	0.592	0.97	0.109	0.023	0.052	0.34	0.031	0.018	0.448	0.929	NA	NA	NA	NA	NA	NA	NA	NA	0.035	0.002	0.483	0.754	0.049	-0.062	0.131	0.702	0.006	0.826
s__Bacteroidales_bacterium|t__SGB2111	-0.045	0.062	0.737	0.97	-0.016	0.023	0.775	0.926	0.011	0.018	0.78	0.929	NA	NA	NA	NA	NA	NA	NA	NA	-0.001	0	0.919	0.957	0.014	-0.029	0.026	-0.102	0	0
s__Bacteroidales_bacterium|t__SGB2114	NA	NA	NA	NA	0.061	0.023	0.279	0.884	-0.027	0.018	0.508	0.929	NA	NA	NA	NA	NA	NA	NA	NA	0.016	0.002	0.721	0.831	0.044	-0.071	0.102	0.357	0.003	0.89
s__Bacteroidales_bacterium|t__SGB2115	0.097	0.062	0.471	0.97	-0.039	0.023	0.484	0.926	0.065	0.018	0.114	0.491	NA	NA	NA	NA	-0.25	0.23	0.28	0.746	0.024	0.002	0.59	0.778	0.044	-0.063	0.11	0.538	0.005	0.806
s__Bacteroidales_bacterium|t__SGB2118	NA	NA	NA	NA	-0.035	0.023	0.54	0.926	0.015	0.018	0.707	0.929	NA	NA	NA	NA	NA	NA	NA	NA	-0.008	0.001	0.763	0.855	0.025	-0.056	0.041	-0.302	0.001	0.657
s__Bacteroidales_bacterium|t__SGB2120	-0.045	0.062	0.736	0.97	-0.039	0.023	0.49	0.926	-0.025	0.018	0.541	0.929	NA	NA	NA	NA	NA	NA	NA	NA	-0.031	0	0.025	0.124	0.014	-0.058	-0.004	-2.242	0	0
s__Bacteroidales_bacterium|t__SGB2122	-0.051	0.062	0.704	0.97	-0.046	0.023	0.41	0.926	-0.002	0.018	0.954	0.976	NA	NA	NA	NA	NA	NA	NA	NA	-0.022	0	0.156	0.458	0.016	-0.053	0.009	-1.417	0	0.202
s__Bacteroidales_bacterium|t__SGB2124	0.359	0.062	0.008	0.247	0.029	0.023	0.605	0.926	-0.052	0.018	0.208	0.688	NA	NA	NA	NA	NA	NA	NA	NA	0.106	0.015	0.393	0.709	0.124	-0.137	0.349	0.854	0.045	0.953
s__Bacteroidales_bacterium|t__SGB2127	-0.034	0.062	0.8	0.97	0.136	0.023	0.016	0.148	0.073	0.018	0.077	0.379	NA	NA	NA	NA	NA	NA	NA	NA	0.071	0.002	0.119	0.383	0.046	-0.018	0.161	1.557	0.005	0.776
s__Bacteroidales_bacterium|t__SGB2128	0.247	0.062	0.066	0.734	-0.027	0.023	0.636	0.926	0.112	0.018	0.006	0.06	NA	NA	NA	NA	NA	NA	NA	NA	0.103	0.006	0.183	0.5	0.078	-0.049	0.255	1.331	0.017	0.936
s__Bacteroidales_bacterium|t__SGB2133	-0.085	0.062	0.526	0.97	-0.089	0.023	0.116	0.573	0.035	0.018	0.391	0.925	NA	NA	NA	NA	NA	NA	NA	NA	-0.039	0.002	0.362	0.688	0.042	-0.122	0.044	-0.912	0.004	0.896
s__Bacteroidales_bacterium|t__SGB2138	NA	NA	NA	NA	-0.029	0.023	0.607	0.926	-0.031	0.018	0.446	0.929	NA	NA	NA	NA	NA	NA	NA	NA	-0.03	0	0.033	0.153	0.014	-0.058	-0.002	-2.135	0	0
s__Bacteroidales_bacterium|t__SGB2155	-0.068	0.062	0.61	0.97	-0.051	0.023	0.361	0.926	-0.014	0.018	0.735	0.929	0.217	0.261	0.422	0.774	0.195	0.23	0.399	0.746	-0.029	0	0.037	0.169	0.014	-0.056	-0.002	-2.082	0	0
s__Bacteroidales_bacterium|t__SGB2158	-0.062	0.062	0.646	0.97	0.02	0.023	0.723	0.926	0.017	0.018	0.678	0.929	NA	NA	NA	NA	NA	NA	NA	NA	0.014	0	0.308	0.647	0.014	-0.013	0.041	1.019	0	0
s__Bacteroidales_bacterium|t__SGB2161	-0.035	0.062	0.796	0.97	0.251	0.023	0	0	-0.037	0.018	0.369	0.903	NA	NA	NA	NA	NA	NA	NA	NA	0.063	0.009	0.513	0.767	0.097	-0.126	0.252	0.654	0.027	0.98
s__Bacteroidales_bacterium|t__SGB2168	0.542	0.063	0	0.006	0.078	0.023	0.167	0.701	0.121	0.018	0.003	0.037	0.217	0.261	0.422	0.774	0.195	0.23	0.399	0.746	0.231	0.009	0.013	0.075	0.093	0.049	0.412	2.487	0.03	0.918
s__Bacteroidales_bacterium|t__SGB2169	-0.069	0.062	0.607	0.97	0.057	0.023	0.31	0.926	0.009	0.018	0.819	0.929	NA	NA	NA	NA	NA	NA	NA	NA	0.015	0.001	0.622	0.78	0.031	-0.045	0.076	0.493	0.002	0.6
s__Bacteroidales_bacterium|t__SGB2171	NA	NA	NA	NA	NA	NA	NA	NA	-0.008	0.018	0.847	0.929	NA	NA	NA	NA	NA	NA	NA	NA	-0.008	0	0.662	0.794	0.018	-0.043	0.028	-0.437	0	NA
s__Bacteroidales_bacterium|t__SGB2175	NA	NA	NA	NA	-0.014	0.023	0.807	0.926	-0.013	0.018	0.744	0.929	NA	NA	NA	NA	NA	NA	NA	NA	-0.014	0	0.341	0.679	0.014	-0.041	0.014	-0.952	0	0
s__Bacteroidales_bacterium|t__SGB27761	NA	NA	NA	NA	NA	NA	NA	NA	-0.015	0.018	0.707	0.929	NA	NA	NA	NA	NA	NA	NA	NA	-0.015	0	0.393	0.709	0.018	-0.051	0.02	-0.853	0	NA
s__Bacteroidales_bacterium|t__SGB48233	-0.029	0.062	0.828	0.97	-0.037	0.023	0.511	0.926	0.003	0.018	0.936	0.967	NA	NA	NA	NA	NA	NA	NA	NA	-0.013	0	0.348	0.68	0.014	-0.04	0.014	-0.938	0	0
s__Bacteroidales_bacterium|t__SGB48242	-0.042	0.062	0.754	0.97	-0.022	0.023	0.699	0.926	0.076	0.018	0.066	0.341	NA	NA	NA	NA	NA	NA	NA	NA	0.014	0.001	0.696	0.812	0.037	-0.057	0.086	0.391	0.003	0.842
s__Bacteroidales_bacterium|t__SGB48256	NA	NA	NA	NA	-0.013	0.023	0.812	0.926	-0.019	0.018	0.646	0.929	NA	NA	NA	NA	NA	NA	NA	NA	-0.017	0	0.238	0.58	0.014	-0.045	0.011	-1.18	0	0
s__Bacteroidales_bacterium|t__SGB48260	-0.013	0.062	0.922	0.976	0.108	0.023	0.056	0.355	-0.013	0.018	0.754	0.929	NA	NA	NA	NA	NA	NA	NA	NA	0.033	0.002	0.426	0.725	0.041	-0.048	0.114	0.795	0.004	0.885
s__Bacteroidales_bacterium|t__SGB58508	-0.044	0.062	0.744	0.97	-0.032	0.023	0.571	0.926	0.122	0.018	0.003	0.036	NA	NA	NA	NA	NA	NA	NA	NA	0.023	0.003	0.678	0.803	0.054	-0.084	0.129	0.415	0.008	0.934
s__Bacteroidales_unclassified_SGB1954|t__SGB1954	-0.023	0.062	0.863	0.97	-0.02	0.023	0.72	0.926	0.054	0.018	0.193	0.659	NA	NA	NA	NA	NA	NA	NA	NA	0.013	0.001	0.616	0.78	0.026	-0.038	0.065	0.502	0.001	0.71
s__Bacteroidales_unclassified_SGB2072|t__SGB2072	NA	NA	NA	NA	-0.026	0.023	0.645	0.926	-0.037	0.018	0.362	0.897	NA	NA	NA	NA	NA	NA	NA	NA	-0.033	0	0.02	0.106	0.014	-0.061	-0.005	-2.32	0	0
s__Bacteroidales_unclassified_SGB2076|t__SGB2076	-0.034	0.062	0.8	0.97	-0.026	0.023	0.645	0.926	-0.052	0.018	0.202	0.679	0.231	0.261	0.393	0.77	NA	NA	NA	NA	-0.041	0	0.003	0.022	0.014	-0.068	-0.014	-2.966	0	0
s__Bacteroidales_unclassified_SGB2135|t__SGB2135	0.06	0.062	0.657	0.97	0.05	0.023	0.373	0.926	0.087	0.018	0.035	0.213	-0.118	0.261	0.663	0.849	-0.319	0.231	0.169	0.746	0.065	0	0.001	0.012	0.02	0.025	0.105	3.182	0.001	0.198
s__Bacteroidales_unclassified_SGB2162|t__SGB2162	NA	NA	NA	NA	-0.013	0.023	0.82	0.926	-0.027	0.018	0.516	0.929	NA	NA	NA	NA	NA	NA	NA	NA	-0.021	0	0.134	0.412	0.014	-0.049	0.007	-1.5	0	0
s__Bacteroidales_unclassified_SGB2164|t__SGB2164	-0.058	0.062	0.665	0.97	-0.052	0.023	0.356	0.926	-0.058	0.018	0.162	0.605	NA	NA	NA	NA	NA	NA	NA	NA	-0.056	0	0	0.001	0.014	-0.083	-0.028	-4.002	0	0
s__Bacteroidales_unclassified_SGB2166|t__SGB2166	-0.066	0.062	0.623	0.97	-0.042	0.023	0.455	0.926	-0.047	0.018	0.253	0.762	NA	NA	NA	NA	NA	NA	NA	NA	-0.046	0	0.001	0.008	0.014	-0.073	-0.019	-3.329	0	0
s__Bacteroides_acidifaciens|t__SGB27814	0.183	0.062	0.172	0.97	-0.023	0.023	0.689	0.926	-0.02	0.018	0.634	0.929	0.245	0.261	0.366	0.77	0.287	0.231	0.215	0.746	0.054	0.003	0.325	0.665	0.054	-0.053	0.16	0.984	0.008	0.691
s__Bacteroides_acidifaciens|t__SGB48548	-0.042	0.062	0.752	0.97	-0.017	0.023	0.769	0.926	0.024	0.018	0.558	0.929	NA	NA	NA	NA	NA	NA	NA	NA	0.004	0	0.807	0.886	0.016	-0.028	0.036	0.245	0	0.221
s__Bacteroides_bouchesdurhonensis|t__SGB3321	0.026	0.062	0.848	0.97	-0.054	0.023	0.333	0.926	-0.048	0.018	0.241	0.742	0.149	0.261	0.582	0.809	-0.131	0.23	0.571	0.792	-0.047	0	0.001	0.007	0.014	-0.074	-0.019	-3.361	0	0
s__Bacteroides_caccae|t__SGB1877	-0.187	0.062	0.164	0.97	-0.161	0.023	0.004	0.061	-0.089	0.018	0.03	0.191	-0.203	0.261	0.452	0.787	-0.098	0.23	0.671	0.839	-0.127	0	0	0	0.02	-0.165	-0.089	-6.499	0	0.45
s__Bacteroides_caecimuris|t__SGB1863	-0.04	0.062	0.766	0.97	-0.021	0.023	0.705	0.926	-0.018	0.018	0.669	0.929	NA	NA	NA	NA	NA	NA	NA	NA	-0.02	0	0.148	0.442	0.014	-0.047	0.007	-1.446	0	0
s__Bacteroides_cellulosilyticus|t__SGB1844	-0.233	0.062	0.082	0.803	-0.107	0.023	0.057	0.355	0.072	0.018	0.078	0.384	0.453	0.264	0.097	0.768	-0.035	0.229	0.878	0.95	-0.032	0.009	0.732	0.836	0.094	-0.217	0.152	-0.342	0.031	0.927
s__Bacteroides_clarus|t__SGB1832	-0.263	0.062	0.05	0.627	-0.102	0.023	0.071	0.415	-0.172	0.018	0	0.001	-0.314	0.262	0.247	0.77	-0.31	0.231	0.181	0.746	-0.165	0.001	0	0	0.031	-0.225	-0.104	-5.32	0.002	0.604
s__Bacteroides_congonensis|t__SGB1878	-0.135	0.062	0.313	0.97	-0.084	0.023	0.136	0.619	0.03	0.018	0.467	0.929	0.285	0.262	0.293	0.77	0.17	0.23	0.46	0.748	-0.034	0.002	0.494	0.76	0.049	-0.13	0.063	-0.684	0.007	0.808
s__Bacteroides_coprosuis|t__SGB1386	NA	NA	NA	NA	-0.012	0.023	0.831	0.926	NA	NA	NA	NA	NA	NA	NA	NA	NA	NA	NA	NA	-0.012	0.001	0.6	0.778	0.023	-0.057	0.033	-0.524	0	NA
s__Bacteroides_cutis|t__SGB1827	-0.079	0.062	0.558	0.97	-0.019	0.023	0.732	0.926	-0.096	0.018	0.019	0.136	0.186	0.261	0.493	0.788	-0.216	0.23	0.35	0.746	-0.063	0	0.005	0.032	0.022	-0.106	-0.019	-2.828	0.001	0.516
s__Bacteroides_eggerthii|t__SGB1829	-0.027	0.062	0.843	0.97	0.038	0.023	0.501	0.926	-0.102	0.018	0.013	0.103	-0.218	0.261	0.421	0.774	-0.358	0.231	0.124	0.746	-0.047	0.002	0.279	0.625	0.044	-0.133	0.039	-1.082	0.005	0.841
s__Bacteroides_faecalis|t__SGB27808	-0.056	0.062	0.676	0.97	0.018	0.023	0.745	0.926	0.001	0.018	0.978	0.99	0.213	0.261	0.432	0.78	0.177	0.23	0.444	0.746	0.006	0	0.681	0.804	0.014	-0.021	0.033	0.411	0	0
s__Bacteroides_faecis|t__SGB1860	-0.188	0.062	0.161	0.97	-0.081	0.023	0.15	0.656	0.033	0.018	0.421	0.929	-0.364	0.263	0.181	0.77	-0.383	0.232	0.1	0.746	-0.104	0.004	0.102	0.346	0.063	-0.228	0.021	-1.636	0.012	0.853
s__Bacteroides_finegoldii|t__SGB1862	-0.182	0.062	0.176	0.97	-0.137	0.023	0.015	0.141	-0.093	0.018	0.024	0.159	-0.142	0.261	0.599	0.82	-0.009	0.229	0.967	0.99	-0.113	0	0	0	0.014	-0.14	-0.086	-8.177	0	0
s__Bacteroides_fluxus|t__SGB1835	0.096	0.062	0.472	0.97	-0.028	0.023	0.615	0.926	0.043	0.018	0.298	0.826	-0.337	0.262	0.215	0.77	0.101	0.23	0.662	0.836	0.02	0.001	0.52	0.768	0.032	-0.042	0.083	0.643	0.002	0.578
s__Bacteroides_fragilis|t__SGB1853	0.067	0.062	0.617	0.97	-0.061	0.023	0.28	0.885	0.044	0.018	0.286	0.809	0.154	0.261	0.569	0.809	-0.115	0.23	0.618	0.816	0.006	0.001	0.846	0.912	0.029	-0.052	0.063	0.195	0.002	0.721
s__Bacteroides_fragilis|t__SGB1855_group	-0.172	0.062	0.2	0.97	-0.077	0.023	0.171	0.71	0.03	0.018	0.469	0.929	0.171	0.261	0.527	0.805	-0.133	0.23	0.565	0.791	-0.054	0.002	0.209	0.539	0.043	-0.137	0.03	-1.257	0.005	0.805
s__Bacteroides_gallinarum|t__SGB1828	-0.04	0.062	0.767	0.97	-0.045	0.023	0.426	0.926	-0.036	0.018	0.384	0.918	NA	NA	NA	NA	NA	NA	NA	NA	-0.039	0	0.005	0.032	0.014	-0.066	-0.012	-2.83	0	0
s__Bacteroides_graminisolvens|t__SGB1924	NA	NA	NA	NA	-0.016	0.023	0.783	0.926	-0.014	0.018	0.733	0.929	NA	NA	NA	NA	NA	NA	NA	NA	-0.015	0	0.306	0.645	0.014	-0.043	0.013	-1.024	0	0
s__Bacteroides_heparinolyticus|t__SGB21589	NA	NA	NA	NA	NA	NA	NA	NA	-0.011	0.018	0.795	0.929	NA	NA	NA	NA	NA	NA	NA	NA	-0.011	0	0.556	0.774	0.018	-0.046	0.025	-0.589	0	NA
s__Bacteroides_ilei|t__SGB1889	-0.044	0.062	0.744	0.97	0.133	0.023	0.018	0.167	0.007	0.018	0.857	0.929	NA	NA	NA	NA	NA	NA	NA	NA	0.041	0.003	0.433	0.728	0.052	-0.061	0.142	0.785	0.007	0.903
s__Bacteroides_intestinalis|t__SGB1846	0.038	0.062	0.776	0.97	0.02	0.023	0.726	0.926	-0.005	0.018	0.905	0.949	0.357	0.263	0.189	0.77	-0.107	0.23	0.642	0.831	0.007	0	0.622	0.78	0.014	-0.02	0.034	0.493	0	0
s__Bacteroides_mediterraneensis|t__SGB1912	-0.062	0.062	0.646	0.97	0.041	0.023	0.468	0.926	-0.054	0.018	0.189	0.652	NA	NA	NA	NA	NA	NA	NA	NA	-0.018	0.001	0.591	0.778	0.034	-0.084	0.048	-0.538	0.002	0.818
s__Bacteroides_ndongoniae|t__SGB1821	-0.08	0.062	0.55	0.97	-0.006	0.023	0.919	0.957	-0.051	0.018	0.216	0.702	NA	NA	NA	NA	0.066	0.23	0.775	0.904	-0.035	0	0.013	0.075	0.014	-0.063	-0.008	-2.488	0	0.038
s__Bacteroides_nordii|t__SGB1858	0.139	0.062	0.299	0.97	-0.036	0.023	0.526	0.926	0.115	0.018	0.005	0.051	-0.292	0.262	0.281	0.77	0.091	0.23	0.693	0.855	0.055	0.002	0.262	0.61	0.049	-0.041	0.152	1.121	0.007	0.867
s__Bacteroides_oleiciplenus|t__SGB1850	-0.063	0.062	0.636	0.97	0.055	0.023	0.332	0.926	-0.025	0.018	0.538	0.929	NA	NA	NA	NA	NA	NA	NA	NA	-0.001	0.001	0.984	0.991	0.033	-0.065	0.064	-0.02	0.002	0.768
s__Bacteroides_ovatus|t__SGB1871	0.263	0.062	0.05	0.628	0.191	0.023	0.001	0.014	0.21	0.018	0	0	-0.175	0.261	0.518	0.803	-0.116	0.23	0.613	0.813	0.192	0.002	0	0.001	0.047	0.099	0.285	4.036	0.006	0.256
s__Bacteroides_pectinophilus|t__SGB5068	-0.067	0.062	0.617	0.97	0.131	0.023	0.02	0.177	-0.024	0.018	0.567	0.929	0.398	0.263	0.144	0.77	0.406	0.232	0.081	0.746	0.077	0.006	0.335	0.674	0.08	-0.08	0.234	0.964	0.021	0.886
s__Bacteroides_pyogenes|t__SGB1806	NA	NA	NA	NA	-0.012	0.023	0.835	0.926	-0.011	0.018	0.791	0.929	NA	NA	NA	NA	NA	NA	NA	NA	-0.011	0	0.431	0.727	0.014	-0.039	0.017	-0.788	0	0
s__Bacteroides_reticulotermitis|t__SGB1807	NA	NA	NA	NA	0.26	0.023	0	0	0.177	0.018	0	0.001	NA	NA	NA	NA	NA	NA	NA	NA	0.217	0.002	0	0	0.042	0.136	0.299	5.235	0.003	0.875
s__Bacteroides_salyersiae|t__SGB1857	-0.154	0.062	0.251	0.97	-0.174	0.023	0.002	0.034	-0.072	0.018	0.079	0.385	0.203	0.261	0.453	0.787	-0.041	0.229	0.859	0.94	-0.121	0.001	0	0.001	0.031	-0.181	-0.06	-3.926	0.002	0.715
s__Bacteroides_sp_AF16_49|t__SGB1840	-0.071	0.062	0.597	0.97	-0.027	0.023	0.634	0.926	-0.047	0.018	0.248	0.754	NA	NA	NA	NA	NA	NA	NA	NA	-0.041	0	0.003	0.022	0.014	-0.068	-0.014	-2.965	0	0
s__Bacteroides_sp_AM10_21B|t__SGB1831	-0.091	0.062	0.499	0.97	-0.018	0.023	0.753	0.926	-0.062	0.018	0.132	0.532	NA	NA	NA	NA	0.2	0.23	0.386	0.746	-0.045	0	0.012	0.072	0.018	-0.081	-0.01	-2.504	0	0.242
s__Bacteroides_sp_An19|t__SGB1917	-0.088	0.062	0.512	0.97	-0.022	0.023	0.698	0.926	0.013	0.018	0.747	0.929	-0.308	0.262	0.257	0.77	-0.151	0.23	0.514	0.767	-0.012	0	0.524	0.769	0.019	-0.049	0.025	-0.638	0	0.214
s__Bacteroides_sp_An322|t__SGB1915	NA	NA	NA	NA	-0.014	0.023	0.806	0.926	-0.026	0.018	0.531	0.929	NA	NA	NA	NA	NA	NA	NA	NA	-0.021	0	0.137	0.417	0.014	-0.049	0.007	-1.489	0	0
s__Bacteroides_sp_CBA7301|t__SGB77863	-0.038	0.062	0.776	0.97	0.055	0.023	0.327	0.926	0.021	0.018	0.611	0.929	NA	NA	NA	NA	NA	NA	NA	NA	0.03	0	0.106	0.355	0.018	-0.006	0.066	1.617	0	0.249
s__Bacteroides_sp_GM023|t__SGB69998	-0.07	0.062	0.6	0.97	-0.041	0.023	0.465	0.926	-0.019	0.018	0.652	0.929	NA	NA	NA	NA	NA	NA	NA	NA	-0.029	0	0.034	0.158	0.014	-0.057	-0.002	-2.118	0	0
s__Bacteroides_sp_Marseille_P3684|t__SGB1429	0.439	0.062	0.001	0.058	-0.05	0.023	0.374	0.926	-0.036	0.018	0.385	0.918	-0.378	0.263	0.165	0.77	0.025	0.229	0.913	0.962	0.041	0.016	0.74	0.841	0.125	-0.204	0.286	0.331	0.061	0.931
s__Bacteroides_sp_OF04_15BH|t__SGB1795	-0.047	0.062	0.725	0.97	-0.006	0.023	0.918	0.956	-0.019	0.018	0.641	0.929	NA	NA	NA	NA	NA	NA	NA	NA	-0.016	0	0.257	0.604	0.014	-0.043	0.011	-1.134	0	0
s__Bacteroides_stercorirosoris|t__SGB1848	0.05	0.062	0.71	0.97	-0.01	0.023	0.856	0.926	0.122	0.018	0.003	0.035	-0.474	0.264	0.083	0.768	-0.078	0.23	0.733	0.885	0.019	0.004	0.772	0.863	0.065	-0.109	0.147	0.29	0.013	0.841
s__Bacteroides_stercoris|t__SGB1830_group	-0.142	0.062	0.29	0.97	-0.172	0.023	0.002	0.038	-0.051	0.018	0.211	0.691	-0.281	0.262	0.301	0.77	-0.23	0.23	0.32	0.746	-0.119	0.001	0	0.001	0.03	-0.178	-0.059	-3.932	0.002	0.779
s__Bacteroides_thetaiotaomicron|t__SGB1861	0.265	0.062	0.048	0.622	0.024	0.023	0.669	0.926	0.038	0.018	0.353	0.887	-0.105	0.261	0.696	0.861	0.159	0.23	0.49	0.763	0.088	0.003	0.098	0.337	0.053	-0.016	0.193	1.654	0.008	0.718
s__Bacteroides_timonensis|t__SGB1842	-0.057	0.062	0.671	0.97	0.01	0.023	0.862	0.927	-0.048	0.018	0.239	0.74	0.186	0.261	0.491	0.788	0.252	0.23	0.275	0.746	-0.022	0	0.292	0.633	0.021	-0.063	0.019	-1.053	0.001	0.368
s__Bacteroides_togonis|t__SGB1822	-0.081	0.062	0.545	0.97	-0.05	0.023	0.371	0.926	-0.085	0.018	0.04	0.238	-0.308	0.262	0.257	0.77	-0.151	0.23	0.514	0.767	-0.073	0	0	0	0.014	-0.1	-0.046	-5.266	0	0
s__Bacteroides_uniformis|t__SGB1836_group	-0.163	0.062	0.225	0.97	-0.181	0.023	0.001	0.024	-0.045	0.018	0.272	0.788	-0.168	0.261	0.535	0.807	0.26	0.23	0.26	0.746	-0.111	0.002	0.022	0.113	0.048	-0.206	-0.016	-2.288	0.006	0.84
s__Bacteroides_xylanisolvens|t__SGB1867	0.198	0.062	0.14	0.97	0.014	0.023	0.803	0.926	0.056	0.018	0.17	0.619	0.077	0.261	0.776	0.891	0.026	0.229	0.911	0.961	0.064	0.001	0.044	0.191	0.032	0.002	0.127	2.009	0.002	0.518
s__Bariatricus_massiliensis|t__SGB4006	-0.057	0.062	0.669	0.97	-0.092	0.023	0.104	0.538	0.018	0.018	0.666	0.929	NA	NA	NA	NA	NA	NA	NA	NA	-0.039	0.001	0.264	0.612	0.035	-0.109	0.03	-1.118	0.003	0.859
s__Barnesiella_intestinihominis|t__SGB1965	-0.232	0.062	0.083	0.809	-0.146	0.023	0.009	0.106	-0.256	0.018	0	0	-0.364	0.263	0.18	0.77	0.076	0.23	0.741	0.886	-0.205	0.001	0	0	0.034	-0.271	-0.139	-6.1	0.002	0.75
s__Barnesiella_sp_An22|t__SGB1967	-0.057	0.062	0.67	0.97	-0.004	0.023	0.946	0.97	-0.078	0.018	0.059	0.32	NA	NA	NA	NA	-0.212	0.23	0.359	0.746	-0.047	0	0.033	0.153	0.022	-0.09	-0.004	-2.132	0.001	0.562
s__Barnesiella_sp_An55|t__SGB1968	-0.048	0.062	0.72	0.97	-0.014	0.023	0.808	0.926	0.006	0.018	0.886	0.939	NA	NA	NA	NA	NA	NA	NA	NA	-0.004	0	0.775	0.865	0.014	-0.031	0.023	-0.286	0	0
s__Barnesiella_sp_WM24|t__SGB2084	-0.072	0.062	0.59	0.97	NA	NA	NA	NA	0.108	0.018	0.008	0.073	NA	NA	NA	NA	NA	NA	NA	NA	0.028	0.008	0.758	0.853	0.09	-0.149	0.204	0.308	0.014	0.873
s__Barnesiella_viscericola|t__SGB1966	-0.042	0.062	0.754	0.97	-0.027	0.023	0.628	0.926	0.002	0.018	0.957	0.977	-0.119	0.261	0.659	0.846	NA	NA	NA	NA	-0.011	0	0.425	0.725	0.014	-0.038	0.016	-0.798	0	0
s__Beduini_massiliensis|t__SGB29019	-0.034	0.062	0.801	0.97	0.092	0.023	0.103	0.538	-0.029	0.018	0.482	0.929	NA	NA	NA	NA	NA	NA	NA	NA	0.016	0.002	0.706	0.82	0.042	-0.067	0.098	0.377	0.004	0.886
s__Bifidobacterium_adolescentis|t__SGB17244	0.062	0.062	0.642	0.97	0.238	0.023	0	0.001	0.142	0.018	0.001	0.009	0.248	0.261	0.36	0.77	0.08	0.23	0.727	0.879	0.165	0.001	0	0	0.033	0.1	0.229	4.986	0.002	0.721
s__Bifidobacterium_angulatum|t__SGB17231	0.045	0.062	0.738	0.97	0.075	0.023	0.183	0.74	0.035	0.018	0.398	0.929	0.294	0.262	0.279	0.77	0.247	0.23	0.286	0.746	0.051	0	0	0.002	0.014	0.024	0.078	3.708	0	0
s__Bifidobacterium_animalis|t__SGB17278	0.008	0.062	0.95	0.981	0.124	0.023	0.028	0.227	0.064	0.018	0.118	0.502	0.044	0.26	0.871	0.937	0.118	0.23	0.608	0.813	0.083	0	0	0	0.018	0.048	0.119	4.657	0	0.299
s__Bifidobacterium_anseris|t__SGB17282	NA	NA	NA	NA	-0.012	0.023	0.825	0.926	-0.012	0.018	0.768	0.929	NA	NA	NA	NA	0.172	0.23	0.457	0.746	-0.012	0	0.418	0.721	0.014	-0.039	0.016	-0.811	0	0
s__Bifidobacterium_aquikefiri|t__SGB17230	-0.023	0.062	0.866	0.97	NA	NA	NA	NA	-0.024	0.018	0.554	0.929	NA	NA	NA	NA	NA	NA	NA	NA	-0.024	0	0.165	0.472	0.017	-0.058	0.01	-1.39	0	0
s__Bifidobacterium_bifidum|t__SGB17256	0.096	0.062	0.475	0.97	0.151	0.023	0.007	0.088	0.079	0.018	0.054	0.3	0.01	0.26	0.97	0.986	0.026	0.229	0.911	0.961	0.108	0	0	0	0.018	0.073	0.143	6.097	0	0.364
s__Bifidobacterium_breve|t__SGB17247	0.149	0.062	0.267	0.97	0.133	0.023	0.019	0.167	0.067	0.018	0.103	0.458	0.27	0.262	0.319	0.77	0.253	0.23	0.274	0.746	0.103	0	0	0	0.019	0.065	0.14	5.329	0	0.401
s__Bifidobacterium_catenulatum|t__SGB17241	0.412	0.062	0.002	0.091	0.256	0.023	0	0	0.114	0.018	0.005	0.053	0.202	0.261	0.455	0.787	-0.104	0.23	0.653	0.834	0.222	0.005	0.002	0.017	0.073	0.079	0.364	3.052	0.017	0.898
s__Bifidobacterium_choerinum|t__SGB17280	NA	NA	NA	NA	NA	NA	NA	NA	-0.01	0.018	0.813	0.929	NA	NA	NA	NA	NA	NA	NA	NA	-0.01	0	0.592	0.778	0.018	-0.045	0.026	-0.536	0	NA
s__Bifidobacterium_criceti|t__SGB17283	NA	NA	NA	NA	0.262	0.023	0	0	NA	NA	NA	NA	NA	NA	NA	NA	NA	NA	NA	NA	0.262	0.001	0	0	0.023	0.217	0.307	11.338	0	NA
s__Bifidobacterium_crudilactis|t__SGB33632	NA	NA	NA	NA	NA	NA	NA	NA	NA	NA	NA	NA	NA	NA	NA	NA	-0.162	0.23	0.483	0.763	-0.162	0.053	0.482	0.753	0.23	-0.612	0.289	-0.704	0	NA
s__Bifidobacterium_dentium|t__SGB17234	-0.116	0.062	0.386	0.97	0.009	0.023	0.879	0.933	-0.055	0.018	0.185	0.642	-0.14	0.261	0.605	0.823	0.201	0.23	0.383	0.746	-0.035	0.001	0.161	0.466	0.025	-0.085	0.014	-1.4	0.001	0.48
s__Bifidobacterium_longum|t__SGB17248	0.262	0.062	0.051	0.632	0.276	0.023	0	0	0.273	0.018	0	0	0.453	0.264	0.098	0.768	-0.244	0.23	0.291	0.746	0.242	0.005	0.001	0.009	0.074	0.098	0.387	3.291	0.017	0.28
s__Bifidobacterium_merycicum|t__SGB17232	-0.068	0.062	0.611	0.97	NA	NA	NA	NA	-0.009	0.018	0.826	0.929	NA	NA	NA	NA	NA	NA	NA	NA	-0.014	0	0.429	0.726	0.017	-0.048	0.02	-0.791	0	0
s__Bifidobacterium_mongoliense|t__SGB17228	NA	NA	NA	NA	0.116	0.023	0.04	0.284	-0.022	0.018	0.601	0.929	NA	NA	NA	NA	NA	NA	NA	NA	0.046	0.005	0.499	0.764	0.069	-0.088	0.181	0.676	0.009	0.954
s__Bifidobacterium_pseudocatenulatum|t__SGB17237	0.347	0.062	0.01	0.283	0.073	0.023	0.197	0.755	0.094	0.018	0.022	0.149	0.177	0.261	0.512	0.8	-0.045	0.229	0.843	0.935	0.146	0.004	0.016	0.089	0.061	0.027	0.265	2.4	0.011	0.774
s__Bifidobacterium_pseudolongum|t__SGB17279	NA	NA	NA	NA	0.171	0.023	0.002	0.039	0.001	0.018	0.972	0.986	0.27	0.262	0.319	0.77	0.172	0.23	0.457	0.746	0.096	0.003	0.066	0.255	0.052	-0.006	0.197	1.842	0.005	0.912
s__Bifidobacterium_psychraerophilum|t__SGB17227	NA	NA	NA	NA	NA	NA	NA	NA	-0.01	0.018	0.81	0.929	NA	NA	NA	NA	NA	NA	NA	NA	-0.01	0	0.585	0.777	0.018	-0.045	0.026	-0.545	0	NA
s__Bifidobacterium_pullorum|t__SGB17264	-0.054	0.062	0.685	0.97	0.06	0.023	0.285	0.894	0.014	0.018	0.737	0.929	0.033	0.26	0.902	0.956	0.107	0.23	0.642	0.831	0.028	0	0.071	0.267	0.015	-0.002	0.058	1.808	0	0.104
s__Bifidobacterium_ruminantium|t__SGB17243	NA	NA	NA	NA	-0.013	0.023	0.812	0.926	0.075	0.018	0.068	0.346	NA	NA	NA	NA	NA	NA	NA	NA	0.032	0.002	0.469	0.747	0.044	-0.055	0.119	0.724	0.003	0.891
s__Bifidobacterium_scardovii|t__SGB17257	NA	NA	NA	NA	-0.021	0.023	0.708	0.926	-0.01	0.018	0.809	0.929	NA	NA	NA	NA	NA	NA	NA	NA	-0.014	0	0.319	0.656	0.014	-0.042	0.014	-0.997	0	0
s__Bifidobacterium_sp_GSD1FS|t__SGB53847	0.553	0.063	0	0.006	-0.021	0.023	0.716	0.926	NA	NA	NA	NA	NA	NA	NA	NA	NA	NA	NA	NA	0.263	0.082	0.359	0.685	0.287	-0.299	0.825	0.918	0.162	0.986
s__Bifidobacterium_subtile|t__SGB15864	NA	NA	NA	NA	-0.008	0.023	0.881	0.934	NA	NA	NA	NA	NA	NA	NA	NA	NA	NA	NA	NA	-0.008	0.001	0.715	0.826	0.023	-0.054	0.037	-0.365	0	NA
s__Bilophila_SGB15450|t__SGB15450	-0.146	0.062	0.278	0.97	-0.038	0.023	0.495	0.926	-0.055	0.018	0.182	0.637	NA	NA	NA	NA	0.2	0.23	0.386	0.746	-0.057	0.001	0.027	0.132	0.026	-0.108	-0.006	-2.209	0.001	0.223
s__Bilophila_SGB69261|t__SGB69261	0.089	0.062	0.509	0.97	-0.034	0.023	0.547	0.926	-0.057	0.018	0.165	0.61	0.186	0.261	0.491	0.788	NA	NA	NA	NA	-0.017	0.001	0.62	0.78	0.034	-0.084	0.05	-0.496	0.003	0.504
s__Bilophila_wadsworthia|t__SGB15452	-0.257	0.062	0.056	0.66	-0.346	0.023	0	0	-0.334	0.018	0	0	-0.303	0.262	0.264	0.77	-0.093	0.23	0.687	0.85	-0.333	0	0	0	0.014	-0.361	-0.306	-23.922	0	0
s__Bittarella_massiliensis|t__SGB7263	-0.076	0.062	0.571	0.97	-0.23	0.023	0	0.001	-0.112	0.018	0.007	0.062	-0.27	0.262	0.32	0.77	-0.02	0.229	0.932	0.973	-0.151	0.001	0	0	0.034	-0.217	-0.084	-4.433	0.003	0.784
s__Blastocystis_sp_subtype_1|t__EUK944036	0.248	0.062	0.064	0.729	-0.024	0.023	0.665	0.926	0.022	0.018	0.595	0.929	0.202	0.261	0.456	0.787	-0.279	0.231	0.229	0.746	0.054	0.005	0.464	0.745	0.074	-0.09	0.198	0.733	0.017	0.794
s__Blautia_argi|t__SGB4797	-0.079	0.062	0.557	0.97	-0.037	0.023	0.514	0.926	-0.029	0.018	0.488	0.929	NA	NA	NA	NA	NA	NA	NA	NA	-0.034	0	0.014	0.08	0.014	-0.061	-0.007	-2.455	0	0
s__Blautia_caecimuris|t__SGB4862	0.005	0.062	0.97	0.988	-0.123	0.023	0.029	0.231	-0.037	0.018	0.368	0.902	-0.448	0.264	0.101	0.768	-0.291	0.231	0.208	0.746	-0.078	0.002	0.086	0.309	0.045	-0.167	0.011	-1.719	0.005	0.694
s__Blautia_coccoides|t__SGB4787	NA	NA	NA	NA	0.02	0.023	0.719	0.926	-0.01	0.018	0.814	0.929	NA	NA	NA	NA	NA	NA	NA	NA	0.002	0	0.895	0.945	0.015	-0.027	0.031	0.133	0	0.044
s__Blautia_faecicola|t__SGB4867	0.193	0.062	0.15	0.97	0.053	0.023	0.349	0.926	0.054	0.018	0.185	0.642	0.577	0.266	0.036	0.768	0.204	0.23	0.377	0.746	0.117	0.003	0.041	0.18	0.057	0.005	0.23	2.046	0.01	0.553
s__Blautia_faecis|t__SGB4820	0.193	0.062	0.15	0.97	-0.022	0.023	0.694	0.926	0.051	0.018	0.219	0.708	0.135	0.261	0.617	0.828	-0.386	0.232	0.097	0.746	0.037	0.005	0.612	0.779	0.073	-0.106	0.181	0.508	0.017	0.762
s__Blautia_glucerasea|t__SGB4816	-0.273	0.062	0.042	0.608	0.085	0.023	0.13	0.611	-0.011	0.018	0.789	0.929	-0.162	0.261	0.548	0.809	-0.106	0.23	0.647	0.834	-0.063	0.005	0.363	0.69	0.07	-0.2	0.073	-0.909	0.015	0.881
s__Blautia_hansenii|t__SGB4794_group	-0.075	0.062	0.578	0.97	-0.037	0.023	0.51	0.926	-0.017	0.018	0.684	0.929	NA	NA	NA	NA	-0.269	0.23	0.246	0.746	-0.028	0	0.044	0.189	0.014	-0.055	-0.001	-2.018	0	0
s__Blautia_hansenii|t__SGB4798	0.046	0.062	0.734	0.97	0.073	0.023	0.196	0.755	0.037	0.018	0.372	0.904	-0.344	0.262	0.206	0.77	-0.269	0.23	0.245	0.746	0.036	0.001	0.335	0.674	0.038	-0.038	0.111	0.964	0.003	0.293
s__Blautia_hominis|t__SGB29381	-0.026	0.062	0.847	0.97	0.007	0.023	0.903	0.945	-0.036	0.018	0.381	0.914	NA	NA	NA	NA	NA	NA	NA	NA	-0.02	0	0.175	0.489	0.014	-0.048	0.009	-1.357	0	0.071
s__Blautia_hydrogenotrophica|t__SGB4677	-0.331	0.062	0.014	0.331	-0.288	0.023	0	0	-0.146	0.018	0	0.007	-0.064	0.261	0.812	0.907	-0.108	0.23	0.639	0.831	-0.233	0.002	0	0	0.042	-0.316	-0.15	-5.512	0.004	0.857
s__Blautia_massiliensis|t__SGB4826_group	0.125	0.062	0.353	0.97	-0.127	0.023	0.024	0.204	0.026	0.018	0.527	0.929	-0.353	0.262	0.194	0.77	-0.423	0.232	0.069	0.746	-0.067	0.008	0.451	0.738	0.089	-0.242	0.108	-0.754	0.028	0.894
s__Blautia_obeum|t__SGB4809	-0.286	0.062	0.033	0.519	-0.075	0.023	0.18	0.734	-0.147	0.018	0	0.006	0.127	0.261	0.638	0.842	0.004	0.229	0.985	0.993	-0.14	0.002	0.004	0.028	0.049	-0.235	-0.044	-2.874	0.006	0.716
s__Blautia_obeum|t__SGB4811_group	0.023	0.062	0.866	0.97	-0.099	0.023	0.08	0.453	-0.15	0.018	0	0.005	-0.326	0.262	0.231	0.77	-0.608	0.235	0.01	0.746	-0.148	0.008	0.089	0.316	0.087	-0.319	0.022	-1.702	0.026	0.708
s__Blautia_producta|t__SGB4785	0.074	0.062	0.581	0.97	-0.045	0.023	0.421	0.926	0.058	0.018	0.162	0.605	NA	NA	NA	NA	NA	NA	NA	NA	0.021	0.001	0.575	0.775	0.038	-0.053	0.095	0.561	0.003	0.847
s__Blautia_producta|t__SGB4786	0.081	0.062	0.548	0.97	0.067	0.023	0.235	0.825	0.023	0.018	0.57	0.929	-0.394	0.263	0.148	0.77	-0.023	0.229	0.92	0.968	0.044	0	0.046	0.195	0.022	0.001	0.086	1.999	0.001	0.264
s__Blautia_producta|t__SGB4791	0.364	0.062	0.007	0.233	-0.06	0.023	0.288	0.895	-0.078	0.018	0.059	0.318	NA	NA	NA	NA	-0.269	0.23	0.246	0.746	0.019	0.016	0.882	0.937	0.128	-0.232	0.27	0.149	0.056	0.937
s__Blautia_schinkii|t__SGB29374	NA	NA	NA	NA	0.063	0.023	0.261	0.863	0.178	0.018	0	0.001	NA	NA	NA	NA	NA	NA	NA	NA	0.121	0.003	0.034	0.158	0.057	0.009	0.234	2.118	0.006	0.935
s__Blautia_schinkii|t__SGB4825	-0.151	0.062	0.26	0.97	0.062	0.023	0.269	0.871	0.015	0.018	0.719	0.929	0.242	0.261	0.371	0.77	-0.174	0.23	0.451	0.746	-0.008	0.002	0.868	0.928	0.05	-0.106	0.089	-0.166	0.007	0.68
s__Blautia_SGB4805|t__SGB4805	-0.294	0.062	0.029	0.486	-0.084	0.023	0.134	0.616	-0.088	0.018	0.032	0.201	0.13	0.261	0.631	0.837	-0.31	0.231	0.18	0.746	-0.139	0.003	0.011	0.066	0.055	-0.246	-0.032	-2.543	0.008	0.674
s__Blautia_SGB4815|t__SGB4815_group	-0.239	0.062	0.074	0.767	-0.105	0.023	0.061	0.377	-0.129	0.018	0.002	0.022	-0.019	0.26	0.943	0.977	-0.105	0.23	0.648	0.834	-0.127	0	0	0	0.017	-0.16	-0.095	-7.693	0	0.084
s__Blautia_SGB4831|t__SGB4831_group	0.081	0.062	0.546	0.97	0.074	0.023	0.187	0.748	-0.041	0.018	0.32	0.852	-0.03	0.26	0.913	0.96	-0.308	0.231	0.183	0.746	0.019	0.002	0.631	0.782	0.04	-0.059	0.097	0.481	0.004	0.788
s__Blautia_SGB71764|t__SGB71764	NA	NA	NA	NA	-0.015	0.023	0.783	0.926	-0.015	0.018	0.724	0.929	NA	NA	NA	NA	NA	NA	NA	NA	-0.015	0	0.296	0.637	0.014	-0.043	0.013	-1.045	0	0
s__Blautia_sp_AF19_10LB|t__SGB4810	-0.038	0.062	0.778	0.97	0.224	0.023	0	0.002	0.181	0.018	0	0	0.339	0.262	0.212	0.77	-0.134	0.23	0.562	0.79	0.127	0.004	0.056	0.228	0.066	-0.003	0.257	1.907	0.014	0.78
s__Blautia_sp_An249|t__SGB7262	-0.029	0.062	0.828	0.97	-0.148	0.023	0.009	0.102	-0.082	0.018	0.047	0.267	-0.085	0.261	0.753	0.882	NA	NA	NA	NA	-0.102	0.001	0	0	0.024	-0.148	-0.056	-4.335	0.001	0.542
s__Blautia_sp_An81|t__SGB4800	-0.058	0.062	0.665	0.97	-0.068	0.023	0.226	0.814	-0.027	0.018	0.517	0.929	NA	NA	NA	NA	NA	NA	NA	NA	-0.044	0	0.002	0.016	0.014	-0.071	-0.016	-3.083	0	0.032
s__Blautia_sp_LZLJ_3|t__SGB79691	NA	NA	NA	NA	-0.018	0.023	0.747	0.926	-0.007	0.018	0.87	0.933	NA	NA	NA	NA	NA	NA	NA	NA	-0.011	0	0.436	0.73	0.014	-0.039	0.017	-0.779	0	0
s__Blautia_sp_Marseille_P3201T|t__SGB29394	NA	NA	NA	NA	-0.026	0.023	0.644	0.926	-0.011	0.018	0.785	0.929	NA	NA	NA	NA	NA	NA	NA	NA	-0.017	0	0.236	0.577	0.014	-0.045	0.011	-1.186	0	0
s__Blautia_sp_MSK_20_85|t__SGB4828_group	0.03	0.062	0.82	0.97	0.271	0.023	0	0	0.064	0.018	0.119	0.504	0.296	0.262	0.276	0.77	0.001	0.229	0.998	0.998	0.13	0.003	0.019	0.101	0.056	0.021	0.239	2.339	0.009	0.925
s__Blautia_sp_MSK_21_1|t__SGB4829	0.113	0.062	0.401	0.97	0.185	0.023	0.001	0.02	0.127	0.018	0.002	0.027	-0.125	0.261	0.645	0.846	-0.126	0.23	0.584	0.798	0.143	0.001	0	0	0.024	0.096	0.191	5.938	0.001	0.409
s__Blautia_sp_OF03_15BH|t__SGB4779	-0.06	0.062	0.657	0.97	-0.047	0.023	0.409	0.926	-0.115	0.018	0.005	0.051	-0.312	0.262	0.251	0.77	-0.112	0.23	0.626	0.823	-0.084	0	0	0	0.018	-0.12	-0.048	-4.59	0	0.376
s__Blautia_stercoris|t__SGB4788_group	0.081	0.062	0.547	0.97	0.012	0.023	0.826	0.926	-0.07	0.018	0.088	0.419	-0.121	0.261	0.655	0.846	0.099	0.23	0.669	0.839	-0.013	0.001	0.657	0.791	0.029	-0.069	0.044	-0.444	0.002	0.664
s__Blautia_wexlerae|t__SGB4837_group	0.169	0.062	0.208	0.97	-0.029	0.023	0.606	0.926	0.074	0.018	0.073	0.364	-0.026	0.26	0.923	0.967	-0.125	0.23	0.587	0.8	0.048	0.002	0.226	0.563	0.04	-0.03	0.127	1.209	0.004	0.77
s__Bordetella_trematum|t__SGB13120	NA	NA	NA	NA	-0.013	0.023	0.813	0.926	NA	NA	NA	NA	NA	NA	NA	NA	NA	NA	NA	NA	-0.013	0.001	0.563	0.775	0.023	-0.058	0.032	-0.579	0	NA
s__Brachybacterium_alimentarium|t__SGB16653	NA	NA	NA	NA	0.127	0.023	0.024	0.2	0.089	0.018	0.03	0.191	NA	NA	NA	NA	NA	NA	NA	NA	0.106	0	0	0	0.019	0.069	0.142	5.617	0	0.403
s__Brachybacterium_nesterenkovii|t__SGB16658	NA	NA	NA	NA	NA	NA	NA	NA	-0.01	0.018	0.8	0.929	NA	NA	NA	NA	NA	NA	NA	NA	-0.01	0	0.567	0.775	0.018	-0.046	0.025	-0.573	0	NA
s__Brachybacterium_timonense|t__SGB34203	NA	NA	NA	NA	NA	NA	NA	NA	-0.008	0.018	0.854	0.929	NA	NA	NA	NA	NA	NA	NA	NA	-0.008	0	0.676	0.801	0.018	-0.043	0.028	-0.418	0	1
s__Brachybacterium_tyrofermentans|t__SGB69231	NA	NA	NA	NA	NA	NA	NA	NA	-0.016	0.018	0.699	0.929	NA	NA	NA	NA	NA	NA	NA	NA	-0.016	0	0.381	0.703	0.018	-0.051	0.02	-0.876	0	NA
s__Brachyspira_aalborgi|t__SGB5967	0.2	0.062	0.137	0.97	-0.035	0.023	0.54	0.926	-0.046	0.018	0.259	0.771	-0.113	0.261	0.675	0.855	0.293	0.231	0.206	0.746	0.036	0.004	0.563	0.775	0.062	-0.086	0.158	0.578	0.012	0.76
s__Brachyspira_pilosicoli|t__SGB5969	-0.01	0.062	0.939	0.977	0.065	0.023	0.249	0.849	0.055	0.018	0.178	0.627	NA	NA	NA	NA	NA	NA	NA	NA	0.056	0	0	0.001	0.014	0.028	0.083	4.004	0	0
s__Brachyspira_pilosicoli|t__SGB77093	NA	NA	NA	NA	0.265	0.023	0	0	-0.01	0.018	0.815	0.929	0.069	0.261	0.799	0.898	0.055	0.229	0.81	0.915	0.117	0.006	0.116	0.376	0.074	-0.029	0.262	1.571	0.013	0.966
s__Brevibacterium_aurantiacum|t__SGB16639	-0.052	0.062	0.699	0.97	-0.022	0.023	0.699	0.926	0.006	0.018	0.879	0.936	0.25	0.261	0.356	0.77	NA	NA	NA	NA	-0.006	0	0.658	0.791	0.014	-0.033	0.021	-0.443	0	0
s__Brevibacterium_mcbrellneri|t__SGB17206	NA	NA	NA	NA	NA	NA	NA	NA	-0.009	0.018	0.832	0.929	NA	NA	NA	NA	NA	NA	NA	NA	-0.009	0	0.63	0.782	0.018	-0.044	0.027	-0.482	0	NA
s__Brevibacterium_ravenspurgense|t__SGB17204	NA	NA	NA	NA	NA	NA	NA	NA	-0.012	0.018	0.769	0.929	NA	NA	NA	NA	NA	NA	NA	NA	-0.012	0	0.505	0.764	0.018	-0.048	0.023	-0.666	0	1
s__Brevibacterium_sp_2SA|t__SGB55741	NA	NA	NA	NA	-0.012	0.023	0.83	0.926	NA	NA	NA	NA	NA	NA	NA	NA	NA	NA	NA	NA	-0.012	0.001	0.6	0.778	0.023	-0.057	0.033	-0.525	0	NA
s__Brevundimonas_diminuta|t__SGB11729_group	NA	NA	NA	NA	NA	NA	NA	NA	-0.014	0.018	0.739	0.929	NA	NA	NA	NA	NA	NA	NA	NA	-0.014	0	0.451	0.738	0.018	-0.049	0.022	-0.754	0	NA
s__Brochothrix_thermosphacta|t__SGB7517	-0.03	0.062	0.823	0.97	0.061	0.023	0.276	0.88	-0.023	0.018	0.574	0.929	NA	NA	NA	NA	NA	NA	NA	NA	0.009	0.001	0.751	0.848	0.03	-0.049	0.068	0.317	0.002	0.77
s__Bulleidia_extructa|t__SGB6820	NA	NA	NA	NA	-0.026	0.023	0.642	0.926	-0.016	0.018	0.693	0.929	0.102	0.261	0.705	0.861	NA	NA	NA	NA	-0.02	0	0.167	0.476	0.014	-0.048	0.008	-1.383	0	0
s__Buttiauxella_gaviniae|t__SGB10037	NA	NA	NA	NA	NA	NA	NA	NA	-0.008	0.018	0.85	0.929	NA	NA	NA	NA	NA	NA	NA	NA	-0.008	0	0.668	0.796	0.018	-0.043	0.028	-0.429	0	NA
s__Buttiauxella_noackiae|t__SGB10039	NA	NA	NA	NA	NA	NA	NA	NA	-0.007	0.018	0.861	0.929	NA	NA	NA	NA	NA	NA	NA	NA	-0.007	0	0.691	0.809	0.018	-0.043	0.028	-0.397	0	NA
s__Butyricicoccus_porcorum|t__SGB14982	NA	NA	NA	NA	-0.025	0.023	0.652	0.926	0.018	0.018	0.655	0.929	NA	NA	NA	NA	NA	NA	NA	NA	-0.001	0	0.956	0.976	0.022	-0.044	0.041	-0.055	0.001	0.552
s__Butyricicoccus_SGB14985|t__SGB14985_group	-0.026	0.062	0.846	0.97	0.031	0.023	0.581	0.926	0.159	0.018	0	0.002	NA	NA	NA	NA	-0.001	0.229	0.998	0.998	0.066	0.002	0.134	0.413	0.044	-0.02	0.151	1.497	0.005	0.874
s__Butyricicoccus_SGB14990|t__SGB14990	0.137	0.062	0.309	0.97	0.142	0.023	0.011	0.12	0.046	0.018	0.264	0.777	-0.075	0.261	0.78	0.891	0.083	0.23	0.718	0.873	0.095	0.001	0	0.001	0.025	0.046	0.144	3.824	0.001	0.665
s__Butyricicoccus_sp_AM29_23AC|t__SGB14991	0.154	0.062	0.252	0.97	0.129	0.023	0.022	0.19	0.054	0.018	0.185	0.642	0.579	0.266	0.035	0.768	0.45	0.232	0.054	0.746	0.161	0.005	0.022	0.114	0.07	0.023	0.299	2.284	0.016	0.704
s__Butyricimonas_faecalis|t__SGB1782	0.103	0.062	0.441	0.97	0.041	0.023	0.47	0.926	-0.024	0.018	0.556	0.929	0.323	0.262	0.234	0.77	-0.009	0.229	0.97	0.99	0.024	0.001	0.389	0.708	0.027	-0.03	0.077	0.862	0.001	0.555
s__Butyricimonas_faecihominis|t__SGB1786	-0.136	0.062	0.312	0.97	-0.123	0.023	0.029	0.234	-0.208	0.018	0	0	-0.274	0.262	0.312	0.77	-0.093	0.23	0.686	0.85	-0.166	0	0	0	0.021	-0.208	-0.124	-7.778	0.001	0.562
s__Butyricimonas_paravirosa|t__SGB1785	-0.268	0.062	0.046	0.617	-0.149	0.023	0.008	0.095	-0.299	0.018	0	0	-0.748	0.269	0.007	0.768	-0.044	0.229	0.849	0.937	-0.254	0.006	0.001	0.007	0.075	-0.402	-0.106	-3.364	0.018	0.868
s__Butyricimonas_SGB1783|t__SGB1783	-0.005	0.062	0.973	0.989	-0.132	0.023	0.019	0.174	-0.034	0.018	0.405	0.929	0.066	0.261	0.808	0.903	0.06	0.23	0.796	0.911	-0.066	0.001	0.019	0.099	0.028	-0.12	-0.011	-2.353	0.001	0.685
s__Butyricimonas_sp_Marseille_P3923|t__SGB1778	0.102	0.062	0.449	0.97	-0.098	0.023	0.082	0.46	-0.057	0.018	0.165	0.611	NA	NA	NA	NA	NA	NA	NA	NA	-0.03	0.003	0.605	0.778	0.057	-0.142	0.083	-0.518	0.009	0.79
s__Butyricimonas_synergistica|t__SGB27742	0.088	0.062	0.513	0.97	-0.009	0.023	0.874	0.931	-0.088	0.018	0.032	0.198	NA	NA	NA	NA	NA	NA	NA	NA	-0.016	0.002	0.743	0.842	0.048	-0.111	0.079	-0.328	0.006	0.842
s__Butyricimonas_virosa|t__SGB1784	-0.083	0.062	0.538	0.97	-0.149	0.023	0.008	0.095	-0.116	0.018	0.005	0.05	-0.236	0.261	0.384	0.77	-0.099	0.23	0.666	0.838	-0.126	0	0	0	0.014	-0.154	-0.099	-9.131	0	0
s__Butyrivibrio_crossotus|t__SGB5065	-0.052	0.062	0.698	0.97	0.115	0.023	0.041	0.288	-0.127	0.018	0.002	0.027	0.454	0.264	0.097	0.768	0.235	0.23	0.309	0.746	0.039	0.007	0.643	0.786	0.084	-0.126	0.204	0.463	0.024	0.945
s__Calditerricola_satsumensis|t__SGB33606	NA	NA	NA	NA	-0.012	0.023	0.828	0.926	NA	NA	NA	NA	NA	NA	NA	NA	NA	NA	NA	NA	-0.012	0.001	0.595	0.778	0.023	-0.057	0.033	-0.532	0	NA
s__Campylobacter_coli|t__SGB19443	NA	NA	NA	NA	NA	NA	NA	NA	-0.012	0.018	0.767	0.929	NA	NA	NA	NA	NA	NA	NA	NA	-0.012	0	0.502	0.764	0.018	-0.048	0.023	-0.672	0	NA
s__Campylobacter_concisus|t__SGB19351	NA	NA	NA	NA	0.02	0.023	0.724	0.926	-0.033	0.018	0.428	0.929	0.223	0.261	0.409	0.77	0.207	0.23	0.371	0.746	-0.005	0	0.807	0.886	0.022	-0.049	0.038	-0.244	0.001	0.39
s__Campylobacter_curvus|t__SGB19334	NA	NA	NA	NA	-0.004	0.023	0.942	0.968	-0.009	0.018	0.823	0.929	NA	NA	NA	NA	NA	NA	NA	NA	-0.007	0	0.611	0.779	0.014	-0.035	0.021	-0.508	0	0
s__Campylobacter_gracilis|t__SGB19300	-0.041	0.062	0.757	0.97	0.045	0.023	0.424	0.926	-0.022	0.018	0.595	0.929	NA	NA	NA	NA	NA	NA	NA	NA	0.003	0.001	0.915	0.955	0.025	-0.047	0.052	0.106	0.001	0.65
s__Campylobacter_hominis|t__SGB19429	-0.112	0.062	0.403	0.97	-0.027	0.023	0.63	0.926	-0.019	0.018	0.641	0.929	NA	NA	NA	NA	NA	NA	NA	NA	-0.028	0	0.071	0.268	0.015	-0.058	0.002	-1.806	0	0.044
s__Campylobacter_jejuni|t__SGB19444	-0.028	0.062	0.837	0.97	NA	NA	NA	NA	-0.017	0.018	0.68	0.929	-0.231	0.261	0.394	0.77	-0.15	0.23	0.515	0.767	-0.02	0	0.26	0.606	0.017	-0.053	0.014	-1.127	0	0
s__Campylobacter_lari|t__SGB28540	NA	NA	NA	NA	-0.012	0.023	0.828	0.926	NA	NA	NA	NA	NA	NA	NA	NA	NA	NA	NA	NA	-0.012	0.001	0.596	0.778	0.023	-0.057	0.033	-0.531	0	NA
s__Campylobacter_SGB19337|t__SGB19337_group	NA	NA	NA	NA	0.072	0.023	0.201	0.762	-0.015	0.018	0.717	0.929	NA	NA	NA	NA	NA	NA	NA	NA	0.027	0.002	0.528	0.769	0.043	-0.058	0.112	0.631	0.003	0.886
s__Campylobacter_showae|t__SGB19322	NA	NA	NA	NA	NA	NA	NA	NA	-0.009	0.018	0.828	0.929	NA	NA	NA	NA	NA	NA	NA	NA	-0.009	0	0.623	0.78	0.018	-0.044	0.027	-0.492	0	NA
s__Campylobacter_upsaliensis|t__SGB19439	-0.048	0.062	0.718	0.97	-0.021	0.023	0.706	0.926	-0.021	0.018	0.612	0.929	NA	NA	NA	NA	NA	NA	NA	NA	-0.022	0	0.106	0.355	0.014	-0.05	0.005	-1.615	0	0
s__Campylobacter_ureolyticus|t__SGB19431	-0.106	0.062	0.43	0.97	0.062	0.023	0.268	0.868	-0.016	0.018	0.689	0.929	-0.558	0.265	0.043	0.768	-0.261	0.23	0.259	0.746	-0.076	0.007	0.348	0.68	0.081	-0.236	0.083	-0.939	0.022	0.76
s__Campylobacteraceae_bacterium|t__SGB19434	NA	NA	NA	NA	NA	NA	NA	NA	-0.021	0.018	0.615	0.929	NA	NA	NA	NA	NA	NA	NA	NA	-0.021	0	0.254	0.601	0.018	-0.056	0.015	-1.141	0	NA
s__Campylobacteraceae_bacterium|t__SGB26729	NA	NA	NA	NA	-0.017	0.023	0.761	0.926	-0.019	0.018	0.638	0.929	NA	NA	NA	NA	NA	NA	NA	NA	-0.019	0	0.194	0.514	0.014	-0.046	0.009	-1.3	0	0
s__Candida_albicans|t__EUK5476	-0.011	0.062	0.935	0.976	NA	NA	NA	NA	NA	NA	NA	NA	NA	NA	NA	NA	NA	NA	NA	NA	-0.011	0.004	0.859	0.921	0.062	-0.132	0.11	-0.178	0	NA
s__Candida_parapsilosis|t__EUK5480	NA	NA	NA	NA	NA	NA	NA	NA	-0.006	0.018	0.875	0.935	NA	NA	NA	NA	NA	NA	NA	NA	-0.006	0	0.721	0.831	0.018	-0.042	0.029	-0.357	0	NA
s__Candida_tropicalis|t__EUK5482	NA	NA	NA	NA	NA	NA	NA	NA	-0.01	0.018	0.815	0.929	NA	NA	NA	NA	NA	NA	NA	NA	-0.01	0	0.596	0.778	0.018	-0.045	0.026	-0.53	0	NA
s__Candidatus_Acetothermia_bacterium|t__SGB8711	NA	NA	NA	NA	NA	NA	NA	NA	-0.009	0.018	0.83	0.929	NA	NA	NA	NA	NA	NA	NA	NA	-0.009	0	0.626	0.781	0.018	-0.044	0.027	-0.487	0	NA
s__Candidatus_Adamsella_avium|t__SGB64987	NA	NA	NA	NA	NA	NA	NA	NA	-0.017	0.018	0.677	0.929	NA	NA	NA	NA	NA	NA	NA	NA	-0.017	0	0.346	0.68	0.018	-0.053	0.018	-0.943	0	NA
s__Candidatus_Alangreenwoodia_gallinarii|t__SGB60876	-0.025	0.062	0.851	0.97	-0.059	0.023	0.296	0.909	-0.107	0.018	0.009	0.078	-0.497	0.264	0.07	0.768	-0.539	0.234	0.022	0.746	-0.145	0.008	0.099	0.339	0.088	-0.316	0.027	-1.65	0.026	0.596
s__Candidatus_Allobutyricicoccus_pentlandensis|t__SGB14180	-0.269	0.062	0.045	0.617	-0.086	0.023	0.126	0.604	-0.123	0.018	0.003	0.033	-0.529	0.265	0.054	0.768	-0.17	0.23	0.461	0.748	-0.158	0.002	0.001	0.008	0.048	-0.252	-0.064	-3.3	0.006	0.614
s__Candidatus_Allochristensenella_caecavium|t__SGB63369	-0.247	0.062	0.066	0.734	-0.073	0.023	0.198	0.755	-0.162	0.018	0	0.002	-0.085	0.261	0.752	0.882	-0.174	0.23	0.45	0.746	-0.141	0.001	0	0	0.031	-0.202	-0.08	-4.505	0.002	0.689
s__Candidatus_Alloruminococcus_vanvlietii|t__SGB63325	-0.215	0.062	0.109	0.914	-0.102	0.023	0.069	0.41	-0.075	0.018	0.068	0.347	-0.73	0.269	0.009	0.768	-0.411	0.232	0.077	0.746	-0.21	0.009	0.027	0.13	0.095	-0.395	-0.024	-2.215	0.032	0.68
s__Candidatus_Alloscillospira_gallinarum|t__SGB59576	-0.063	0.062	0.638	0.97	-0.019	0.023	0.731	0.926	-0.015	0.018	0.717	0.929	0.186	0.261	0.491	0.788	0.012	0.229	0.959	0.989	-0.018	0	0.187	0.504	0.014	-0.045	0.009	-1.321	0	0
s__Candidatus_Aristotella_avistercoris|t__SGB63343	-0.056	0.062	0.675	0.97	-0.042	0.023	0.461	0.926	-0.063	0.018	0.125	0.518	-0.372	0.263	0.171	0.77	-0.129	0.23	0.574	0.794	-0.056	0	0	0.001	0.014	-0.083	-0.029	-4.049	0	0
s__Candidatus_Avimicrobium_caecorum|t__SGB15350	-0.039	0.062	0.769	0.97	-0.329	0.023	0	0	-0.236	0.018	0	0	-0.871	0.273	0.002	0.768	-0.682	0.236	0.004	0.746	-0.357	0.019	0.01	0.06	0.138	-0.627	-0.086	-2.586	0.077	0.873
s__Candidatus_Avimicrobium_faecavium|t__SGB63344	-0.06	0.062	0.654	0.97	-0.022	0.023	0.693	0.926	0.012	0.018	0.768	0.929	NA	NA	NA	NA	NA	NA	NA	NA	-0.005	0	0.738	0.84	0.015	-0.035	0.025	-0.335	0	0.111
s__Candidatus_Avimonas_caecicola|t__SGB63351	NA	NA	NA	NA	-0.013	0.023	0.818	0.926	-0.016	0.018	0.698	0.929	NA	NA	NA	NA	NA	NA	NA	NA	-0.015	0	0.299	0.64	0.014	-0.043	0.013	-1.038	0	0
s__Candidatus_Avimonas_faecium|t__SGB63350	NA	NA	NA	NA	NA	NA	NA	NA	-0.009	0.018	0.829	0.929	NA	NA	NA	NA	NA	NA	NA	NA	-0.009	0	0.625	0.781	0.018	-0.044	0.027	-0.489	0	NA
s__Candidatus_Avimonas_intestinalis|t__SGB53519	0.008	0.062	0.95	0.981	-0.017	0.023	0.76	0.926	-0.017	0.018	0.675	0.929	NA	NA	NA	NA	NA	NA	NA	NA	-0.016	0	0.251	0.598	0.014	-0.043	0.011	-1.147	0	0
s__Candidatus_Avimonas_merdigallinarum|t__SGB63352	NA	NA	NA	NA	NA	NA	NA	NA	-0.014	0.018	0.727	0.929	0.331	0.262	0.223	0.77	0.369	0.231	0.113	0.746	0.12	0.016	0.336	0.674	0.125	-0.125	0.365	0.963	0.024	0.548
s__Candidatus_Avimonas_narfia|t__SGB14941	0.022	0.062	0.871	0.97	-0.061	0.023	0.282	0.888	-0.06	0.018	0.144	0.562	0.098	0.261	0.715	0.863	-0.107	0.23	0.643	0.831	-0.056	0	0	0.001	0.014	-0.083	-0.029	-4.039	0	0
s__Candidatus_Avispirillum_faecium|t__SGB14194	0.04	0.062	0.766	0.97	-0.109	0.023	0.053	0.341	-0.042	0.018	0.307	0.84	-0.248	0.261	0.36	0.77	-0.061	0.23	0.792	0.91	-0.059	0.001	0.026	0.129	0.027	-0.112	-0.007	-2.221	0.001	0.537
s__Candidatus_Borkfalkia_ceftriaxoniphila|t__SGB14027	0.035	0.062	0.793	0.97	-0.034	0.023	0.544	0.926	0.07	0.018	0.09	0.425	0.041	0.26	0.88	0.943	0.138	0.23	0.551	0.786	0.025	0.001	0.321	0.658	0.025	-0.024	0.073	0.993	0.001	0.688
s__Candidatus_Cibiobacter_qucibialis|t__SGB15286	-0.283	0.062	0.035	0.529	-0.046	0.023	0.414	0.926	0.027	0.018	0.512	0.929	0.292	0.262	0.282	0.77	-0.45	0.232	0.054	0.746	-0.098	0.011	0.343	0.68	0.103	-0.3	0.104	-0.948	0.039	0.87
s__Candidatus_Cryptoclostridium_obscurum|t__SGB61016	-0.132	0.062	0.327	0.97	-0.075	0.023	0.182	0.738	-0.131	0.018	0.001	0.02	NA	NA	NA	NA	NA	NA	NA	NA	-0.109	0	0	0	0.019	-0.147	-0.071	-5.586	0	0.472
s__Candidatus_Flemingibacterium_merdigallinarum|t__SGB59451	-0.162	0.062	0.227	0.97	-0.058	0.023	0.299	0.912	-0.043	0.018	0.295	0.823	NA	NA	NA	NA	0.142	0.23	0.539	0.779	-0.063	0.001	0.016	0.089	0.026	-0.115	-0.012	-2.4	0.001	0.284
s__Candidatus_Gallimonas_caecicola|t__SGB14041	-0.071	0.062	0.599	0.97	-0.094	0.023	0.095	0.51	-0.043	0.018	0.297	0.826	-0.231	0.261	0.393	0.77	-0.321	0.231	0.167	0.746	-0.066	0	0	0	0.016	-0.097	-0.035	-4.197	0	0.149
s__Candidatus_Gallimonas_faecavium|t__SGB59508	-0.044	0.062	0.743	0.97	0.151	0.023	0.007	0.088	-0.043	0.018	0.292	0.819	NA	NA	NA	NA	-0.196	0.23	0.396	0.746	0.013	0.004	0.823	0.895	0.06	-0.105	0.132	0.224	0.01	0.935
s__Candidatus_Gallimonas_faecium|t__SGB54320	-0.002	0.062	0.99	0.993	-0.067	0.023	0.233	0.822	-0.079	0.018	0.056	0.305	-0.37	0.263	0.174	0.77	-0.469	0.233	0.045	0.746	-0.086	0.003	0.116	0.375	0.055	-0.193	0.021	-1.572	0.009	0.295
s__Candidatus_Gallimonas_intestinalis|t__SGB54318	-0.081	0.062	0.546	0.97	-0.023	0.023	0.681	0.926	-0.051	0.018	0.215	0.702	0.304	0.262	0.263	0.77	0.007	0.229	0.976	0.99	-0.041	0	0.003	0.021	0.014	-0.068	-0.014	-2.977	0	0
s__Candidatus_Gallimonas_merdae|t__SGB54319	-0.073	0.062	0.588	0.97	-0.101	0.023	0.074	0.428	-0.143	0.018	0	0.008	NA	NA	NA	NA	-0.322	0.231	0.165	0.746	-0.123	0	0	0	0.016	-0.155	-0.092	-7.67	0	0.163
s__Candidatus_Gallimonas_merdigallinarum|t__SGB59507	-0.077	0.062	0.567	0.97	-0.022	0.023	0.702	0.926	-0.012	0.018	0.771	0.929	NA	NA	NA	NA	NA	NA	NA	NA	-0.019	0	0.177	0.491	0.014	-0.046	0.008	-1.35	0	0
s__Candidatus_Gallispira_edinburgensis|t__SGB59689	NA	NA	NA	NA	-0.029	0.023	0.605	0.926	-0.022	0.018	0.596	0.929	NA	NA	NA	NA	NA	NA	NA	NA	-0.025	0	0.084	0.305	0.014	-0.053	0.003	-1.727	0	0
s__Candidatus_Gastranaerophilales_bacterium|t__SGB49026	NA	NA	NA	NA	-0.015	0.023	0.795	0.926	-0.02	0.018	0.63	0.929	NA	NA	NA	NA	NA	NA	NA	NA	-0.018	0	0.211	0.541	0.014	-0.046	0.01	-1.252	0	0
s__Candidatus_Gastranaerophilales_bacterium|t__SGB49036	NA	NA	NA	NA	NA	NA	NA	NA	-0.015	0.018	0.71	0.929	NA	NA	NA	NA	NA	NA	NA	NA	-0.015	0	0.4	0.712	0.018	-0.051	0.02	-0.842	0	1
s__Candidatus_Gastranaerophilales_bacterium|t__SGB8589	-0.064	0.062	0.633	0.97	-0.038	0.023	0.504	0.926	0.006	0.018	0.879	0.936	NA	NA	NA	NA	NA	NA	NA	NA	-0.016	0	0.352	0.683	0.018	-0.051	0.018	-0.931	0	0.323
s__Candidatus_Gastranaerophilales_bacterium|t__SGB8590	0.099	0.062	0.46	0.97	0.091	0.023	0.106	0.543	0.06	0.018	0.146	0.569	0.299	0.262	0.271	0.77	0.339	0.231	0.144	0.746	0.075	0	0	0	0.014	0.048	0.102	5.396	0	0
s__Candidatus_Gastranaerophilales_bacterium|t__SGB8594	-0.028	0.062	0.834	0.97	-0.014	0.023	0.81	0.926	0.116	0.018	0.005	0.049	NA	NA	NA	NA	0.2	0.23	0.386	0.746	0.04	0.002	0.333	0.673	0.041	-0.041	0.12	0.969	0.004	0.865
s__Candidatus_Gastranaerophilales_bacterium|t__SGB8595	-0.026	0.062	0.847	0.97	-0.026	0.023	0.643	0.926	0.078	0.018	0.059	0.319	NA	NA	NA	NA	NA	NA	NA	NA	0.017	0.001	0.64	0.785	0.036	-0.054	0.088	0.467	0.003	0.852
s__Candidatus_Gastranaerophilales_bacterium|t__SGB8597	0.132	0.062	0.324	0.97	-0.018	0.023	0.751	0.926	0.013	0.018	0.757	0.929	NA	NA	NA	NA	NA	NA	NA	NA	0.027	0.002	0.506	0.764	0.04	-0.052	0.106	0.665	0.004	0.628
s__Candidatus_Gastranaerophilales_bacterium|t__SGB8598	-0.05	0.062	0.71	0.97	-0.021	0.023	0.71	0.926	-0.03	0.018	0.464	0.929	NA	NA	NA	NA	NA	NA	NA	NA	-0.028	0	0.045	0.194	0.014	-0.055	-0.001	-2.001	0	0
s__Candidatus_Gastranaerophilales_bacterium|t__SGB8601	-0.139	0.062	0.3	0.97	-0.098	0.023	0.081	0.456	-0.056	0.018	0.17	0.619	0.278	0.262	0.306	0.77	0.026	0.229	0.909	0.96	-0.078	0	0	0.001	0.019	-0.116	-0.04	-4.041	0	0.226
s__Candidatus_Gastranaerophilales_bacterium|t__SGB8603	-0.013	0.062	0.921	0.976	NA	NA	NA	NA	-0.017	0.018	0.675	0.929	NA	NA	NA	NA	NA	NA	NA	NA	-0.017	0	0.331	0.671	0.017	-0.051	0.017	-0.972	0	0
s__Candidatus_Gastranaerophilales_bacterium|t__SGB8608	0.534	0.063	0	0.007	-0.015	0.023	0.793	0.926	-0.052	0.018	0.21	0.69	NA	NA	NA	NA	NA	NA	NA	NA	0.152	0.035	0.42	0.724	0.188	-0.217	0.52	0.806	0.105	0.975
s__Candidatus_Gastranaerophilales_bacterium|t__SGB8609	-0.037	0.062	0.784	0.97	-0.025	0.023	0.655	0.926	-0.025	0.018	0.55	0.929	0.279	0.262	0.304	0.77	0.234	0.23	0.31	0.746	-0.024	0	0.088	0.313	0.014	-0.051	0.003	-1.707	0	0
s__Candidatus_Gastranaerophilales_bacterium|t__SGB8616	NA	NA	NA	NA	NA	NA	NA	NA	-0.015	0.018	0.723	0.929	NA	NA	NA	NA	NA	NA	NA	NA	-0.015	0	0.422	0.724	0.018	-0.05	0.021	-0.804	0	NA
s__Candidatus_Gastranaerophilales_bacterium|t__SGB8617	NA	NA	NA	NA	-0.016	0.023	0.774	0.926	-0.016	0.018	0.706	0.929	NA	NA	NA	NA	NA	NA	NA	NA	-0.016	0	0.268	0.614	0.014	-0.044	0.012	-1.107	0	0
s__Candidatus_Gastranaerophilales_bacterium|t__SGB8619	0.115	0.062	0.391	0.97	0.02	0.023	0.72	0.926	-0.031	0.018	0.447	0.929	0.202	0.261	0.456	0.787	0.177	0.23	0.444	0.746	0.017	0.001	0.556	0.774	0.028	-0.039	0.073	0.589	0.002	0.519
s__Candidatus_Gastranaerophilales_bacterium|t__SGB8624	-0.09	0.062	0.502	0.97	0.072	0.023	0.203	0.764	-0.08	0.018	0.052	0.292	-0.449	0.264	0.1	0.768	NA	NA	NA	NA	-0.055	0.005	0.443	0.734	0.071	-0.194	0.085	-0.767	0.015	0.902
s__Candidatus_Gastranaerophilales_bacterium|t__SGB8625	-0.15	0.062	0.263	0.97	-0.036	0.023	0.525	0.926	-0.094	0.018	0.023	0.153	0.146	0.261	0.59	0.817	0.08	0.23	0.727	0.879	-0.073	0	0.001	0.008	0.022	-0.117	-0.03	-3.322	0.001	0.394
s__Candidatus_Gastranaerophilales_bacterium|t__SGB8629	-0.023	0.062	0.867	0.97	0.004	0.023	0.95	0.973	0.101	0.018	0.014	0.11	0.202	0.261	0.456	0.787	0.258	0.23	0.264	0.746	0.047	0.001	0.13	0.403	0.031	-0.014	0.108	1.515	0.002	0.712
s__Candidatus_Gastranaerophilales_bacterium|t__SGB8632	-0.039	0.062	0.769	0.97	0.159	0.023	0.005	0.064	-0.036	0.018	0.388	0.922	NA	NA	NA	NA	NA	NA	NA	NA	0.033	0.004	0.622	0.78	0.067	-0.098	0.163	0.493	0.012	0.956
s__Candidatus_Gastranaerophilales_bacterium|t__SGB8641	-0.011	0.062	0.937	0.976	-0.02	0.023	0.727	0.926	-0.026	0.018	0.528	0.929	NA	NA	NA	NA	NA	NA	NA	NA	-0.023	0	0.099	0.339	0.014	-0.05	0.004	-1.65	0	0
s__Candidatus_Gastranaerophilales_bacterium|t__SGB8642	-0.011	0.062	0.937	0.976	-0.013	0.023	0.814	0.926	-0.009	0.018	0.834	0.929	NA	NA	NA	NA	NA	NA	NA	NA	-0.01	0	0.454	0.741	0.014	-0.038	0.017	-0.748	0	0
s__Candidatus_Gastranaerophilales_bacterium|t__SGB8644	0.085	0.062	0.525	0.97	-0.014	0.023	0.802	0.926	0.064	0.018	0.12	0.505	NA	NA	NA	NA	NA	NA	NA	NA	0.036	0.001	0.22	0.554	0.029	-0.022	0.094	1.227	0.002	0.742
s__Candidatus_Gastranaerophilales_bacterium|t__SGB8645	NA	NA	NA	NA	NA	NA	NA	NA	-0.026	0.018	0.523	0.929	NA	NA	NA	NA	NA	NA	NA	NA	-0.026	0	0.148	0.442	0.018	-0.062	0.009	-1.447	0	NA
s__Candidatus_Gastranaerophilales_bacterium|t__SGB8646	NA	NA	NA	NA	NA	NA	NA	NA	-0.017	0.018	0.676	0.929	NA	NA	NA	NA	NA	NA	NA	NA	-0.017	0	0.344	0.68	0.018	-0.053	0.018	-0.947	0	NA
s__Candidatus_Gastranaerophilales_bacterium|t__SGB8651	0.268	0.062	0.046	0.617	0.044	0.023	0.434	0.926	-0.005	0.018	0.91	0.952	0.235	0.261	0.386	0.77	0.177	0.23	0.444	0.746	0.097	0.003	0.084	0.306	0.056	-0.013	0.207	1.725	0.009	0.797
s__Candidatus_Gastranaerophilales_bacterium|t__SGB8653	0.018	0.062	0.894	0.973	0.05	0.023	0.372	0.926	-0.016	0.018	0.697	0.929	-0.161	0.261	0.553	0.809	0.177	0.23	0.444	0.746	0.013	0	0.466	0.745	0.018	-0.022	0.048	0.73	0	0.342
s__Candidatus_Gastranaerophilales_bacterium|t__SGB8656	NA	NA	NA	NA	NA	NA	NA	NA	-0.015	0.018	0.716	0.929	NA	NA	NA	NA	NA	NA	NA	NA	-0.015	0	0.409	0.714	0.018	-0.051	0.021	-0.826	0	NA
s__Candidatus_Gastranaerophilales_unclassified_SGB70776|t__SGB70776	NA	NA	NA	NA	-0.012	0.023	0.837	0.926	-0.015	0.018	0.707	0.929	NA	NA	NA	NA	NA	NA	NA	NA	-0.014	0	0.326	0.665	0.014	-0.042	0.014	-0.982	0	0
s__Candidatus_Gastranaerophilales_unclassified_SGB8596|t__SGB8596	NA	NA	NA	NA	-0.018	0.023	0.752	0.926	-0.015	0.018	0.712	0.929	NA	NA	NA	NA	NA	NA	NA	NA	-0.016	0	0.256	0.603	0.014	-0.044	0.012	-1.137	0	0
s__Candidatus_Gastranaerophilales_unclassified_SGB8630|t__SGB8630	0.059	0.062	0.659	0.97	0.041	0.023	0.466	0.926	-0.007	0.018	0.871	0.933	NA	NA	NA	NA	-0.028	0.229	0.903	0.96	0.015	0	0.318	0.656	0.015	-0.014	0.043	0.999	0	0.078
s__Candidatus_Gastranaerophilales_unclassified_SGB8631|t__SGB8631	-0.056	0.062	0.675	0.97	-0.09	0.023	0.108	0.548	0	0.018	1	1	0.257	0.262	0.342	0.77	-0.25	0.23	0.28	0.746	-0.045	0.001	0.13	0.403	0.03	-0.103	0.013	-1.515	0.002	0.66
s__Candidatus_Geddesella_stercoravicola|t__SGB14262	-0.297	0.062	0.027	0.468	-0.006	0.023	0.917	0.956	-0.154	0.018	0	0.004	-0.496	0.264	0.07	0.768	-0.401	0.232	0.085	0.746	-0.188	0.006	0.013	0.077	0.076	-0.337	-0.039	-2.474	0.019	0.898
s__Candidatus_Harrysmithimonas_galli|t__SGB63691	-0.044	0.062	0.745	0.97	-0.028	0.023	0.616	0.926	-0.021	0.018	0.602	0.929	NA	NA	NA	NA	NA	NA	NA	NA	-0.025	0	0.071	0.268	0.014	-0.052	0.002	-1.804	0	0
s__Candidatus_Heritagella_gallinarum|t__SGB63347	0.087	0.062	0.515	0.97	-0.028	0.023	0.616	0.926	-0.043	0.018	0.297	0.826	NA	NA	NA	NA	NA	NA	NA	NA	-0.013	0.001	0.711	0.823	0.034	-0.08	0.055	-0.371	0.002	0.515
s__Candidatus_Heritagella_intestinalis|t__SGB63346	-0.247	0.062	0.066	0.734	-0.064	0.023	0.253	0.856	-0.043	0.018	0.301	0.831	0.115	0.261	0.67	0.853	0.088	0.23	0.701	0.862	-0.087	0.002	0.07	0.266	0.048	-0.181	0.007	-1.812	0.006	0.634
s__Candidatus_Heteroclostridium_caecigallinarum|t__SGB61601	-0.265	0.062	0.048	0.622	-0.083	0.023	0.142	0.638	-0.202	0.018	0	0	-0.342	0.262	0.209	0.77	0.253	0.23	0.273	0.746	-0.157	0.005	0.022	0.114	0.069	-0.292	-0.022	-2.284	0.015	0.827
s__Candidatus_Heteroruminococcus_faecigallinarum|t__SGB63341	-0.131	0.062	0.33	0.97	-0.188	0.023	0.001	0.018	-0.097	0.018	0.019	0.132	-0.37	0.263	0.174	0.77	-0.441	0.232	0.059	0.746	-0.147	0.001	0	0	0.031	-0.209	-0.086	-4.689	0.002	0.672
s__Candidatus_Heteroscilispira_lomanii|t__SGB63278	-0.064	0.062	0.634	0.97	-0.042	0.023	0.457	0.926	-0.076	0.018	0.066	0.341	-0.166	0.261	0.54	0.809	-0.26	0.23	0.26	0.746	-0.064	0	0	0	0.014	-0.091	-0.037	-4.604	0	0
s__Candidatus_Howiella_intestinavium|t__SGB63345	-0.085	0.062	0.526	0.97	0.037	0.023	0.508	0.926	-0.034	0.018	0.413	0.929	-0.532	0.265	0.053	0.768	-0.053	0.229	0.818	0.919	-0.041	0.003	0.438	0.732	0.053	-0.144	0.062	-0.775	0.008	0.646
s__Candidatus_Metalachnospira_gallinarum|t__SGB5181	0.044	0.062	0.744	0.97	-0.086	0.023	0.125	0.599	-0.113	0.018	0.006	0.06	0.254	0.261	0.349	0.77	-0.09	0.23	0.695	0.856	-0.066	0.001	0.069	0.264	0.036	-0.136	0.005	-1.817	0.003	0.495
s__Candidatus_Metaruminococcus_caecorum|t__SGB63353	-0.239	0.062	0.075	0.769	-0.055	0.023	0.327	0.926	0.021	0.018	0.612	0.929	-0.016	0.26	0.951	0.981	-0.083	0.23	0.719	0.873	-0.071	0.002	0.149	0.442	0.049	-0.168	0.025	-1.443	0.007	0.8
s__Candidatus_Metaruminococcus_gallistercoris|t__SGB14870	-0.068	0.062	0.61	0.97	-0.127	0.023	0.025	0.204	-0.079	0.018	0.056	0.308	NA	NA	NA	NA	0.295	0.231	0.203	0.746	-0.084	0.002	0.033	0.153	0.039	-0.161	-0.007	-2.137	0.004	0.478
s__Candidatus_Methanomassiliicoccus_intestinalis|t__SGB363	-0.141	0.062	0.295	0.97	-0.042	0.023	0.457	0.926	-0.11	0.018	0.008	0.069	NA	NA	NA	NA	NA	NA	NA	NA	-0.087	0.001	0.001	0.011	0.027	-0.14	-0.034	-3.206	0.001	0.675
s__Candidatus_Methanomethylophilus_alvus|t__SGB385	NA	NA	NA	NA	-0.025	0.023	0.655	0.926	-0.046	0.018	0.268	0.783	-0.248	0.261	0.36	0.77	NA	NA	NA	NA	-0.038	0	0.007	0.045	0.014	-0.066	-0.01	-2.696	0	0
s__Candidatus_Methanomethylophilus_sp_1R26|t__SGB387	NA	NA	NA	NA	NA	NA	NA	NA	-0.01	0.018	0.812	0.929	NA	NA	NA	NA	NA	NA	NA	NA	-0.01	0	0.59	0.778	0.018	-0.045	0.026	-0.539	0	NA
s__Candidatus_Nanogingivalis_gingivitcus|t__SGB19822	NA	NA	NA	NA	0.092	0.023	0.101	0.527	-0.01	0.018	0.817	0.929	-0.476	0.264	0.082	0.768	NA	NA	NA	NA	-0.046	0.02	0.742	0.842	0.141	-0.323	0.23	-0.329	0.048	0.873
s__Candidatus_Nanoperiomorbus_periodonticus|t__SGB19800	NA	NA	NA	NA	-0.017	0.023	0.767	0.926	-0.012	0.018	0.768	0.929	-0.449	0.264	0.1	0.768	-0.058	0.23	0.802	0.913	-0.015	0	0.281	0.626	0.014	-0.043	0.013	-1.078	0	0
s__Candidatus_Nanosynbacter_lyticus|t__SGB19849	NA	NA	NA	NA	-0.012	0.023	0.836	0.926	-0.012	0.018	0.778	0.929	NA	NA	NA	NA	NA	NA	NA	NA	-0.012	0	0.414	0.72	0.014	-0.04	0.016	-0.817	0	0
s__Candidatus_Nanosynsacchari_sp_TM7_ANC_38_39_G1_1|t__SGB19882	-0.023	0.062	0.861	0.97	-0.034	0.023	0.549	0.926	-0.033	0.018	0.422	0.929	-0.512	0.265	0.062	0.768	-0.155	0.23	0.502	0.767	-0.035	0	0.013	0.074	0.014	-0.062	-0.007	-2.496	0	0
s__Candidatus_Neoanaerotignum_galli|t__SGB59530	-0.04	0.062	0.763	0.97	0.008	0.023	0.894	0.939	0.041	0.018	0.316	0.848	NA	NA	NA	NA	NA	NA	NA	NA	0.022	0	0.176	0.49	0.017	-0.01	0.055	1.353	0	0.201
s__Candidatus_Neoanaerotignum_tabaqchaliae|t__SGB59528	-0.037	0.062	0.783	0.97	0.11	0.023	0.05	0.33	-0.006	0.018	0.886	0.939	-0.469	0.264	0.086	0.768	-0.257	0.23	0.266	0.746	-0.028	0.006	0.705	0.819	0.075	-0.175	0.118	-0.379	0.018	0.821
s__Candidatus_Neochristensenella_gallicola|t__SGB14138	0.038	0.062	0.778	0.97	-0.033	0.023	0.559	0.926	-0.125	0.018	0.002	0.03	-0.02	0.26	0.94	0.975	0.093	0.23	0.685	0.85	-0.056	0.001	0.08	0.294	0.032	-0.119	0.007	-1.749	0.002	0.725
s__Candidatus_Neoclostridium_roslinense|t__SGB14018	-0.129	0.062	0.336	0.97	-0.136	0.023	0.016	0.148	-0.076	0.018	0.063	0.331	0.255	0.262	0.346	0.77	0.3	0.231	0.195	0.746	-0.07	0.004	0.267	0.614	0.063	-0.193	0.053	-1.11	0.012	0.566
s__Candidatus_Neoruminococcus_faecicola|t__SGB63342	-0.14	0.062	0.296	0.97	-0.065	0.023	0.247	0.848	-0.165	0.018	0	0.001	-0.628	0.267	0.023	0.768	-0.576	0.234	0.014	0.746	-0.216	0.009	0.025	0.125	0.097	-0.406	-0.027	-2.238	0.033	0.788
s__Candidatus_Parachristensenella_avicola|t__SGB58519	-0.239	0.062	0.075	0.767	-0.147	0.023	0.009	0.102	-0.137	0.018	0.001	0.013	-0.35	0.262	0.198	0.77	-0.273	0.231	0.238	0.746	-0.147	0	0	0	0.014	-0.174	-0.12	-10.626	0	0
s__Candidatus_Paralachnospira_avium|t__SGB59818	NA	NA	NA	NA	-0.001	0.023	0.986	0.992	-0.025	0.018	0.55	0.929	NA	NA	NA	NA	NA	NA	NA	NA	-0.016	0	0.275	0.621	0.014	-0.043	0.012	-1.091	0	0
s__Candidatus_Paralachnospira_caecorum|t__SGB59817	0.006	0.062	0.964	0.987	-0.055	0.023	0.33	0.926	-0.007	0.018	0.86	0.929	0.23	0.261	0.396	0.77	-0.225	0.23	0.33	0.746	-0.025	0	0.118	0.378	0.016	-0.056	0.006	-1.565	0	0.128
s__Candidatus_Paralachnospira_sangeri|t__SGB59820	-0.06	0.062	0.654	0.97	-0.037	0.023	0.511	0.926	-0.013	0.018	0.746	0.929	NA	NA	NA	NA	-0.196	0.23	0.396	0.746	-0.025	0	0.072	0.269	0.014	-0.052	0.002	-1.801	0	0
s__Candidatus_Pararuminococcus_gallinarum|t__SGB63327	-0.105	0.062	0.432	0.97	-0.304	0.023	0	0	-0.163	0.018	0	0.002	-0.68	0.268	0.014	0.768	-0.551	0.234	0.019	0.746	-0.267	0.008	0.003	0.019	0.089	-0.441	-0.093	-3.013	0.027	0.872
s__Candidatus_Protoclostridium_gallicola|t__SGB14049	-0.16	0.062	0.233	0.97	-0.07	0.023	0.214	0.79	-0.063	0.018	0.127	0.52	0.014	0.26	0.959	0.982	-0.235	0.23	0.308	0.746	-0.071	0	0	0	0.014	-0.098	-0.044	-5.108	0	0
s__Candidatus_Pseudobutyricicoccus_lothianensis|t__SGB14975	-0.164	0.062	0.222	0.97	0.048	0.023	0.398	0.926	-0.056	0.018	0.175	0.624	-0.63	0.267	0.023	0.768	-0.304	0.231	0.189	0.746	-0.13	0.009	0.167	0.477	0.094	-0.314	0.054	-1.38	0.031	0.837
s__Candidatus_Pseudolachnospira_avium|t__SGB59819	-0.164	0.062	0.222	0.97	-0.117	0.023	0.038	0.274	-0.137	0.018	0.001	0.014	0.126	0.261	0.642	0.845	-0.051	0.229	0.826	0.925	-0.13	0	0	0	0.014	-0.157	-0.103	-9.371	0	0
s__Candidatus_Pseudoruminococcus_merdavium|t__SGB59562	0.009	0.062	0.946	0.98	0.053	0.023	0.349	0.926	-0.074	0.018	0.074	0.367	-0.225	0.261	0.406	0.77	0.021	0.229	0.926	0.972	-0.012	0.001	0.71	0.823	0.031	-0.073	0.05	-0.372	0.002	0.795
s__Candidatus_Pseudoscilispira_faecavium|t__SGB63239	-0.222	0.062	0.099	0.877	-0.014	0.023	0.809	0.926	-0.062	0.018	0.132	0.532	-0.033	0.26	0.901	0.956	0.066	0.23	0.774	0.904	-0.073	0.002	0.069	0.264	0.04	-0.153	0.006	-1.819	0.004	0.632
s__Candidatus_Pseudoscilispira_falkowii|t__SGB63238	-0.099	0.062	0.459	0.97	-0.046	0.023	0.418	0.926	-0.067	0.018	0.102	0.457	-0.404	0.263	0.138	0.77	-0.404	0.232	0.083	0.746	-0.073	0.001	0.013	0.075	0.029	-0.131	-0.016	-2.49	0.002	0.17
s__Candidatus_Rickettsiella_isopodorum|t__SGB9369	NA	NA	NA	NA	NA	NA	NA	NA	-0.01	0.018	0.803	0.929	NA	NA	NA	NA	NA	NA	NA	NA	-0.01	0	0.572	0.775	0.018	-0.046	0.025	-0.564	0	NA
s__Candidatus_Roslinia_caecavium|t__SGB4165	0.034	0.062	0.797	0.97	-0.012	0.023	0.836	0.926	0.125	0.018	0.002	0.03	NA	NA	NA	NA	NA	NA	NA	NA	0.053	0.002	0.22	0.555	0.043	-0.032	0.137	1.225	0.004	0.909
s__Candidatus_Saccharibacteria_bacterium_oral_taxon_488|t__SGB19903	NA	NA	NA	NA	-0.011	0.023	0.847	0.926	NA	NA	NA	NA	NA	NA	NA	NA	NA	NA	NA	NA	-0.011	0.001	0.637	0.784	0.023	-0.056	0.034	-0.472	0	1
s__Candidatus_Saccharibacteria_bacterium_oral_taxon_955|t__SGB19921	NA	NA	NA	NA	-0.011	0.023	0.851	0.926	NA	NA	NA	NA	NA	NA	NA	NA	NA	NA	NA	NA	-0.011	0.001	0.645	0.787	0.023	-0.056	0.035	-0.46	0	NA
s__Candidatus_Saccharibacteria_bacterium|t__SGB19749	NA	NA	NA	NA	NA	NA	NA	NA	-0.01	0.018	0.81	0.929	NA	NA	NA	NA	NA	NA	NA	NA	-0.01	0	0.586	0.777	0.018	-0.045	0.026	-0.545	0	NA
s__Candidatus_Saccharibacteria_unclassified_SGB19782|t__SGB19782	NA	NA	NA	NA	NA	NA	NA	NA	-0.011	0.018	0.792	0.929	NA	NA	NA	NA	NA	NA	NA	NA	-0.011	0	0.55	0.772	0.018	-0.046	0.025	-0.598	0	1
s__Candidatus_Saccharibacteria_unclassified_SGB19850|t__SGB19850_group	-0.081	0.062	0.544	0.97	-0.111	0.023	0.049	0.326	-0.051	0.018	0.219	0.708	-0.515	0.265	0.06	0.768	0.244	0.23	0.291	0.746	-0.082	0.004	0.208	0.539	0.065	-0.21	0.046	-1.259	0.013	0.553
s__Candidatus_Schneewindia_gallinarum|t__SGB63326	-0.159	0.062	0.235	0.97	-0.125	0.023	0.027	0.219	-0.084	0.018	0.04	0.238	-0.816	0.271	0.004	0.768	-0.219	0.23	0.344	0.746	-0.196	0.01	0.051	0.21	0.101	-0.393	0.001	-1.954	0.037	0.596
s__Candidatus_Soleaferrea_massiliensis|t__SGB29379	-0.026	0.062	0.845	0.97	0.087	0.023	0.123	0.595	0.01	0.018	0.801	0.929	NA	NA	NA	NA	NA	NA	NA	NA	0.034	0.001	0.272	0.618	0.031	-0.027	0.096	1.099	0.002	0.746
s__Candidatus_Stoquefichus_massiliensis|t__SGB29015	NA	NA	NA	NA	0.019	0.023	0.731	0.926	NA	NA	NA	NA	NA	NA	NA	NA	NA	NA	NA	NA	0.019	0.001	0.4	0.712	0.023	-0.026	0.064	0.842	0	NA
s__Candidatus_Stoquefichus_sp_SB1|t__SGB6772	0.185	0.062	0.167	0.97	-0.04	0.023	0.478	0.926	0.128	0.018	0.002	0.024	NA	NA	NA	NA	NA	NA	NA	NA	0.085	0.005	0.209	0.54	0.067	-0.047	0.217	1.255	0.012	0.945
s__Candidatus_Tabaqchalia_intestinavium|t__SGB63355	-0.033	0.062	0.808	0.97	-0.021	0.023	0.703	0.926	-0.018	0.018	0.66	0.929	NA	NA	NA	NA	NA	NA	NA	NA	-0.02	0	0.148	0.442	0.014	-0.047	0.007	-1.445	0	0
s__Candidatus_Timburyella_stercoris|t__SGB14167	-0.082	0.062	0.539	0.97	-0.063	0.023	0.264	0.867	-0.047	0.018	0.254	0.762	NA	NA	NA	NA	NA	NA	NA	NA	-0.055	0	0	0.001	0.014	-0.082	-0.027	-3.928	0	0
s__Candidatus_Woodwardibium_gallinarum|t__SGB14953	-0.183	0.062	0.173	0.97	-0.151	0.023	0.007	0.088	-0.127	0.018	0.002	0.027	0.197	0.261	0.467	0.788	-0.284	0.231	0.22	0.746	-0.138	0	0	0	0.014	-0.165	-0.111	-9.959	0	0
s__Carnobacterium_divergens|t__SGB7903	-0.065	0.062	0.626	0.97	-0.069	0.023	0.219	0.802	-0.044	0.018	0.289	0.815	NA	NA	NA	NA	NA	NA	NA	NA	-0.054	0	0	0.001	0.014	-0.081	-0.027	-3.893	0	0
s__Carnobacterium_inhibens|t__SGB7907	NA	NA	NA	NA	-0.013	0.023	0.818	0.926	NA	NA	NA	NA	NA	NA	NA	NA	NA	NA	NA	NA	-0.013	0.001	0.573	0.775	0.023	-0.058	0.032	-0.564	0	NA
s__Carnobacterium_jeotgali|t__SGB7908	NA	NA	NA	NA	NA	NA	NA	NA	-0.011	0.018	0.796	0.929	NA	NA	NA	NA	NA	NA	NA	NA	-0.011	0	0.557	0.775	0.018	-0.046	0.025	-0.587	0	NA
s__Carnobacterium_maltaromaticum|t__SGB7902	NA	NA	NA	NA	-0.05	0.023	0.37	0.926	-0.038	0.018	0.36	0.895	NA	NA	NA	NA	NA	NA	NA	NA	-0.043	0	0.003	0.021	0.014	-0.07	-0.015	-2.988	0	0
s__Carnobacterium_mobile|t__SGB29872	NA	NA	NA	NA	NA	NA	NA	NA	-0.011	0.018	0.795	0.929	NA	NA	NA	NA	NA	NA	NA	NA	-0.011	0	0.556	0.774	0.018	-0.046	0.025	-0.589	0	NA
s__Catabacter_hongkongensis|t__SGB14143	-0.055	0.062	0.68	0.97	-0.088	0.023	0.116	0.573	0.032	0.018	0.441	0.929	0.196	0.261	0.469	0.788	-0.078	0.23	0.736	0.885	-0.029	0.001	0.35	0.683	0.031	-0.089	0.031	-0.934	0.002	0.777
s__Catenibacillus_scindens|t__SGB59869	-0.209	0.062	0.119	0.948	-0.019	0.023	0.729	0.926	-0.092	0.018	0.025	0.167	0.003	0.26	0.991	0.997	-0.212	0.23	0.359	0.746	-0.088	0.001	0.013	0.075	0.035	-0.157	-0.019	-2.484	0.003	0.66
s__Catenibacterium_sp_AM22_15|t__SGB6783_group	-0.071	0.062	0.595	0.97	0.076	0.023	0.179	0.731	-0.077	0.018	0.061	0.325	-0.579	0.266	0.035	0.768	0.007	0.229	0.974	0.99	-0.056	0.006	0.464	0.745	0.077	-0.207	0.094	-0.732	0.019	0.876
s__Cedecea_davisae|t__SGB10036	NA	NA	NA	NA	NA	NA	NA	NA	-0.011	0.018	0.78	0.929	NA	NA	NA	NA	NA	NA	NA	NA	-0.011	0	0.527	0.769	0.018	-0.047	0.024	-0.633	0	NA
s__Cellulosilyticum_lentocellum|t__SGB6079	NA	NA	NA	NA	0.005	0.023	0.933	0.964	-0.012	0.018	0.765	0.929	NA	NA	NA	NA	NA	NA	NA	NA	-0.006	0	0.684	0.805	0.014	-0.034	0.022	-0.407	0	0
s__Cetobacterium_somerae|t__SGB6019	NA	NA	NA	NA	-0.013	0.023	0.819	0.926	-0.008	0.018	0.838	0.929	NA	NA	NA	NA	NA	NA	NA	NA	-0.01	0	0.477	0.752	0.014	-0.038	0.018	-0.711	0	0
s__Christensenella_massiliensis|t__SGB29339	-0.108	0.062	0.421	0.97	-0.2	0.023	0	0.01	-0.164	0.018	0	0.002	-0.547	0.265	0.046	0.768	-0.346	0.231	0.136	0.746	-0.176	0.001	0	0	0.023	-0.222	-0.131	-7.561	0.001	0.233
s__Christensenella_minuta|t__SGB14142	0.004	0.062	0.979	0.989	-0.113	0.023	0.044	0.301	0	0.018	0.996	0.998	-0.258	0.262	0.341	0.77	0.125	0.23	0.589	0.801	-0.044	0.001	0.177	0.49	0.033	-0.108	0.02	-1.351	0.002	0.76
s__Christensenella_sp_AF73_05CM02|t__SGB29341	-0.055	0.062	0.682	0.97	-0.08	0.023	0.154	0.665	0.019	0.018	0.644	0.929	NA	NA	NA	NA	NA	NA	NA	NA	-0.033	0.001	0.306	0.645	0.033	-0.097	0.031	-1.024	0.002	0.83
s__Christensenella_sp_Marseille_P3954|t__SGB29301	0.149	0.062	0.266	0.97	-0.052	0.023	0.354	0.926	-0.037	0.018	0.371	0.904	0.37	0.263	0.173	0.77	-0.432	0.232	0.064	0.746	0	0.01	0.998	0.999	0.101	-0.198	0.198	0.002	0.037	0.729
s__Christensenella_sp_NSJ_35|t__SGB82546	-0.065	0.062	0.627	0.97	-0.012	0.023	0.83	0.926	0.003	0.018	0.939	0.968	NA	NA	NA	NA	0.295	0.231	0.203	0.746	-0.005	0	0.732	0.836	0.014	-0.032	0.022	-0.343	0	0
s__Christensenella_timonensis|t__SGB29340	0.089	0.062	0.506	0.97	-0.063	0.023	0.266	0.867	-0.002	0.018	0.967	0.984	0.34	0.262	0.211	0.77	-0.212	0.23	0.359	0.746	-0.001	0.002	0.974	0.986	0.044	-0.087	0.084	-0.033	0.005	0.606
s__Christensenellaceae_bacterium_NSJ_44|t__SGB7265	-0.028	0.062	0.835	0.97	-0.072	0.023	0.202	0.762	0.001	0.018	0.983	0.991	-0.002	0.26	0.995	0.997	-0.027	0.229	0.905	0.96	-0.03	0	0.085	0.307	0.017	-0.063	0.004	-1.722	0	0.352
s__Christensenellaceae_bacterium_NSJ_53|t__SGB82545	-0.115	0.062	0.39	0.97	0.014	0.023	0.799	0.926	-0.067	0.018	0.104	0.463	0.238	0.261	0.38	0.77	0.288	0.231	0.214	0.746	-0.028	0.002	0.548	0.772	0.046	-0.119	0.063	-0.601	0.006	0.677
s__Christensenellaceae_bacterium|t__SGB14123	0.038	0.062	0.776	0.97	-0.158	0.023	0.005	0.068	-0.066	0.018	0.108	0.474	NA	NA	NA	NA	NA	NA	NA	NA	-0.073	0.003	0.179	0.494	0.054	-0.179	0.033	-1.343	0.007	0.863
s__Christensenellaceae_bacterium|t__SGB14127	-0.063	0.062	0.641	0.97	-0.228	0.023	0	0.002	-0.153	0.018	0	0.004	-0.618	0.267	0.025	0.768	-0.272	0.231	0.24	0.746	-0.179	0.003	0.001	0.009	0.055	-0.287	-0.072	-3.271	0.009	0.692
s__Christensenellaceae_bacterium|t__SGB14128	0.166	0.062	0.216	0.97	0.054	0.023	0.336	0.926	-0.043	0.018	0.297	0.826	-0.121	0.261	0.655	0.846	-0.166	0.23	0.471	0.76	0.031	0.002	0.491	0.758	0.046	-0.058	0.121	0.689	0.005	0.79
s__Christensenellaceae_bacterium|t__SGB3813	-0.025	0.062	0.853	0.97	-0.051	0.023	0.365	0.926	-0.072	0.018	0.078	0.383	-0.19	0.261	0.482	0.788	0.045	0.229	0.845	0.936	-0.062	0	0	0	0.014	-0.089	-0.035	-4.497	0	0
s__Chryseobacterium_rhizosphaerae|t__SGB2588	-0.014	0.062	0.917	0.975	NA	NA	NA	NA	NA	NA	NA	NA	NA	NA	NA	NA	NA	NA	NA	NA	-0.014	0.004	0.82	0.894	0.062	-0.135	0.107	-0.227	0	NA
s__Citrobacter_amalonaticus|t__SGB10074	-0.067	0.062	0.62	0.97	-0.017	0.023	0.768	0.926	-0.023	0.018	0.576	0.929	-0.241	0.261	0.373	0.77	0.142	0.23	0.539	0.779	-0.023	0	0.098	0.337	0.014	-0.05	0.004	-1.655	0	0
s__Citrobacter_farmeri|t__SGB10075	0.005	0.062	0.968	0.988	-0.024	0.023	0.666	0.926	-0.01	0.018	0.801	0.929	NA	NA	NA	NA	NA	NA	NA	NA	-0.015	0	0.292	0.633	0.014	-0.042	0.013	-1.054	0	0
s__Citrobacter_freundii|t__SGB10083_group	-0.049	0.062	0.718	0.97	0.039	0.023	0.494	0.926	-0.012	0.018	0.765	0.929	-0.054	0.26	0.84	0.923	0.134	0.23	0.561	0.79	0.005	0	0.734	0.837	0.014	-0.023	0.033	0.34	0	0.037
s__Citrobacter_freundii|t__SGB38353	NA	NA	NA	NA	NA	NA	NA	NA	-0.017	0.018	0.674	0.929	NA	NA	NA	NA	NA	NA	NA	NA	-0.017	0	0.34	0.678	0.018	-0.053	0.018	-0.954	0	NA
s__Citrobacter_koseri|t__SGB10079	-0.041	0.062	0.758	0.97	-0.043	0.023	0.448	0.926	0.074	0.018	0.07	0.357	NA	NA	NA	NA	NA	NA	NA	NA	0.005	0.002	0.91	0.953	0.04	-0.075	0.084	0.113	0.004	0.884
s__Citrobacter_murliniae|t__SGB10087	-0.011	0.062	0.936	0.976	-0.008	0.023	0.88	0.934	0.129	0.018	0.002	0.023	NA	NA	NA	NA	NA	NA	NA	NA	0.044	0.002	0.356	0.685	0.048	-0.049	0.137	0.923	0.006	0.916
s__Citrobacter_sedlakii|t__SGB10078	NA	NA	NA	NA	NA	NA	NA	NA	-0.016	0.018	0.696	0.929	NA	NA	NA	NA	NA	NA	NA	NA	-0.016	0	0.375	0.699	0.018	-0.052	0.019	-0.886	0	NA
s__Citrobacter_werkmanii|t__SGB10080	NA	NA	NA	NA	0.018	0.023	0.754	0.926	-0.017	0.018	0.686	0.929	0.225	0.261	0.405	0.77	0.205	0.23	0.374	0.746	-0.002	0	0.887	0.94	0.014	-0.03	0.026	-0.142	0	0
s__Clavibacter_michiganensis|t__SGB16831_group	NA	NA	NA	NA	-0.011	0.023	0.845	0.926	NA	NA	NA	NA	NA	NA	NA	NA	NA	NA	NA	NA	-0.011	0.001	0.631	0.782	0.023	-0.056	0.034	-0.48	0	NA
s__Cloacibacillus_evryensis|t__SGB15506	-0.066	0.062	0.625	0.97	0.012	0.023	0.83	0.926	-0.083	0.018	0.044	0.259	-0.186	0.261	0.491	0.788	-0.378	0.231	0.104	0.746	-0.051	0.001	0.12	0.384	0.033	-0.115	0.013	-1.553	0.002	0.689
s__Cloacibacillus_porcorum|t__SGB15507	-0.024	0.062	0.861	0.97	-0.063	0.023	0.262	0.864	-0.047	0.018	0.25	0.756	-0.337	0.262	0.215	0.77	0.409	0.232	0.079	0.746	-0.031	0.005	0.66	0.794	0.07	-0.167	0.106	-0.44	0.015	0.291
s__Cloacibacillus_sp_An23|t__SGB15504	NA	NA	NA	NA	NA	NA	NA	NA	-0.018	0.018	0.665	0.929	NA	NA	NA	NA	NA	NA	NA	NA	-0.018	0	0.327	0.665	0.018	-0.053	0.018	-0.981	0	NA
s__Clostridia_bacterium_12CBH8|t__SGB7259	0.106	0.062	0.428	0.97	-0.11	0.023	0.05	0.33	-0.117	0.018	0.004	0.047	-0.721	0.269	0.01	0.768	-0.104	0.23	0.653	0.834	-0.123	0.013	0.276	0.621	0.113	-0.343	0.098	-1.089	0.048	0.771
s__Clostridia_bacterium_UC5_1_1D1|t__SGB14995	-0.004	0.062	0.976	0.989	-0.206	0.023	0	0.007	-0.025	0.018	0.537	0.929	-0.515	0.265	0.06	0.768	-0.073	0.23	0.752	0.893	-0.104	0.004	0.101	0.345	0.063	-0.228	0.02	-1.639	0.012	0.906
s__Clostridia_bacterium_UC5_1_1E11|t__SGB14895	0.125	0.062	0.35	0.97	-0.105	0.023	0.063	0.381	0.039	0.018	0.349	0.883	-0.683	0.268	0.014	0.768	0.14	0.23	0.545	0.784	-0.047	0.015	0.703	0.818	0.124	-0.291	0.196	-0.381	0.061	0.888
s__Clostridia_bacterium|t__SGB124	-0.042	0.062	0.753	0.97	-0.058	0.023	0.301	0.918	-0.045	0.018	0.275	0.793	NA	NA	NA	NA	NA	NA	NA	NA	-0.05	0	0	0.003	0.014	-0.077	-0.022	-3.572	0	0
s__Clostridia_bacterium|t__SGB13949	0.237	0.062	0.077	0.782	-0.016	0.023	0.773	0.926	-0.069	0.018	0.094	0.437	-0.37	0.263	0.174	0.77	-0.172	0.23	0.455	0.746	-0.009	0.007	0.915	0.955	0.085	-0.176	0.158	-0.107	0.025	0.843
s__Clostridia_bacterium|t__SGB13952	-0.109	0.062	0.417	0.97	0.014	0.023	0.798	0.926	-0.059	0.018	0.154	0.586	NA	NA	NA	NA	-0.196	0.23	0.396	0.746	-0.039	0.001	0.164	0.471	0.028	-0.095	0.016	-1.392	0.001	0.636
s__Clostridia_bacterium|t__SGB13954	0.553	0.063	0	0.006	-0.081	0.023	0.151	0.658	-0.03	0.018	0.469	0.929	NA	NA	NA	NA	NA	NA	NA	NA	0.143	0.041	0.478	0.752	0.202	-0.253	0.54	0.709	0.121	0.978
s__Clostridia_bacterium|t__SGB13964	0.288	0.062	0.032	0.512	-0.042	0.023	0.451	0.926	-0.05	0.018	0.229	0.723	NA	NA	NA	NA	NA	NA	NA	NA	0.058	0.012	0.593	0.778	0.109	-0.156	0.273	0.534	0.034	0.928
s__Clostridia_bacterium|t__SGB13971	NA	NA	NA	NA	-0.013	0.023	0.817	0.926	NA	NA	NA	NA	NA	NA	NA	NA	NA	NA	NA	NA	-0.013	0.001	0.571	0.775	0.023	-0.058	0.032	-0.566	0	NA
s__Clostridia_bacterium|t__SGB13977	0.016	0.062	0.908	0.973	0.14	0.023	0.013	0.128	0.053	0.018	0.201	0.676	0.203	0.261	0.454	0.787	0.064	0.23	0.78	0.904	0.084	0.001	0.001	0.006	0.025	0.036	0.133	3.411	0.001	0.617
s__Clostridia_bacterium|t__SGB13978	-0.122	0.062	0.361	0.97	-0.051	0.023	0.364	0.926	-0.035	0.018	0.39	0.925	0.165	0.261	0.542	0.809	-0.355	0.231	0.126	0.746	-0.05	0	0.007	0.044	0.018	-0.086	-0.014	-2.709	0	0.083
s__Clostridia_bacterium|t__SGB13979	0.064	0.062	0.635	0.97	0.098	0.023	0.081	0.458	-0.053	0.018	0.201	0.675	0.399	0.263	0.143	0.77	0.161	0.23	0.486	0.763	0.047	0.002	0.31	0.65	0.046	-0.044	0.138	1.016	0.006	0.866
s__Clostridia_bacterium|t__SGB13981	0.16	0.062	0.232	0.97	0.031	0.023	0.586	0.926	0.036	0.018	0.381	0.914	0.233	0.261	0.389	0.77	0.245	0.23	0.289	0.746	0.055	0.001	0.032	0.149	0.025	0.005	0.104	2.147	0.001	0.25
s__Clostridia_bacterium|t__SGB13982	-0.112	0.062	0.406	0.97	-0.002	0.023	0.969	0.98	-0.04	0.018	0.337	0.87	0.363	0.263	0.182	0.77	-0.008	0.229	0.973	0.99	-0.03	0.001	0.255	0.601	0.027	-0.083	0.022	-1.139	0.001	0.3
s__Clostridia_bacterium|t__SGB13983	-0.1	0.062	0.456	0.97	-0.141	0.023	0.013	0.128	-0.153	0.018	0	0.004	-0.049	0.26	0.857	0.932	-0.086	0.23	0.709	0.87	-0.145	0	0	0	0.014	-0.172	-0.118	-10.479	0	0
s__Clostridia_bacterium|t__SGB13984	-0.142	0.062	0.29	0.97	0.012	0.023	0.825	0.926	-0.076	0.018	0.065	0.337	0.114	0.261	0.673	0.854	-0.258	0.23	0.264	0.746	-0.055	0.001	0.103	0.348	0.034	-0.122	0.011	-1.631	0.003	0.687
s__Clostridia_bacterium|t__SGB13987	-0.096	0.062	0.473	0.97	0.025	0.023	0.658	0.926	0.013	0.018	0.749	0.929	NA	NA	NA	NA	0.2	0.23	0.386	0.746	0.005	0.001	0.85	0.915	0.027	-0.047	0.057	0.189	0.001	0.261
s__Clostridia_bacterium|t__SGB13990	0.134	0.062	0.319	0.97	0.011	0.023	0.842	0.926	-0.025	0.018	0.541	0.929	NA	NA	NA	NA	0.2	0.23	0.386	0.746	0.026	0.001	0.488	0.757	0.037	-0.047	0.099	0.693	0.003	0.603
s__Clostridia_bacterium|t__SGB13994	-0.074	0.062	0.583	0.97	-0.033	0.023	0.555	0.926	0.031	0.018	0.449	0.929	NA	NA	NA	NA	NA	NA	NA	NA	-0.011	0.001	0.708	0.822	0.028	-0.066	0.045	-0.374	0.001	0.689
s__Clostridia_bacterium|t__SGB13997	-0.106	0.062	0.431	0.97	0.008	0.023	0.883	0.934	-0.053	0.018	0.199	0.672	-0.336	0.262	0.216	0.77	-0.233	0.23	0.314	0.746	-0.042	0.001	0.129	0.401	0.028	-0.097	0.012	-1.519	0.001	0.492
s__Clostridia_bacterium|t__SGB14000	-0.016	0.062	0.904	0.973	-0.016	0.023	0.774	0.926	NA	NA	NA	NA	NA	NA	NA	NA	NA	NA	NA	NA	-0.016	0	0.453	0.739	0.022	-0.058	0.026	-0.751	0	0
s__Clostridia_bacterium|t__SGB14001	-0.049	0.062	0.717	0.97	-0.013	0.023	0.817	0.926	0.045	0.018	0.271	0.787	0.16	0.261	0.553	0.809	NA	NA	NA	NA	0.013	0	0.524	0.769	0.021	-0.028	0.054	0.638	0.001	0.457
s__Clostridia_bacterium|t__SGB14002	0.091	0.062	0.497	0.97	0.066	0.023	0.244	0.846	-0.047	0.018	0.258	0.768	NA	NA	NA	NA	-0.355	0.231	0.126	0.746	0.008	0.004	0.901	0.948	0.064	-0.117	0.133	0.124	0.012	0.844
s__Clostridia_bacterium|t__SGB14004	-0.005	0.062	0.969	0.988	0.139	0.023	0.013	0.133	0.02	0.018	0.632	0.929	0.145	0.261	0.591	0.818	0.177	0.23	0.444	0.746	0.066	0.001	0.041	0.18	0.032	0.003	0.129	2.048	0.002	0.781
s__Clostridia_bacterium|t__SGB14005	0.484	0.063	0	0.023	-0.058	0.023	0.307	0.926	-0.103	0.018	0.012	0.098	0.178	0.261	0.511	0.798	0.26	0.23	0.261	0.746	0.13	0.014	0.272	0.618	0.118	-0.102	0.361	1.099	0.054	0.952
s__Clostridia_bacterium|t__SGB14007	0.481	0.063	0	0.025	0.18	0.023	0.001	0.025	-0.017	0.018	0.68	0.929	0.489	0.264	0.074	0.768	0.494	0.233	0.035	0.746	0.27	0.011	0.012	0.07	0.107	0.06	0.48	2.522	0.043	0.957
s__Clostridia_bacterium|t__SGB14011	0.356	0.062	0.008	0.254	-0.068	0.023	0.23	0.819	0.096	0.018	0.019	0.134	0.364	0.263	0.181	0.77	0.207	0.23	0.371	0.746	0.146	0.007	0.086	0.309	0.085	-0.021	0.313	1.717	0.025	0.932
s__Clostridia_bacterium|t__SGB14013	-0.107	0.062	0.427	0.97	-0.076	0.023	0.174	0.718	-0.084	0.018	0.042	0.248	NA	NA	NA	NA	NA	NA	NA	NA	-0.082	0	0	0	0.014	-0.109	-0.055	-5.916	0	0
s__Clostridia_bacterium|t__SGB14017	0.053	0.062	0.694	0.97	0.023	0.023	0.689	0.926	-0.033	0.018	0.419	0.929	0.103	0.261	0.703	0.861	0.201	0.23	0.385	0.746	-0.003	0	0.881	0.936	0.018	-0.038	0.032	-0.15	0	0.294
s__Clostridia_bacterium|t__SGB14019	-0.058	0.062	0.666	0.97	-0.047	0.023	0.403	0.926	-0.029	0.018	0.483	0.929	-0.027	0.26	0.92	0.965	0.137	0.23	0.552	0.786	-0.036	0	0.009	0.055	0.014	-0.063	-0.009	-2.623	0	0
s__Clostridia_bacterium|t__SGB14020	-0.062	0.062	0.645	0.97	0.009	0.023	0.872	0.93	-0.113	0.018	0.006	0.06	0.093	0.261	0.731	0.871	-0.618	0.235	0.009	0.746	-0.098	0.008	0.284	0.628	0.092	-0.278	0.082	-1.071	0.029	0.827
s__Clostridia_bacterium|t__SGB14021	-0.071	0.062	0.597	0.97	0.026	0.023	0.644	0.926	-0.046	0.018	0.269	0.783	NA	NA	NA	NA	NA	NA	NA	NA	-0.02	0.001	0.459	0.745	0.028	-0.075	0.034	-0.741	0.001	0.699
s__Clostridia_bacterium|t__SGB14022	-0.013	0.062	0.924	0.976	-0.091	0.023	0.107	0.544	0.023	0.018	0.568	0.929	-0.046	0.26	0.864	0.936	-0.205	0.23	0.375	0.746	-0.031	0.001	0.276	0.621	0.028	-0.086	0.025	-1.09	0.002	0.748
s__Clostridia_bacterium|t__SGB14023	-0.016	0.062	0.905	0.973	-0.007	0.023	0.897	0.941	-0.052	0.018	0.21	0.691	0.064	0.261	0.813	0.907	0.236	0.23	0.306	0.746	-0.032	0	0.019	0.101	0.014	-0.06	-0.005	-2.34	0	0
s__Clostridia_bacterium|t__SGB14025	0.08	0.062	0.549	0.97	0.006	0.023	0.911	0.951	-0.052	0.018	0.208	0.688	0.245	0.261	0.366	0.77	0.287	0.231	0.215	0.746	0.009	0.001	0.81	0.888	0.036	-0.063	0.08	0.24	0.003	0.591
s__Clostridia_bacterium|t__SGB14026	-0.108	0.062	0.421	0.97	0.138	0.023	0.014	0.138	-0.013	0.018	0.745	0.929	0.246	0.261	0.365	0.77	0.294	0.231	0.204	0.746	0.042	0.004	0.499	0.763	0.062	-0.079	0.163	0.677	0.011	0.884
s__Clostridia_bacterium|t__SGB14042	-0.094	0.062	0.483	0.97	-0.12	0.023	0.033	0.254	-0.005	0.018	0.909	0.952	0.433	0.263	0.113	0.768	0.069	0.23	0.766	0.901	-0.042	0.003	0.461	0.745	0.057	-0.155	0.07	-0.737	0.01	0.796
s__Clostridia_bacterium|t__SGB14043	-0.053	0.062	0.691	0.97	-0.09	0.023	0.108	0.548	-0.058	0.018	0.155	0.588	-0.229	0.261	0.398	0.77	-0.314	0.231	0.176	0.746	-0.071	0	0	0	0.014	-0.098	-0.044	-5.143	0	0
s__Clostridia_bacterium|t__SGB14046	-0.023	0.062	0.864	0.97	-0.016	0.023	0.779	0.926	-0.042	0.018	0.309	0.84	-0.37	0.263	0.174	0.77	0.036	0.229	0.877	0.95	-0.032	0	0.02	0.106	0.014	-0.059	-0.005	-2.321	0	0
s__Clostridia_bacterium|t__SGB14048	-0.236	0.062	0.079	0.786	0.073	0.023	0.197	0.755	-0.053	0.018	0.197	0.67	0.087	0.261	0.746	0.88	-0.105	0.23	0.649	0.834	-0.055	0.004	0.364	0.691	0.06	-0.172	0.063	-0.908	0.011	0.875
s__Clostridia_bacterium|t__SGB14050	-0.039	0.062	0.774	0.97	-0.063	0.023	0.261	0.863	-0.127	0.018	0.002	0.027	-0.704	0.268	0.011	0.768	-0.513	0.233	0.028	0.746	-0.199	0.013	0.081	0.297	0.114	-0.423	0.025	-1.742	0.05	0.711
s__Clostridia_bacterium|t__SGB14053	NA	NA	NA	NA	-0.016	0.023	0.782	0.926	-0.036	0.018	0.385	0.918	0.335	0.262	0.218	0.77	0.249	0.23	0.281	0.746	-0.007	0.002	0.866	0.927	0.043	-0.093	0.078	-0.168	0.004	0.213
s__Clostridia_bacterium|t__SGB14066	NA	NA	NA	NA	NA	NA	NA	NA	-0.042	0.018	0.304	0.837	0.279	0.262	0.304	0.77	0.234	0.23	0.31	0.746	0.022	0.008	0.797	0.88	0.087	-0.148	0.193	0.258	0.009	0.315
s__Clostridia_bacterium|t__SGB14067	NA	NA	NA	NA	NA	NA	NA	NA	-0.04	0.018	0.327	0.859	NA	NA	NA	NA	NA	NA	NA	NA	-0.04	0	0.026	0.129	0.018	-0.076	-0.005	-2.223	0	NA
s__Clostridia_bacterium|t__SGB14071	0.532	0.063	0	0.007	-0.025	0.023	0.66	0.926	-0.024	0.018	0.564	0.929	NA	NA	NA	NA	NA	NA	NA	NA	0.157	0.034	0.395	0.71	0.184	-0.204	0.518	0.851	0.1	0.973
s__Clostridia_bacterium|t__SGB14072	NA	NA	NA	NA	NA	NA	NA	NA	-0.02	0.018	0.631	0.929	NA	NA	NA	NA	NA	NA	NA	NA	-0.02	0	0.277	0.621	0.018	-0.055	0.016	-1.088	0	NA
s__Clostridia_bacterium|t__SGB14075	0.04	0.062	0.768	0.97	0.246	0.023	0	0.001	0.126	0.018	0.002	0.027	0.243	0.261	0.369	0.77	0.408	0.232	0.08	0.746	0.162	0.002	0.001	0.005	0.047	0.07	0.254	3.464	0.006	0.82
s__Clostridia_bacterium|t__SGB14078	NA	NA	NA	NA	NA	NA	NA	NA	-0.02	0.018	0.634	0.929	NA	NA	NA	NA	NA	NA	NA	NA	-0.02	0	0.28	0.625	0.018	-0.055	0.016	-1.081	0	NA
s__Clostridia_bacterium|t__SGB14081	0.063	0.062	0.64	0.97	-0.065	0.023	0.248	0.849	0.023	0.018	0.584	0.929	0.373	0.263	0.171	0.77	0.364	0.231	0.117	0.746	0.041	0.004	0.506	0.764	0.061	-0.079	0.161	0.664	0.011	0.732
s__Clostridia_bacterium|t__SGB14083	-0.036	0.062	0.787	0.97	0.023	0.023	0.683	0.926	0.127	0.018	0.002	0.027	0.079	0.261	0.771	0.89	0.235	0.23	0.31	0.746	0.059	0.001	0.082	0.297	0.034	-0.007	0.126	1.74	0.003	0.762
s__Clostridia_bacterium|t__SGB14084	-0.071	0.062	0.596	0.97	0.057	0.023	0.309	0.926	-0.028	0.018	0.502	0.929	NA	NA	NA	NA	NA	NA	NA	NA	-0.003	0.001	0.933	0.965	0.036	-0.073	0.067	-0.084	0.003	0.797
s__Clostridia_bacterium|t__SGB14085	-0.043	0.062	0.749	0.97	-0.005	0.023	0.934	0.964	-0.036	0.018	0.378	0.911	NA	NA	NA	NA	NA	NA	NA	NA	-0.025	0	0.07	0.267	0.014	-0.052	0.002	-1.809	0	0
s__Clostridia_bacterium|t__SGB14087	NA	NA	NA	NA	NA	NA	NA	NA	-0.01	0.018	0.815	0.929	NA	NA	NA	NA	NA	NA	NA	NA	-0.01	0	0.596	0.778	0.018	-0.045	0.026	-0.53	0	NA
s__Clostridia_bacterium|t__SGB14088	NA	NA	NA	NA	NA	NA	NA	NA	-0.013	0.018	0.745	0.929	NA	NA	NA	NA	NA	NA	NA	NA	-0.013	0	0.461	0.745	0.018	-0.049	0.022	-0.738	0	1
s__Clostridia_bacterium|t__SGB14095	-0.024	0.062	0.857	0.97	-0.018	0.023	0.747	0.926	-0.017	0.018	0.676	0.929	NA	NA	NA	NA	NA	NA	NA	NA	-0.018	0	0.197	0.519	0.014	-0.045	0.009	-1.291	0	0
s__Clostridia_bacterium|t__SGB14099	-0.096	0.062	0.473	0.97	-0.003	0.023	0.956	0.975	-0.096	0.018	0.02	0.139	-0.37	0.263	0.174	0.77	-0.206	0.23	0.371	0.746	-0.065	0.001	0.028	0.136	0.03	-0.123	-0.007	-2.192	0.002	0.668
s__Clostridia_bacterium|t__SGB14108	-0.042	0.062	0.752	0.97	NA	NA	NA	NA	0.019	0.018	0.649	0.929	NA	NA	NA	NA	NA	NA	NA	NA	0.014	0	0.426	0.725	0.017	-0.02	0.048	0.797	0	0
s__Clostridia_bacterium|t__SGB14109	0.166	0.062	0.217	0.97	-0.037	0.023	0.508	0.926	0.04	0.018	0.337	0.87	-0.268	0.262	0.322	0.77	NA	NA	NA	NA	0.032	0.003	0.582	0.776	0.059	-0.083	0.147	0.55	0.009	0.787
s__Clostridia_bacterium|t__SGB14110	-0.017	0.062	0.898	0.973	-0.031	0.023	0.582	0.926	-0.055	0.018	0.183	0.639	-0.117	0.261	0.666	0.851	0.071	0.23	0.758	0.897	-0.044	0	0.001	0.012	0.014	-0.071	-0.017	-3.178	0	0
s__Clostridia_bacterium|t__SGB14111	-0.066	0.062	0.624	0.97	-0.018	0.023	0.748	0.926	-0.04	0.018	0.333	0.864	NA	NA	NA	NA	NA	NA	NA	NA	-0.033	0	0.017	0.09	0.014	-0.06	-0.006	-2.394	0	0
s__Clostridia_bacterium|t__SGB14113	-0.07	0.062	0.602	0.97	0.041	0.023	0.465	0.926	0.089	0.018	0.031	0.193	-0.212	0.261	0.434	0.78	-0.172	0.23	0.456	0.746	0.028	0.001	0.449	0.737	0.037	-0.044	0.1	0.758	0.003	0.588
s__Clostridia_bacterium|t__SGB14116	-0.057	0.062	0.67	0.97	-0.018	0.023	0.747	0.926	-0.054	0.018	0.193	0.658	NA	NA	NA	NA	NA	NA	NA	NA	-0.041	0	0.003	0.023	0.014	-0.068	-0.014	-2.946	0	0
s__Clostridia_bacterium|t__SGB14129	NA	NA	NA	NA	-0.019	0.023	0.734	0.926	NA	NA	NA	NA	NA	NA	NA	NA	NA	NA	NA	NA	-0.019	0.001	0.405	0.714	0.023	-0.064	0.026	-0.832	0	NA
s__Clostridia_bacterium|t__SGB14130	NA	NA	NA	NA	-0.013	0.023	0.815	0.926	NA	NA	NA	NA	NA	NA	NA	NA	NA	NA	NA	NA	-0.013	0.001	0.566	0.775	0.023	-0.058	0.032	-0.573	0	NA
s__Clostridia_bacterium|t__SGB14131	-0.043	0.062	0.748	0.97	0.2	0.023	0	0.01	-0.028	0.018	0.5	0.929	0.142	0.261	0.6	0.82	0.234	0.23	0.31	0.746	0.064	0.003	0.271	0.618	0.058	-0.05	0.177	1.1	0.01	0.937
s__Clostridia_bacterium|t__SGB14136	-0.07	0.062	0.602	0.97	0.022	0.023	0.702	0.926	0.024	0.018	0.567	0.929	-0.287	0.262	0.29	0.77	0.041	0.229	0.858	0.94	0.017	0	0.211	0.542	0.014	-0.01	0.044	1.251	0	0
s__Clostridia_bacterium|t__SGB14137	-0.139	0.062	0.299	0.97	-0.037	0.023	0.511	0.926	-0.011	0.018	0.788	0.929	0.225	0.261	0.406	0.77	-0.041	0.229	0.859	0.94	-0.034	0	0.122	0.387	0.022	-0.076	0.009	-1.548	0.001	0.229
s__Clostridia_bacterium|t__SGB14139	0.177	0.062	0.187	0.97	-0.05	0.023	0.37	0.926	-0.017	0.018	0.679	0.929	0.037	0.26	0.89	0.95	0.19	0.23	0.411	0.746	0.025	0.002	0.591	0.778	0.047	-0.067	0.118	0.537	0.006	0.688
s__Clostridia_bacterium|t__SGB14150	-0.176	0.062	0.189	0.97	-0.143	0.023	0.011	0.119	-0.146	0.018	0	0.007	-0.563	0.266	0.041	0.768	-0.138	0.23	0.55	0.786	-0.148	0	0	0	0.014	-0.175	-0.121	-10.665	0	0
s__Clostridia_bacterium|t__SGB14151	-0.198	0.062	0.141	0.97	0.039	0.023	0.485	0.926	-0.007	0.018	0.859	0.929	-0.051	0.26	0.851	0.93	0.363	0.231	0.118	0.746	-0.018	0.005	0.801	0.883	0.07	-0.155	0.119	-0.252	0.015	0.746
s__Clostridia_bacterium|t__SGB14165	-0.02	0.062	0.883	0.97	0.037	0.023	0.51	0.926	0.002	0.018	0.957	0.977	NA	NA	NA	NA	0.361	0.231	0.12	0.746	0.017	0.001	0.447	0.737	0.023	-0.027	0.061	0.76	0.001	0.244
s__Clostridia_bacterium|t__SGB14182	-0.347	0.062	0.01	0.283	-0.167	0.023	0.003	0.046	-0.103	0.018	0.012	0.099	0.139	0.261	0.607	0.824	-0.085	0.23	0.713	0.872	-0.172	0.003	0.003	0.024	0.059	-0.287	-0.057	-2.934	0.01	0.775
s__Clostridia_bacterium|t__SGB14185	-0.078	0.062	0.559	0.97	-0.057	0.023	0.313	0.926	-0.021	0.018	0.616	0.929	0.149	0.261	0.582	0.809	NA	NA	NA	NA	-0.036	0	0.009	0.056	0.014	-0.063	-0.009	-2.611	0	0
s__Clostridia_bacterium|t__SGB14189	NA	NA	NA	NA	-0.013	0.023	0.813	0.926	-0.022	0.018	0.6	0.929	NA	NA	NA	NA	NA	NA	NA	NA	-0.018	0	0.197	0.519	0.014	-0.046	0.01	-1.291	0	0
s__Clostridia_bacterium|t__SGB14190	0.009	0.062	0.948	0.98	0.113	0.023	0.044	0.301	0.059	0.018	0.152	0.585	0.292	0.262	0.282	0.77	0.306	0.231	0.187	0.746	0.079	0.001	0	0.004	0.022	0.035	0.123	3.513	0.001	0.372
s__Clostridia_bacterium|t__SGB14193	-0.102	0.062	0.446	0.97	0.035	0.023	0.537	0.926	-0.118	0.018	0.004	0.045	-0.007	0.26	0.979	0.993	0.102	0.23	0.659	0.836	-0.051	0.001	0.174	0.487	0.037	-0.124	0.022	-1.36	0.003	0.858
s__Clostridia_bacterium|t__SGB14195	-0.044	0.062	0.745	0.97	-0.02	0.023	0.725	0.926	-0.028	0.018	0.491	0.929	NA	NA	NA	NA	NA	NA	NA	NA	-0.026	0	0.061	0.243	0.014	-0.053	0.001	-1.872	0	0
s__Clostridia_bacterium|t__SGB14198	-0.106	0.062	0.43	0.97	0.024	0.023	0.664	0.926	-0.051	0.018	0.218	0.706	0.448	0.264	0.101	0.768	0.228	0.23	0.325	0.746	0.005	0.005	0.944	0.97	0.068	-0.128	0.137	0.071	0.014	0.687
s__Clostridia_bacterium|t__SGB14199	-0.122	0.062	0.364	0.97	0.037	0.023	0.515	0.926	-0.011	0.018	0.79	0.929	-0.486	0.264	0.076	0.768	-0.09	0.23	0.695	0.856	-0.042	0.003	0.423	0.725	0.053	-0.145	0.061	-0.801	0.008	0.612
s__Clostridia_bacterium|t__SGB14202	0.352	0.062	0.009	0.268	-0.004	0.023	0.943	0.968	-0.02	0.018	0.619	0.929	0.001	0.26	0.997	0.997	0.142	0.23	0.539	0.779	0.094	0.006	0.229	0.566	0.078	-0.059	0.247	1.204	0.02	0.881
s__Clostridia_bacterium|t__SGB14203	-0.101	0.062	0.45	0.97	-0.061	0.023	0.282	0.889	-0.002	0.018	0.953	0.976	0.316	0.262	0.244	0.77	0.309	0.231	0.182	0.746	-0.019	0.003	0.728	0.833	0.054	-0.125	0.087	-0.348	0.008	0.567
s__Clostridia_bacterium|t__SGB14205	0.287	0.062	0.033	0.515	-0.072	0.023	0.201	0.761	0.002	0.018	0.965	0.984	0.382	0.263	0.16	0.77	0.323	0.231	0.164	0.746	0.115	0.008	0.192	0.512	0.088	-0.058	0.287	1.303	0.027	0.885
s__Clostridia_bacterium|t__SGB14209	-0.078	0.062	0.561	0.97	-0.058	0.023	0.299	0.912	-0.185	0.018	0	0	0.229	0.261	0.399	0.77	-0.217	0.23	0.348	0.746	-0.109	0.002	0.005	0.034	0.039	-0.185	-0.033	-2.806	0.004	0.814
s__Clostridia_bacterium|t__SGB14210	-0.152	0.062	0.258	0.97	0.014	0.023	0.803	0.926	-0.014	0.018	0.731	0.929	-0.151	0.261	0.576	0.809	-0.141	0.23	0.54	0.779	-0.029	0.001	0.331	0.671	0.03	-0.088	0.03	-0.972	0.002	0.429
s__Clostridia_bacterium|t__SGB14211	0.027	0.062	0.842	0.97	-0.041	0.023	0.469	0.926	0.039	0.018	0.348	0.883	-0.036	0.26	0.894	0.952	0.122	0.23	0.595	0.806	0.006	0	0.751	0.848	0.02	-0.032	0.045	0.317	0	0.48
s__Clostridia_bacterium|t__SGB14212	-0.024	0.062	0.857	0.97	0.012	0.023	0.828	0.926	-0.01	0.018	0.811	0.929	NA	NA	NA	NA	-0.245	0.23	0.29	0.746	-0.003	0	0.805	0.885	0.014	-0.031	0.024	-0.247	0	0
s__Clostridia_bacterium|t__SGB14213	NA	NA	NA	NA	-0.023	0.023	0.683	0.926	0.057	0.018	0.168	0.615	NA	NA	NA	NA	NA	NA	NA	NA	0.018	0.002	0.649	0.789	0.04	-0.06	0.096	0.455	0.003	0.865
s__Clostridia_bacterium|t__SGB14215	0.189	0.062	0.158	0.97	0.086	0.023	0.124	0.599	-0.031	0.018	0.445	0.929	0.501	0.265	0.067	0.768	0.386	0.232	0.097	0.746	0.129	0.006	0.094	0.328	0.077	-0.022	0.28	1.677	0.019	0.865
s__Clostridia_bacterium|t__SGB14216	-0.079	0.062	0.558	0.97	0.196	0.023	0.001	0.012	0.062	0.018	0.133	0.535	0.15	0.261	0.579	0.809	0.222	0.23	0.337	0.746	0.083	0.003	0.125	0.395	0.054	-0.023	0.19	1.533	0.008	0.868
s__Clostridia_bacterium|t__SGB14218	-0.017	0.062	0.9	0.973	-0.092	0.023	0.101	0.529	-0.071	0.018	0.084	0.404	0.099	0.261	0.714	0.863	-0.28	0.231	0.226	0.746	-0.076	0	0	0	0.014	-0.103	-0.049	-5.516	0	0
s__Clostridia_bacterium|t__SGB14223	0.174	0.062	0.195	0.97	0.019	0.023	0.74	0.926	-0.092	0.018	0.025	0.166	0.033	0.26	0.903	0.956	0.013	0.229	0.956	0.987	0.017	0.002	0.741	0.841	0.05	-0.081	0.114	0.331	0.007	0.851
s__Clostridia_bacterium|t__SGB14227	-0.055	0.062	0.682	0.97	-0.022	0.023	0.7	0.926	-0.041	0.018	0.318	0.85	-0.269	0.262	0.321	0.77	0.096	0.23	0.677	0.844	-0.035	0	0.012	0.07	0.014	-0.062	-0.008	-2.521	0	0
s__Clostridia_bacterium|t__SGB14229	-0.11	0.062	0.414	0.97	0.095	0.023	0.091	0.493	-0.046	0.018	0.262	0.774	NA	NA	NA	NA	NA	NA	NA	NA	-0.012	0.004	0.835	0.904	0.06	-0.13	0.105	-0.208	0.009	0.925
s__Clostridia_bacterium|t__SGB14232	-0.128	0.062	0.341	0.97	-0.064	0.023	0.255	0.858	0.03	0.018	0.472	0.929	0.23	0.261	0.396	0.77	0.142	0.23	0.539	0.779	-0.029	0.001	0.443	0.734	0.038	-0.104	0.046	-0.767	0.003	0.737
s__Clostridia_bacterium|t__SGB14233	-0.079	0.062	0.555	0.97	-0.026	0.023	0.645	0.926	-0.029	0.018	0.477	0.929	NA	NA	NA	NA	NA	NA	NA	NA	-0.031	0	0.028	0.133	0.014	-0.058	-0.003	-2.202	0	0
s__Clostridia_bacterium|t__SGB14235	0.027	0.062	0.842	0.97	0.036	0.023	0.523	0.926	0.002	0.018	0.96	0.98	0.098	0.261	0.718	0.863	0.453	0.232	0.052	0.746	0.023	0.001	0.303	0.643	0.023	-0.021	0.067	1.03	0.001	0.199
s__Clostridia_bacterium|t__SGB14236	0.116	0.062	0.389	0.97	-0.018	0.023	0.744	0.926	0.076	0.018	0.064	0.335	0.271	0.262	0.318	0.77	0.301	0.231	0.193	0.746	0.057	0.001	0.11	0.364	0.036	-0.013	0.127	1.597	0.003	0.71
s__Clostridia_bacterium|t__SGB14240	-0.066	0.062	0.622	0.97	-0.044	0.023	0.434	0.926	-0.048	0.018	0.243	0.743	0.183	0.261	0.499	0.793	NA	NA	NA	NA	-0.047	0	0.001	0.007	0.014	-0.074	-0.02	-3.38	0	0
s__Clostridia_bacterium|t__SGB14242	-0.069	0.062	0.607	0.97	-0.026	0.023	0.642	0.926	0.037	0.018	0.364	0.898	NA	NA	NA	NA	0.2	0.23	0.386	0.746	-0.001	0.001	0.984	0.991	0.026	-0.052	0.051	-0.02	0.001	0.575
s__Clostridia_bacterium|t__SGB14246	-0.06	0.062	0.653	0.97	-0.031	0.023	0.586	0.926	0.022	0.018	0.595	0.929	NA	NA	NA	NA	NA	NA	NA	NA	-0.008	0	0.709	0.822	0.022	-0.05	0.034	-0.373	0.001	0.521
s__Clostridia_bacterium|t__SGB14247	-0.186	0.062	0.166	0.97	-0.009	0.023	0.868	0.929	-0.055	0.018	0.18	0.631	-0.01	0.26	0.97	0.986	0.119	0.23	0.605	0.813	-0.057	0.001	0.09	0.318	0.034	-0.123	0.009	-1.697	0.002	0.526
s__Clostridia_bacterium|t__SGB14250	-0.176	0.062	0.189	0.97	-0.023	0.023	0.682	0.926	-0.147	0.018	0	0.007	0.309	0.262	0.255	0.77	0.406	0.232	0.081	0.746	-0.014	0.01	0.892	0.943	0.102	-0.213	0.186	-0.136	0.038	0.849
s__Clostridia_bacterium|t__SGB14252	0.244	0.062	0.069	0.741	0.167	0.023	0.003	0.047	-0.115	0.018	0.005	0.051	-0.003	0.26	0.992	0.997	0.015	0.229	0.948	0.983	0.078	0.005	0.285	0.628	0.073	-0.065	0.222	1.069	0.017	0.963
s__Clostridia_bacterium|t__SGB14253	-0.033	0.062	0.808	0.97	0.073	0.023	0.195	0.755	-0.023	0.018	0.576	0.929	0.004	0.26	0.99	0.997	0.135	0.23	0.557	0.788	0.016	0.001	0.52	0.768	0.025	-0.033	0.064	0.643	0.001	0.653
s__Clostridia_bacterium|t__SGB14255	0.158	0.062	0.24	0.97	-0.029	0.023	0.611	0.926	-0.11	0.018	0.008	0.068	0.278	0.262	0.305	0.77	0.299	0.231	0.197	0.746	0.036	0.005	0.615	0.78	0.071	-0.103	0.175	0.504	0.016	0.845
s__Clostridia_bacterium|t__SGB14256	-0.037	0.062	0.781	0.97	-0.019	0.023	0.735	0.926	0.015	0.018	0.713	0.929	NA	NA	NA	NA	NA	NA	NA	NA	0	0	0.999	1	0.014	-0.027	0.027	0.001	0	0
s__Clostridia_bacterium|t__SGB14259	-0.22	0.062	0.101	0.884	-0.049	0.023	0.385	0.926	-0.116	0.018	0.005	0.05	-0.28	0.262	0.301	0.77	-0.249	0.23	0.282	0.746	-0.114	0.001	0.001	0.005	0.033	-0.179	-0.049	-3.436	0.002	0.613
s__Clostridia_bacterium|t__SGB14263	0.026	0.062	0.846	0.97	0.031	0.023	0.585	0.926	0.043	0.018	0.291	0.819	0.105	0.261	0.698	0.861	0.348	0.231	0.134	0.746	0.039	0	0.005	0.031	0.014	0.012	0.066	2.835	0	0
s__Clostridia_bacterium|t__SGB14284	NA	NA	NA	NA	NA	NA	NA	NA	-0.008	0.018	0.838	0.929	NA	NA	NA	NA	NA	NA	NA	NA	-0.008	0	0.644	0.786	0.018	-0.044	0.027	-0.462	0	NA
s__Clostridia_bacterium|t__SGB14291	-0.072	0.062	0.593	0.97	-0.036	0.023	0.518	0.926	-0.029	0.018	0.475	0.929	0.104	0.261	0.7	0.861	0.204	0.23	0.377	0.746	-0.033	0	0.018	0.094	0.014	-0.06	-0.006	-2.374	0	0
s__Clostridia_bacterium|t__SGB14298	-0.106	0.062	0.429	0.97	0.118	0.023	0.037	0.27	-0.052	0.018	0.21	0.69	NA	NA	NA	NA	-0.216	0.23	0.35	0.746	-0.018	0.004	0.767	0.859	0.06	-0.136	0.1	-0.297	0.01	0.921
s__Clostridia_bacterium|t__SGB14300	-0.056	0.062	0.674	0.97	0.097	0.023	0.083	0.464	0.005	0.018	0.911	0.952	NA	NA	NA	NA	NA	NA	NA	NA	0.026	0.002	0.542	0.772	0.043	-0.058	0.11	0.61	0.004	0.838
s__Clostridia_bacterium|t__SGB14301	-0.099	0.062	0.462	0.97	-0.048	0.023	0.394	0.926	-0.099	0.018	0.016	0.119	NA	NA	NA	NA	-0.216	0.23	0.35	0.746	-0.08	0	0	0	0.015	-0.11	-0.051	-5.317	0	0.129
s__Clostridia_bacterium|t__SGB14305	-0.076	0.062	0.569	0.97	-0.018	0.023	0.747	0.926	0.025	0.018	0.551	0.929	NA	NA	NA	NA	NA	NA	NA	NA	-0.005	0.001	0.842	0.909	0.023	-0.05	0.041	-0.199	0.001	0.487
s__Clostridia_bacterium|t__SGB14307	0.051	0.062	0.702	0.97	-0.064	0.023	0.256	0.859	-0.137	0.018	0.001	0.013	-0.414	0.263	0.129	0.77	-0.123	0.23	0.592	0.804	-0.076	0.002	0.094	0.328	0.046	-0.165	0.013	-1.675	0.005	0.714
s__Clostridia_bacterium|t__SGB14311	-0.203	0.062	0.13	0.966	-0.006	0.023	0.92	0.958	-0.151	0.018	0	0.005	-0.129	0.261	0.634	0.839	-0.047	0.229	0.84	0.932	-0.106	0.002	0.009	0.054	0.04	-0.185	-0.027	-2.626	0.004	0.855
s__Clostridia_bacterium|t__SGB14312	-0.061	0.062	0.65	0.97	-0.015	0.023	0.792	0.926	-0.035	0.018	0.39	0.925	0.173	0.261	0.523	0.805	NA	NA	NA	NA	-0.029	0	0.039	0.174	0.014	-0.056	-0.001	-2.066	0	0
s__Clostridia_bacterium|t__SGB14316	0.506	0.063	0	0.014	0.004	0.023	0.942	0.968	-0.033	0.018	0.42	0.929	NA	NA	NA	NA	NA	NA	NA	NA	0.154	0.03	0.371	0.698	0.173	-0.184	0.493	0.894	0.088	0.971
s__Clostridia_bacterium|t__SGB14832	0.027	0.062	0.839	0.97	-0.03	0.023	0.599	0.926	-0.055	0.018	0.178	0.627	0.279	0.262	0.304	0.77	0.253	0.23	0.275	0.746	-0.028	0.001	0.257	0.604	0.025	-0.077	0.021	-1.134	0.001	0.233
s__Clostridia_bacterium|t__SGB14845	-0.148	0.062	0.271	0.97	-0.143	0.023	0.011	0.117	-0.044	0.018	0.29	0.818	-0.358	0.263	0.188	0.77	-0.084	0.23	0.715	0.873	-0.102	0.001	0	0.003	0.028	-0.158	-0.047	-3.61	0.002	0.709
s__Clostridia_bacterium|t__SGB14848	-0.103	0.062	0.442	0.97	0.034	0.023	0.54	0.926	0.002	0.018	0.967	0.984	NA	NA	NA	NA	NA	NA	NA	NA	-0.006	0.001	0.873	0.931	0.035	-0.075	0.063	-0.16	0.003	0.573
s__Clostridia_bacterium|t__SGB14854	-0.233	0.062	0.083	0.807	-0.355	0.023	0	0	-0.184	0.018	0	0	-0.195	0.261	0.471	0.788	-0.266	0.23	0.251	0.746	-0.259	0.001	0	0	0.038	-0.333	-0.185	-6.836	0.003	0.881
s__Clostridia_bacterium|t__SGB14855	-0.029	0.062	0.826	0.97	-0.025	0.023	0.662	0.926	-0.016	0.018	0.705	0.929	NA	NA	NA	NA	NA	NA	NA	NA	-0.02	0	0.159	0.462	0.014	-0.047	0.008	-1.408	0	0
s__Clostridia_bacterium|t__SGB14857	-0.039	0.062	0.769	0.97	0.012	0.023	0.837	0.926	0.008	0.018	0.855	0.929	NA	NA	NA	NA	NA	NA	NA	NA	0.007	0	0.634	0.782	0.014	-0.021	0.034	0.477	0	0
s__Clostridia_bacterium|t__SGB14861	0.122	0.062	0.364	0.97	-0.152	0.023	0.007	0.085	-0.019	0.018	0.652	0.929	-0.182	0.261	0.5	0.794	-0.253	0.23	0.274	0.746	-0.047	0.004	0.426	0.725	0.059	-0.163	0.069	-0.795	0.01	0.87
s__Clostridia_bacterium|t__SGB14862	0.104	0.062	0.44	0.97	-0.047	0.023	0.401	0.926	0.014	0.018	0.742	0.929	0.116	0.261	0.666	0.852	0.311	0.231	0.179	0.746	0.017	0.001	0.642	0.786	0.036	-0.054	0.087	0.465	0.003	0.582
s__Clostridia_bacterium|t__SGB14863	-0.135	0.062	0.314	0.97	-0.104	0.023	0.064	0.386	-0.071	0.018	0.084	0.406	0.15	0.261	0.58	0.809	-0.13	0.23	0.572	0.792	-0.086	0	0	0	0.014	-0.113	-0.059	-6.202	0	0
s__Clostridia_bacterium|t__SGB14873	0.002	0.062	0.99	0.993	-0.028	0.023	0.615	0.926	-0.04	0.018	0.328	0.861	NA	NA	NA	NA	NA	NA	NA	NA	-0.034	0	0.015	0.084	0.014	-0.061	-0.007	-2.432	0	0
s__Clostridia_bacterium|t__SGB14874	-0.019	0.062	0.886	0.97	-0.16	0.023	0.005	0.064	-0.052	0.018	0.207	0.687	-0.364	0.263	0.181	0.77	-0.475	0.233	0.042	0.746	-0.115	0.004	0.051	0.211	0.059	-0.231	0.001	-1.949	0.01	0.786
s__Clostridia_bacterium|t__SGB14892	-0.013	0.062	0.924	0.976	-0.107	0.023	0.058	0.361	-0.011	0.018	0.787	0.929	0.216	0.261	0.425	0.779	0.298	0.231	0.198	0.746	-0.031	0.002	0.467	0.747	0.042	-0.113	0.052	-0.727	0.004	0.718
s__Clostridia_bacterium|t__SGB14927	-0.046	0.062	0.732	0.97	-0.018	0.023	0.756	0.926	0.158	0.018	0	0.003	NA	NA	NA	NA	NA	NA	NA	NA	0.038	0.004	0.551	0.773	0.065	-0.088	0.165	0.596	0.011	0.951
s__Clostridia_bacterium|t__SGB14929	-0.025	0.062	0.85	0.97	-0.049	0.023	0.382	0.926	0.063	0.018	0.128	0.522	0.139	0.261	0.606	0.823	-0.164	0.23	0.477	0.762	0.003	0.001	0.919	0.957	0.029	-0.054	0.06	0.102	0.002	0.749
s__Clostridia_bacterium|t__SGB14932	-0.241	0.062	0.072	0.759	-0.203	0.023	0	0.008	-0.204	0.018	0	0	0.196	0.261	0.468	0.788	0.012	0.229	0.96	0.989	-0.204	0	0	0	0.014	-0.231	-0.176	-14.679	0	0
s__Clostridia_bacterium|t__SGB14937	-0.068	0.062	0.611	0.97	-0.097	0.023	0.086	0.475	-0.088	0.018	0.033	0.205	-0.057	0.261	0.832	0.918	-0.157	0.23	0.495	0.766	-0.09	0	0	0	0.014	-0.117	-0.063	-6.502	0	0
s__Clostridia_bacterium|t__SGB14939	-0.077	0.062	0.564	0.97	-0.084	0.023	0.138	0.624	-0.031	0.018	0.444	0.929	-0.043	0.26	0.874	0.939	0.116	0.23	0.614	0.813	-0.052	0	0	0.002	0.014	-0.079	-0.025	-3.766	0	0
s__Clostridia_bacterium|t__SGB14942	-0.106	0.062	0.431	0.97	-0.044	0.023	0.437	0.926	-0.032	0.018	0.441	0.929	0.149	0.261	0.582	0.809	NA	NA	NA	NA	-0.039	0	0.005	0.031	0.014	-0.066	-0.012	-2.835	0	0
s__Clostridia_bacterium|t__SGB14944	-0.065	0.062	0.629	0.97	0.327	0.023	0	0	-0.011	0.018	0.786	0.929	0.297	0.262	0.274	0.77	0.236	0.23	0.306	0.746	0.119	0.007	0.165	0.474	0.086	-0.049	0.288	1.388	0.025	0.972
s__Clostridia_bacterium|t__SGB14945	0.086	0.062	0.522	0.97	-0.042	0.023	0.457	0.926	0.042	0.018	0.304	0.837	-0.37	0.263	0.174	0.77	-0.161	0.23	0.485	0.763	0.006	0.002	0.891	0.942	0.041	-0.075	0.086	0.137	0.004	0.677
s__Clostridia_bacterium|t__SGB14947	-0.1	0.062	0.455	0.97	-0.003	0.023	0.964	0.978	-0.045	0.018	0.279	0.798	0.257	0.262	0.342	0.77	NA	NA	NA	NA	-0.032	0.001	0.172	0.484	0.023	-0.077	0.014	-1.366	0.001	0.342
s__Clostridia_bacterium|t__SGB14948	-0.108	0.062	0.42	0.97	-0.041	0.023	0.467	0.926	0.052	0.018	0.203	0.679	0.279	0.262	0.304	0.77	0.258	0.23	0.265	0.746	-0.002	0.002	0.97	0.984	0.048	-0.096	0.093	-0.038	0.006	0.754
s__Clostridia_bacterium|t__SGB14949	-0.084	0.062	0.531	0.97	0.051	0.023	0.363	0.926	0.007	0.018	0.869	0.932	0.121	0.261	0.654	0.846	0.231	0.23	0.318	0.746	0.017	0.001	0.498	0.763	0.024	-0.031	0.064	0.677	0.001	0.355
s__Clostridia_bacterium|t__SGB14950	0.091	0.062	0.5	0.97	-0.041	0.023	0.464	0.926	0.065	0.018	0.113	0.489	NA	NA	NA	NA	0.101	0.23	0.662	0.836	0.029	0.001	0.373	0.698	0.033	-0.035	0.094	0.891	0.002	0.791
s__Clostridia_bacterium|t__SGB14952	-0.222	0.062	0.099	0.877	-0.074	0.023	0.188	0.748	-0.143	0.018	0.001	0.009	-0.431	0.263	0.114	0.768	-0.355	0.231	0.126	0.746	-0.144	0.001	0	0.002	0.038	-0.219	-0.07	-3.803	0.003	0.624
s__Clostridia_bacterium|t__SGB14954	-0.251	0.062	0.062	0.708	-0.085	0.023	0.133	0.614	-0.049	0.018	0.236	0.735	0.137	0.261	0.611	0.824	-0.199	0.23	0.389	0.746	-0.106	0.002	0.017	0.092	0.045	-0.193	-0.019	-2.388	0.005	0.644
s__Clostridia_bacterium|t__SGB14955	-0.036	0.062	0.786	0.97	0.007	0.023	0.906	0.948	-0.055	0.018	0.185	0.642	NA	NA	NA	NA	0.196	0.23	0.395	0.746	-0.026	0	0.189	0.507	0.02	-0.066	0.013	-1.315	0	0.438
s__Clostridia_bacterium|t__SGB14957	0.03	0.062	0.823	0.97	0.074	0.023	0.189	0.748	-0.024	0.018	0.563	0.929	NA	NA	NA	NA	-0.06	0.23	0.794	0.91	0.022	0.001	0.403	0.713	0.027	-0.03	0.074	0.836	0.001	0.735
s__Clostridia_bacterium|t__SGB15038	-0.125	0.062	0.351	0.97	-0.054	0.023	0.341	0.926	0.042	0.018	0.31	0.84	0.143	0.261	0.597	0.82	0.284	0.231	0.22	0.746	-0.018	0.002	0.697	0.813	0.045	-0.107	0.071	-0.389	0.005	0.76
s__Clostridia_bacterium|t__SGB15370	-0.145	0.062	0.278	0.97	0.06	0.023	0.286	0.894	0.062	0.018	0.13	0.528	-0.006	0.26	0.982	0.994	-0.09	0.23	0.695	0.856	0.009	0.002	0.83	0.9	0.043	-0.076	0.094	0.215	0.005	0.639
s__Clostridia_bacterium|t__SGB15373	0.047	0.062	0.725	0.97	-0.024	0.023	0.673	0.926	-0.037	0.018	0.362	0.897	-0.119	0.261	0.658	0.846	-0.368	0.231	0.113	0.746	-0.029	0	0.047	0.197	0.015	-0.058	0	-1.991	0	0.014
s__Clostridia_bacterium|t__SGB15374	-0.325	0.062	0.016	0.349	-0.164	0.023	0.004	0.051	-0.176	0.018	0	0.001	0.187	0.261	0.489	0.788	0.137	0.23	0.552	0.786	-0.164	0.005	0.024	0.121	0.073	-0.307	-0.021	-2.255	0.017	0.591
s__Clostridia_bacterium|t__SGB15377	-0.222	0.062	0.098	0.877	0.048	0.023	0.393	0.926	-0.114	0.018	0.005	0.053	-0.043	0.26	0.873	0.939	0.156	0.23	0.5	0.767	-0.07	0.003	0.228	0.565	0.059	-0.185	0.044	-1.204	0.01	0.897
s__Clostridia_bacterium|t__SGB15380	-0.069	0.062	0.609	0.97	-0.017	0.023	0.76	0.926	-0.015	0.018	0.71	0.929	0.149	0.261	0.582	0.809	0.2	0.23	0.386	0.746	-0.017	0	0.208	0.538	0.014	-0.045	0.01	-1.26	0	0
s__Clostridia_bacterium|t__SGB15382	-0.267	0.062	0.046	0.617	-0.105	0.023	0.063	0.383	-0.322	0.018	0	0	-0.656	0.267	0.018	0.768	-0.577	0.234	0.014	0.746	-0.292	0.007	0	0.004	0.083	-0.454	-0.129	-3.523	0.023	0.933
s__Clostridia_bacterium|t__SGB15383	0.003	0.062	0.981	0.989	0.135	0.023	0.016	0.151	-0.048	0.018	0.247	0.752	0.159	0.261	0.556	0.809	0.203	0.23	0.379	0.746	0.042	0.002	0.336	0.674	0.044	-0.043	0.127	0.962	0.005	0.9
s__Clostridia_bacterium|t__SGB15384	-0.201	0.062	0.133	0.97	-0.012	0.023	0.837	0.926	-0.01	0.018	0.801	0.929	0.258	0.262	0.341	0.77	0.02	0.229	0.932	0.973	-0.045	0.002	0.354	0.684	0.049	-0.142	0.051	-0.927	0.006	0.607
s__Clostridia_bacterium|t__SGB15385	0.033	0.062	0.807	0.97	0.08	0.023	0.153	0.662	-0.046	0.018	0.268	0.783	0.522	0.265	0.057	0.768	0.222	0.23	0.336	0.746	0.058	0.004	0.359	0.685	0.063	-0.065	0.18	0.918	0.012	0.829
s__Clostridia_bacterium|t__SGB15387	-0.066	0.062	0.622	0.97	0.062	0.023	0.271	0.874	-0.037	0.018	0.366	0.899	0.35	0.262	0.198	0.77	0.38	0.232	0.102	0.746	0.034	0.004	0.605	0.778	0.066	-0.095	0.164	0.517	0.013	0.766
s__Clostridia_bacterium|t__SGB15388	0.065	0.062	0.629	0.97	-0.054	0.023	0.34	0.926	-0.047	0.018	0.256	0.766	NA	NA	NA	NA	-0.123	0.23	0.593	0.804	-0.04	0	0.037	0.169	0.019	-0.078	-0.002	-2.084	0	0.125
s__Clostridia_bacterium|t__SGB15389	0.04	0.062	0.765	0.97	-0.13	0.023	0.021	0.184	-0.157	0.018	0	0.003	-0.478	0.264	0.081	0.768	-0.341	0.231	0.142	0.746	-0.126	0.004	0.048	0.202	0.064	-0.251	-0.001	-1.977	0.012	0.665
s__Clostridia_bacterium|t__SGB15390	-0.371	0.062	0.006	0.206	-0.199	0.023	0	0.01	-0.213	0.018	0	0	-0.588	0.266	0.033	0.768	-0.376	0.231	0.106	0.746	-0.259	0.002	0	0	0.045	-0.348	-0.17	-5.718	0.005	0.564
s__Clostridia_bacterium|t__SGB15395	-0.437	0.062	0.001	0.06	-0.245	0.023	0	0.001	-0.225	0.018	0	0	-0.545	0.265	0.047	0.768	-0.545	0.234	0.02	0.746	-0.312	0.003	0	0	0.056	-0.422	-0.202	-5.542	0.009	0.703
s__Clostridia_bacterium|t__SGB15400	-0.121	0.062	0.368	0.97	-0.071	0.023	0.207	0.773	-0.074	0.018	0.073	0.364	-0.37	0.263	0.174	0.77	-0.237	0.23	0.305	0.746	-0.077	0	0	0	0.014	-0.104	-0.049	-5.532	0	0
s__Clostridia_bacterium|t__SGB15401	-0.269	0.062	0.045	0.617	-0.119	0.023	0.034	0.259	-0.117	0.018	0.005	0.048	-0.578	0.266	0.036	0.768	-0.189	0.23	0.412	0.746	-0.169	0.002	0	0.004	0.048	-0.263	-0.075	-3.541	0.006	0.536
s__Clostridia_bacterium|t__SGB15403	-0.246	0.062	0.067	0.738	-0.03	0.023	0.6	0.926	-0.219	0.018	0	0	-0.387	0.263	0.155	0.77	-0.193	0.23	0.403	0.746	-0.166	0.003	0.001	0.01	0.051	-0.266	-0.066	-3.239	0.007	0.911
s__Clostridia_bacterium|t__SGB15405	0.107	0.062	0.426	0.97	-0.001	0.023	0.985	0.991	-0.096	0.018	0.02	0.139	0.448	0.264	0.101	0.768	0.304	0.231	0.189	0.746	0.053	0.006	0.491	0.758	0.077	-0.098	0.204	0.688	0.02	0.828
s__Clostridia_bacterium|t__SGB15406	-0.011	0.062	0.937	0.976	-0.015	0.023	0.788	0.926	0.017	0.018	0.684	0.929	NA	NA	NA	NA	NA	NA	NA	NA	0.004	0	0.786	0.872	0.014	-0.023	0.031	0.272	0	0
s__Clostridia_bacterium|t__SGB15408	-0.079	0.062	0.556	0.97	0.055	0.023	0.331	0.926	-0.058	0.018	0.158	0.595	0.452	0.264	0.098	0.768	0.151	0.23	0.512	0.767	0.006	0.003	0.913	0.954	0.058	-0.108	0.12	0.109	0.01	0.795
s__Clostridia_bacterium|t__SGB15409	-0.011	0.062	0.934	0.976	0.011	0.023	0.847	0.926	-0.003	0.018	0.937	0.967	0.262	0.262	0.334	0.77	0.325	0.231	0.162	0.746	0.003	0	0.807	0.886	0.014	-0.024	0.03	0.244	0	0
s__Clostridia_bacterium|t__SGB15411	-0.013	0.062	0.922	0.976	0.024	0.023	0.676	0.926	-0.11	0.018	0.007	0.066	0.467	0.264	0.088	0.768	-0.198	0.23	0.39	0.746	-0.019	0.005	0.779	0.867	0.067	-0.151	0.113	-0.281	0.014	0.845
s__Clostridia_bacterium|t__SGB15413	-0.114	0.062	0.396	0.97	0.095	0.023	0.093	0.5	-0.105	0.018	0.011	0.091	0.537	0.265	0.05	0.768	0.447	0.232	0.055	0.746	0.092	0.015	0.452	0.738	0.122	-0.148	0.332	0.753	0.058	0.93
s__Clostridia_bacterium|t__SGB17347	-0.126	0.062	0.349	0.97	0.065	0.023	0.248	0.849	-0.138	0.018	0.001	0.012	0.076	0.261	0.779	0.891	-0.279	0.231	0.228	0.746	-0.066	0.003	0.214	0.546	0.053	-0.17	0.038	-1.243	0.008	0.921
s__Clostridia_bacterium|t__SGB19227	-0.164	0.062	0.223	0.97	0.047	0.023	0.405	0.926	-0.007	0.018	0.869	0.932	0.367	0.263	0.178	0.77	0.169	0.23	0.464	0.751	0	0.004	0.996	0.999	0.063	-0.123	0.122	-0.005	0.012	0.705
s__Clostridia_bacterium|t__SGB3573	0.105	0.062	0.433	0.97	-0.022	0.023	0.69	0.926	0.059	0.018	0.152	0.583	0.188	0.261	0.487	0.788	0.246	0.23	0.287	0.746	0.038	0.001	0.175	0.489	0.028	-0.017	0.094	1.356	0.002	0.617
s__Clostridia_bacterium|t__SGB3574	-0.21	0.062	0.117	0.935	-0.318	0.023	0	0	-0.239	0.018	0	0	-0.214	0.261	0.43	0.78	-0.07	0.23	0.76	0.898	-0.265	0.001	0	0	0.023	-0.311	-0.219	-11.321	0.001	0.547
s__Clostridia_bacterium|t__SGB3578	-0.158	0.062	0.238	0.97	-0.089	0.023	0.112	0.563	-0.04	0.018	0.332	0.864	0.368	0.263	0.177	0.77	-0.235	0.23	0.309	0.746	-0.079	0.002	0.09	0.32	0.047	-0.171	0.012	-1.694	0.006	0.533
s__Clostridia_bacterium|t__SGB3580	0.016	0.062	0.907	0.973	-0.005	0.023	0.932	0.964	-0.046	0.018	0.262	0.774	-0.047	0.26	0.862	0.935	0.234	0.23	0.31	0.746	-0.027	0	0.051	0.21	0.014	-0.054	0	-1.954	0	0
s__Clostridia_bacterium|t__SGB3937	NA	NA	NA	NA	-0.041	0.023	0.462	0.926	-0.028	0.018	0.496	0.929	NA	NA	NA	NA	NA	NA	NA	NA	-0.033	0	0.02	0.104	0.014	-0.061	-0.005	-2.328	0	0
s__Clostridia_bacterium|t__SGB3940	0.021	0.062	0.873	0.97	0.089	0.023	0.113	0.566	-0.052	0.018	0.21	0.691	-0.013	0.26	0.961	0.982	0.531	0.233	0.024	0.746	0.055	0.005	0.448	0.737	0.073	-0.087	0.198	0.758	0.017	0.858
s__Clostridia_bacterium|t__SGB3951	-0.161	0.062	0.23	0.97	-0.046	0.023	0.417	0.926	-0.135	0.018	0.001	0.016	NA	NA	NA	NA	-0.255	0.23	0.27	0.746	-0.106	0.001	0	0.003	0.03	-0.164	-0.048	-3.578	0.002	0.716
s__Clostridia_bacterium|t__SGB3952	-0.304	0.062	0.024	0.443	-0.24	0.023	0	0.001	-0.23	0.018	0	0	-0.203	0.261	0.453	0.787	-0.329	0.231	0.156	0.746	-0.238	0	0	0	0.014	-0.265	-0.21	-17.107	0	0
s__Clostridia_bacterium|t__SGB3954	-0.046	0.062	0.73	0.97	-0.031	0.023	0.584	0.926	-0.049	0.018	0.23	0.725	NA	NA	NA	NA	NA	NA	NA	NA	-0.042	0	0.002	0.017	0.014	-0.07	-0.015	-3.059	0	0
s__Clostridia_bacterium|t__SGB3957	-0.252	0.062	0.06	0.698	-0.204	0.023	0	0.008	-0.182	0.018	0	0	-0.399	0.263	0.143	0.77	0.012	0.229	0.959	0.989	-0.194	0	0	0	0.014	-0.221	-0.166	-13.955	0	0
s__Clostridia_bacterium|t__SGB3961	0.1	0.062	0.455	0.97	-0.087	0.023	0.123	0.594	0.039	0.018	0.349	0.883	0.245	0.261	0.366	0.77	NA	NA	NA	NA	0.016	0.002	0.755	0.851	0.05	-0.082	0.113	0.313	0.006	0.865
s__Clostridia_bacterium|t__SGB3968	-0.022	0.062	0.87	0.97	NA	NA	NA	NA	NA	NA	NA	NA	NA	NA	NA	NA	NA	NA	NA	NA	-0.022	0.004	0.723	0.832	0.062	-0.143	0.099	-0.355	0	NA
s__Clostridia_bacterium|t__SGB3969	-0.116	0.062	0.388	0.97	-0.232	0.023	0	0.001	-0.159	0.018	0	0.002	-0.408	0.263	0.135	0.77	-0.247	0.23	0.285	0.746	-0.186	0.001	0	0	0.023	-0.231	-0.14	-8.033	0.001	0.506
s__Clostridia_bacterium|t__SGB3986	0.017	0.062	0.899	0.973	0.098	0.023	0.083	0.464	0.001	0.018	0.974	0.988	0.267	0.262	0.325	0.77	0.482	0.233	0.039	0.746	0.071	0.003	0.202	0.527	0.056	-0.038	0.181	1.277	0.009	0.738
s__Clostridia_bacterium|t__SGB3988	-0.205	0.062	0.126	0.956	-0.075	0.023	0.18	0.734	-0.185	0.018	0	0	-0.483	0.264	0.077	0.768	-0.261	0.23	0.26	0.746	-0.156	0.001	0	0	0.037	-0.229	-0.083	-4.208	0.003	0.763
s__Clostridia_bacterium|t__SGB3989	-0.045	0.062	0.737	0.97	-0.014	0.023	0.805	0.926	-0.088	0.018	0.032	0.201	0.409	0.263	0.134	0.77	0.479	0.233	0.04	0.746	0.055	0.01	0.589	0.778	0.102	-0.145	0.256	0.54	0.038	0.731
s__Clostridia_bacterium|t__SGB3990	0.145	0.062	0.279	0.97	0.027	0.023	0.63	0.926	-0.054	0.018	0.19	0.653	NA	NA	NA	NA	-0.279	0.231	0.229	0.746	0.012	0.004	0.842	0.909	0.061	-0.107	0.131	0.199	0.01	0.812
s__Clostridia_bacterium|t__SGB3991	-0.078	0.062	0.559	0.97	-0.186	0.023	0.001	0.019	-0.198	0.018	0	0	-0.337	0.262	0.214	0.77	-0.274	0.231	0.236	0.746	-0.189	0	0	0	0.014	-0.216	-0.161	-13.595	0	0
s__Clostridia_bacterium|t__SGB3992	-0.167	0.062	0.214	0.97	-0.074	0.023	0.191	0.748	-0.034	0.018	0.411	0.929	0.368	0.263	0.176	0.77	0.513	0.233	0.028	0.746	0.041	0.014	0.733	0.836	0.119	-0.192	0.273	0.341	0.054	0.709
s__Clostridia_bacterium|t__SGB3993	-0.164	0.062	0.223	0.97	-0.137	0.023	0.015	0.145	-0.159	0.018	0	0.002	-0.321	0.262	0.237	0.77	0.172	0.23	0.456	0.746	-0.15	0	0	0	0.014	-0.178	-0.123	-10.851	0	0
s__Clostridia_bacterium|t__SGB4110	-0.052	0.062	0.699	0.97	-0.05	0.023	0.372	0.926	-0.024	0.018	0.566	0.929	NA	NA	NA	NA	NA	NA	NA	NA	-0.035	0	0.012	0.072	0.014	-0.062	-0.008	-2.503	0	0
s__Clostridia_bacterium|t__SGB4111	-0.025	0.062	0.854	0.97	-0.02	0.023	0.722	0.926	0.055	0.018	0.183	0.639	NA	NA	NA	NA	NA	NA	NA	NA	0.013	0.001	0.619	0.78	0.027	-0.039	0.066	0.497	0.001	0.72
s__Clostridia_bacterium|t__SGB4114	NA	NA	NA	NA	-0.015	0.023	0.796	0.926	-0.024	0.018	0.554	0.929	NA	NA	NA	NA	NA	NA	NA	NA	-0.021	0	0.148	0.442	0.014	-0.049	0.007	-1.447	0	0
s__Clostridia_bacterium|t__SGB4122	0.136	0.062	0.311	0.97	-0.055	0.023	0.327	0.926	-0.028	0.018	0.491	0.929	0.349	0.262	0.2	0.77	0.294	0.231	0.204	0.746	0.04	0.004	0.509	0.765	0.061	-0.079	0.16	0.66	0.011	0.678
s__Clostridia_bacterium|t__SGB4124	NA	NA	NA	NA	-0.016	0.023	0.775	0.926	-0.02	0.018	0.635	0.929	NA	NA	NA	NA	NA	NA	NA	NA	-0.018	0	0.201	0.526	0.014	-0.046	0.01	-1.278	0	0
s__Clostridia_bacterium|t__SGB4133	-0.222	0.062	0.099	0.877	0.011	0.023	0.839	0.926	-0.07	0.018	0.088	0.419	0.324	0.262	0.234	0.77	0.126	0.23	0.584	0.798	-0.048	0.005	0.487	0.756	0.068	-0.182	0.087	-0.695	0.015	0.785
s__Clostridia_bacterium|t__SGB4136	-0.14	0.062	0.298	0.97	0.066	0.023	0.24	0.84	-0.025	0.018	0.549	0.929	-0.231	0.261	0.393	0.77	-0.076	0.23	0.742	0.886	-0.023	0.002	0.58	0.775	0.041	-0.104	0.058	-0.554	0.004	0.751
s__Clostridia_bacterium|t__SGB4139	0.137	0.062	0.308	0.97	0.024	0.023	0.665	0.926	0.012	0.018	0.776	0.929	0.139	0.261	0.608	0.824	0.145	0.23	0.529	0.777	0.026	0	0.107	0.357	0.016	-0.006	0.057	1.61	0	0.063
s__Clostridia_bacterium|t__SGB4141	0.076	0.062	0.571	0.97	0.032	0.023	0.575	0.926	-0.036	0.018	0.378	0.911	-0.386	0.263	0.156	0.77	-0.226	0.23	0.329	0.746	-0.003	0.002	0.948	0.973	0.044	-0.088	0.083	-0.065	0.005	0.608
s__Clostridia_bacterium|t__SGB4142	-0.048	0.062	0.723	0.97	-0.033	0.023	0.557	0.926	-0.074	0.018	0.071	0.357	NA	NA	NA	NA	0.2	0.23	0.386	0.746	-0.056	0	0	0.002	0.015	-0.085	-0.027	-3.778	0	0.082
s__Clostridia_bacterium|t__SGB4143	-0.016	0.062	0.904	0.973	-0.001	0.023	0.983	0.991	0.01	0.018	0.815	0.929	0.314	0.262	0.248	0.77	0.181	0.23	0.432	0.746	0.006	0	0.671	0.799	0.014	-0.021	0.033	0.425	0	0
s__Clostridia_bacterium|t__SGB4145	0.131	0.062	0.328	0.97	-0.049	0.023	0.38	0.926	-0.03	0.018	0.464	0.929	-0.149	0.261	0.581	0.809	-0.054	0.229	0.815	0.918	-0.01	0.001	0.772	0.863	0.035	-0.078	0.058	-0.29	0.003	0.483
s__Clostridia_bacterium|t__SGB4146	-0.029	0.062	0.831	0.97	0.086	0.023	0.127	0.604	-0.047	0.018	0.25	0.756	NA	NA	NA	NA	0.2	0.23	0.386	0.746	0.013	0.002	0.742	0.842	0.04	-0.065	0.091	0.329	0.004	0.862
s__Clostridia_bacterium|t__SGB4148	NA	NA	NA	NA	-0.013	0.023	0.817	0.926	-0.016	0.018	0.705	0.929	0.223	0.261	0.409	0.77	0.207	0.23	0.371	0.746	-0.013	0	0.357	0.685	0.014	-0.041	0.015	-0.92	0	0
s__Clostridia_bacterium|t__SGB4151	0.33	0.062	0.014	0.336	-0.003	0.023	0.957	0.975	-0.007	0.018	0.864	0.929	0.257	0.262	0.342	0.77	0.254	0.23	0.272	0.746	0.118	0.006	0.12	0.384	0.076	-0.031	0.268	1.554	0.019	0.865
s__Clostridia_bacterium|t__SGB4153	-0.083	0.062	0.538	0.97	0.04	0.023	0.476	0.926	-0.017	0.018	0.676	0.929	-0.394	0.263	0.148	0.77	NA	NA	NA	NA	-0.021	0.002	0.633	0.782	0.045	-0.109	0.066	-0.478	0.005	0.624
s__Clostridia_bacterium|t__SGB4154	-0.074	0.062	0.583	0.97	-0.024	0.023	0.672	0.926	-0.034	0.018	0.405	0.929	0.314	0.262	0.247	0.77	0.234	0.23	0.31	0.746	-0.031	0	0.027	0.132	0.014	-0.058	-0.003	-2.207	0	0
s__Clostridia_bacterium|t__SGB4155	0.164	0.062	0.223	0.97	0.058	0.023	0.303	0.921	0.044	0.018	0.282	0.802	-0.218	0.261	0.42	0.773	0.069	0.23	0.763	0.899	0.059	0	0.002	0.018	0.019	0.021	0.097	3.045	0	0.122
s__Clostridia_bacterium|t__SGB4158	0.311	0.062	0.021	0.405	0.026	0.023	0.639	0.926	0.021	0.018	0.608	0.929	0.182	0.261	0.502	0.794	0.322	0.231	0.165	0.746	0.125	0.004	0.062	0.246	0.067	-0.006	0.256	1.864	0.014	0.82
s__Clostridia_bacterium|t__SGB4159	-0.052	0.062	0.701	0.97	0.01	0.023	0.864	0.928	0.041	0.018	0.324	0.855	0.294	0.262	0.279	0.77	0.291	0.231	0.208	0.746	0.022	0.001	0.338	0.676	0.023	-0.023	0.067	0.958	0.001	0.215
s__Clostridia_bacterium|t__SGB4168	NA	NA	NA	NA	-0.021	0.023	0.707	0.926	-0.013	0.018	0.754	0.929	NA	NA	NA	NA	NA	NA	NA	NA	-0.016	0	0.26	0.606	0.014	-0.044	0.012	-1.128	0	0
s__Clostridia_bacterium|t__SGB4282	NA	NA	NA	NA	NA	NA	NA	NA	-0.011	0.018	0.794	0.929	NA	NA	NA	NA	NA	NA	NA	NA	-0.011	0	0.554	0.774	0.018	-0.046	0.025	-0.591	0	1
s__Clostridia_bacterium|t__SGB4289	-0.054	0.062	0.69	0.97	0.008	0.023	0.889	0.936	0.013	0.018	0.748	0.929	NA	NA	NA	NA	NA	NA	NA	NA	0.008	0	0.57	0.775	0.014	-0.019	0.035	0.569	0	0
s__Clostridia_bacterium|t__SGB4304	NA	NA	NA	NA	-0.048	0.023	0.398	0.926	0.038	0.018	0.357	0.893	NA	NA	NA	NA	NA	NA	NA	NA	-0.004	0.002	0.932	0.965	0.043	-0.087	0.08	-0.086	0.003	0.883
s__Clostridia_bacterium|t__SGB4307	-0.042	0.062	0.754	0.97	-0.024	0.023	0.675	0.926	-0.013	0.018	0.758	0.929	NA	NA	NA	NA	NA	NA	NA	NA	-0.018	0	0.191	0.511	0.014	-0.045	0.009	-1.306	0	0
s__Clostridia_bacterium|t__SGB4309	-0.036	0.062	0.789	0.97	0.149	0.023	0.008	0.097	0.001	0.018	0.988	0.994	NA	NA	NA	NA	NA	NA	NA	NA	0.045	0.003	0.427	0.725	0.056	-0.066	0.155	0.794	0.008	0.928
s__Clostridia_bacterium|t__SGB4311	-0.016	0.062	0.904	0.973	-0.065	0.023	0.247	0.848	-0.042	0.018	0.31	0.841	NA	NA	NA	NA	NA	NA	NA	NA	-0.049	0	0	0.004	0.014	-0.076	-0.022	-3.528	0	0
s__Clostridia_bacterium|t__SGB4314	-0.083	0.062	0.534	0.97	-0.048	0.023	0.392	0.926	-0.072	0.018	0.08	0.392	NA	NA	NA	NA	NA	NA	NA	NA	-0.064	0	0	0	0.014	-0.091	-0.037	-4.599	0	0
s__Clostridia_bacterium|t__SGB4316	0.255	0.062	0.057	0.674	0.008	0.023	0.887	0.935	-0.073	0.018	0.075	0.37	0.222	0.261	0.412	0.77	0.192	0.23	0.405	0.746	0.07	0.005	0.306	0.645	0.068	-0.064	0.204	1.024	0.015	0.872
s__Clostridia_bacterium|t__SGB4325	-0.048	0.062	0.723	0.97	0.068	0.023	0.224	0.809	0.044	0.018	0.286	0.809	NA	NA	NA	NA	NA	NA	NA	NA	0.041	0.001	0.122	0.387	0.027	-0.011	0.093	1.546	0.001	0.382
s__Clostridia_bacterium|t__SGB4326	NA	NA	NA	NA	0.129	0.023	0.022	0.187	0.015	0.018	0.717	0.929	NA	NA	NA	NA	NA	NA	NA	NA	0.071	0.003	0.213	0.545	0.057	-0.041	0.183	1.245	0.006	0.934
s__Clostridia_bacterium|t__SGB4329	-0.065	0.062	0.63	0.97	-0.054	0.023	0.339	0.926	-0.006	0.018	0.887	0.939	0.296	0.262	0.276	0.77	0.234	0.23	0.31	0.746	-0.027	0.001	0.243	0.585	0.023	-0.072	0.018	-1.168	0.001	0.317
s__Clostridia_bacterium|t__SGB4333	0.023	0.062	0.862	0.97	0.039	0.023	0.494	0.926	-0.006	0.018	0.887	0.939	-0.503	0.265	0.066	0.768	-0.213	0.23	0.356	0.746	-0.017	0.003	0.777	0.865	0.058	-0.131	0.098	-0.284	0.01	0.433
s__Clostridia_bacterium|t__SGB4335	0.03	0.062	0.822	0.97	0.003	0.023	0.955	0.975	0.011	0.018	0.786	0.929	0.399	0.263	0.143	0.77	-0.097	0.23	0.674	0.842	0.01	0	0.474	0.75	0.014	-0.017	0.037	0.717	0	0
s__Clostridia_bacterium|t__SGB4339	-0.042	0.062	0.752	0.97	0.003	0.023	0.962	0.977	-0.014	0.018	0.73	0.929	NA	NA	NA	NA	NA	NA	NA	NA	-0.009	0	0.495	0.761	0.014	-0.037	0.018	-0.682	0	0
s__Clostridia_bacterium|t__SGB4341	-0.038	0.062	0.775	0.97	0.019	0.023	0.739	0.926	-0.015	0.018	0.707	0.929	NA	NA	NA	NA	-0.219	0.23	0.343	0.746	-0.005	0	0.722	0.831	0.014	-0.032	0.022	-0.356	0	0
s__Clostridia_bacterium|t__SGB4342	-0.059	0.062	0.661	0.97	0.063	0.023	0.262	0.864	-0.033	0.018	0.418	0.929	0.182	0.261	0.501	0.794	0.318	0.231	0.17	0.746	0.01	0.001	0.787	0.872	0.038	-0.064	0.084	0.27	0.003	0.718
s__Clostridia_bacterium|t__SGB4343	-0.1	0.062	0.454	0.97	0.05	0.023	0.37	0.926	0.012	0.018	0.778	0.929	-0.134	0.261	0.619	0.83	-0.172	0.23	0.455	0.746	0.006	0.001	0.837	0.905	0.028	-0.049	0.061	0.206	0.001	0.413
s__Clostridia_bacterium|t__SGB4347	NA	NA	NA	NA	NA	NA	NA	NA	-0.017	0.018	0.676	0.929	NA	NA	NA	NA	NA	NA	NA	NA	-0.017	0	0.343	0.68	0.018	-0.053	0.018	-0.949	0	NA
s__Clostridia_bacterium|t__SGB4350	0.313	0.062	0.02	0.399	-0.029	0.023	0.607	0.926	0.008	0.018	0.842	0.929	NA	NA	NA	NA	NA	NA	NA	NA	0.09	0.011	0.396	0.71	0.106	-0.118	0.299	0.85	0.032	0.925
s__Clostridia_bacterium|t__SGB4361	NA	NA	NA	NA	-0.012	0.023	0.829	0.926	-0.017	0.018	0.674	0.929	NA	NA	NA	NA	NA	NA	NA	NA	-0.015	0	0.282	0.626	0.014	-0.043	0.013	-1.075	0	0
s__Clostridia_bacterium|t__SGB4365	-0.051	0.062	0.705	0.97	-0.06	0.023	0.286	0.894	0.003	0.018	0.949	0.974	0.292	0.262	0.282	0.77	0.123	0.23	0.595	0.806	-0.025	0	0.233	0.573	0.021	-0.066	0.016	-1.192	0.001	0.396
s__Clostridia_bacterium|t__SGB4368	0.068	0.062	0.615	0.97	0.061	0.023	0.279	0.884	-0.049	0.018	0.236	0.735	0.195	0.261	0.47	0.788	0.171	0.23	0.459	0.747	0.02	0.001	0.52	0.768	0.031	-0.041	0.08	0.644	0.002	0.758
s__Clostridia_bacterium|t__SGB4385	-0.042	0.062	0.755	0.97	-0.014	0.023	0.799	0.926	-0.001	0.018	0.981	0.991	NA	NA	NA	NA	-0.108	0.23	0.641	0.831	-0.008	0	0.551	0.773	0.014	-0.035	0.019	-0.597	0	0
s__Clostridia_bacterium|t__SGB4387	NA	NA	NA	NA	-0.013	0.023	0.819	0.926	-0.021	0.018	0.615	0.929	NA	NA	NA	NA	NA	NA	NA	NA	-0.018	0	0.214	0.546	0.014	-0.046	0.01	-1.242	0	0
s__Clostridia_bacterium|t__SGB4388	-0.05	0.062	0.711	0.97	NA	NA	NA	NA	-0.01	0.018	0.806	0.929	NA	NA	NA	NA	NA	NA	NA	NA	-0.013	0	0.446	0.737	0.017	-0.047	0.021	-0.762	0	0
s__Clostridia_bacterium|t__SGB4391	-0.041	0.062	0.76	0.97	-0.022	0.023	0.701	0.926	-0.04	0.018	0.336	0.869	-0.32	0.262	0.239	0.77	NA	NA	NA	NA	-0.034	0	0.014	0.082	0.014	-0.061	-0.007	-2.446	0	0
s__Clostridia_bacterium|t__SGB4394	-0.074	0.062	0.583	0.97	0.017	0.023	0.766	0.926	0.014	0.018	0.725	0.929	0.078	0.261	0.773	0.89	0.381	0.232	0.101	0.746	0.009	0.001	0.745	0.843	0.026	-0.043	0.06	0.326	0.001	0.127
s__Clostridia_bacterium|t__SGB4395	-0.099	0.062	0.458	0.97	0.015	0.023	0.785	0.926	-0.118	0.018	0.004	0.044	-0.127	0.261	0.637	0.842	0.06	0.23	0.793	0.91	-0.061	0.001	0.06	0.239	0.032	-0.124	0.003	-1.881	0.002	0.812
s__Clostridia_bacterium|t__SGB4398	-0.067	0.062	0.615	0.97	-0.016	0.023	0.778	0.926	-0.016	0.018	0.701	0.929	NA	NA	NA	NA	NA	NA	NA	NA	-0.018	0	0.184	0.501	0.014	-0.046	0.009	-1.328	0	0
s__Clostridia_bacterium|t__SGB4402	-0.048	0.062	0.723	0.97	0.044	0.023	0.437	0.926	0.001	0.018	0.976	0.988	0.371	0.263	0.173	0.77	0.34	0.231	0.143	0.746	0.028	0.002	0.547	0.772	0.046	-0.063	0.118	0.602	0.006	0.426
s__Clostridia_bacterium|t__SGB4406	-0.02	0.062	0.88	0.97	-0.032	0.023	0.569	0.926	0.008	0.018	0.843	0.929	0.152	0.261	0.573	0.809	0.342	0.231	0.141	0.746	-0.007	0	0.673	0.8	0.017	-0.04	0.026	-0.423	0	0.127
s__Clostridia_bacterium|t__SGB4408	-0.003	0.062	0.981	0.989	-0.01	0.023	0.861	0.927	-0.023	0.018	0.582	0.929	NA	NA	NA	NA	NA	NA	NA	NA	-0.017	0	0.221	0.555	0.014	-0.044	0.01	-1.225	0	0
s__Clostridia_bacterium|t__SGB4435	-0.033	0.062	0.804	0.97	0.053	0.023	0.346	0.926	0.021	0.018	0.606	0.929	-0.012	0.26	0.965	0.985	0.28	0.231	0.226	0.746	0.031	0	0.026	0.128	0.014	0.004	0.058	2.227	0	0
s__Clostridia_bacterium|t__SGB4437	-0.119	0.062	0.377	0.97	-0.041	0.023	0.468	0.926	-0.1	0.018	0.016	0.116	-0.558	0.265	0.043	0.768	-0.262	0.23	0.258	0.746	-0.098	0.002	0.019	0.101	0.042	-0.181	-0.016	-2.341	0.004	0.518
s__Clostridia_bacterium|t__SGB4438	-0.014	0.062	0.919	0.976	-0.046	0.023	0.412	0.926	-0.008	0.018	0.844	0.929	0.26	0.262	0.337	0.77	-0.039	0.229	0.865	0.944	-0.022	0	0.12	0.384	0.014	-0.049	0.006	-1.554	0	0
s__Clostridia_bacterium|t__SGB4449	-0.013	0.062	0.924	0.976	0.219	0.023	0	0.003	-0.033	0.018	0.42	0.929	NA	NA	NA	NA	-0.259	0.23	0.262	0.746	0.031	0.007	0.711	0.823	0.083	-0.133	0.194	0.37	0.022	0.961
s__Clostridia_bacterium|t__SGB4450	0.091	0.062	0.498	0.97	0.009	0.023	0.878	0.933	-0.007	0.018	0.86	0.929	NA	NA	NA	NA	NA	NA	NA	NA	0.007	0	0.697	0.813	0.019	-0.029	0.044	0.39	0	0.167
s__Clostridia_bacterium|t__SGB4453	NA	NA	NA	NA	-0.012	0.023	0.832	0.926	-0.015	0.018	0.719	0.929	NA	NA	NA	NA	NA	NA	NA	NA	-0.014	0	0.337	0.674	0.014	-0.042	0.014	-0.961	0	0
s__Clostridia_bacterium|t__SGB4531	0.094	0.062	0.483	0.97	0.056	0.023	0.323	0.926	0.099	0.018	0.016	0.119	-0.258	0.262	0.34	0.77	NA	NA	NA	NA	0.08	0	0	0	0.018	0.044	0.115	4.404	0	0.234
s__Clostridia_bacterium|t__SGB47293	-0.076	0.062	0.57	0.97	-0.016	0.023	0.77	0.926	0.046	0.018	0.265	0.777	NA	NA	NA	NA	NA	NA	NA	NA	0	0.001	1	1	0.032	-0.062	0.062	0.001	0.002	0.711
s__Clostridia_bacterium|t__SGB47298	-0.085	0.062	0.526	0.97	-0.054	0.023	0.342	0.926	-0.07	0.018	0.091	0.427	NA	NA	NA	NA	NA	NA	NA	NA	-0.065	0	0	0	0.014	-0.092	-0.037	-4.649	0	0
s__Clostridia_bacterium|t__SGB47307	0.09	0.062	0.504	0.97	0.068	0.023	0.227	0.816	-0.063	0.018	0.126	0.52	NA	NA	NA	NA	NA	NA	NA	NA	0.023	0.002	0.634	0.782	0.048	-0.072	0.118	0.477	0.006	0.911
s__Clostridia_bacterium|t__SGB47381	-0.041	0.062	0.762	0.97	-0.159	0.023	0.005	0.066	-0.097	0.018	0.018	0.131	NA	NA	NA	NA	NA	NA	NA	NA	-0.112	0.001	0	0.002	0.03	-0.171	-0.054	-3.76	0.002	0.667
s__Clostridia_bacterium|t__SGB47403	-0.118	0.062	0.38	0.97	0.035	0.023	0.531	0.926	0.083	0.018	0.044	0.257	NA	NA	NA	NA	NA	NA	NA	NA	0.012	0.003	0.83	0.9	0.057	-0.1	0.124	0.215	0.008	0.817
s__Clostridia_bacterium|t__SGB47410	0.612	0.063	0	0.003	-0.036	0.023	0.528	0.926	-0.048	0.018	0.243	0.745	NA	NA	NA	NA	NA	NA	NA	NA	0.172	0.047	0.427	0.725	0.217	-0.253	0.598	0.795	0.14	0.98
s__Clostridia_bacterium|t__SGB47427	-0.018	0.062	0.892	0.971	-0.064	0.023	0.256	0.859	-0.043	0.018	0.295	0.823	0.565	0.266	0.04	0.768	0.224	0.23	0.333	0.746	0.032	0.008	0.717	0.828	0.088	-0.141	0.205	0.362	0.027	0.467
s__Clostridia_bacterium|t__SGB47428	-0.036	0.062	0.79	0.97	-0.036	0.023	0.523	0.926	-0.031	0.018	0.456	0.929	NA	NA	NA	NA	-0.212	0.23	0.359	0.746	-0.033	0	0.016	0.087	0.014	-0.061	-0.006	-2.417	0	0
s__Clostridia_bacterium|t__SGB47431	NA	NA	NA	NA	NA	NA	NA	NA	0.058	0.018	0.157	0.594	NA	NA	NA	NA	NA	NA	NA	NA	0.058	0	0.001	0.011	0.018	0.023	0.094	3.206	0	NA
s__Clostridia_bacterium|t__SGB47437	-0.105	0.062	0.436	0.97	-0.026	0.023	0.643	0.926	-0.05	0.018	0.225	0.715	NA	NA	NA	NA	NA	NA	NA	NA	-0.044	0	0.002	0.012	0.014	-0.071	-0.017	-3.168	0	0
s__Clostridia_bacterium|t__SGB47453	NA	NA	NA	NA	-0.004	0.023	0.949	0.973	-0.019	0.018	0.643	0.929	NA	NA	NA	NA	NA	NA	NA	NA	-0.013	0	0.357	0.685	0.014	-0.041	0.015	-0.921	0	0
s__Clostridia_bacterium|t__SGB48857	NA	NA	NA	NA	NA	NA	NA	NA	-0.035	0.018	0.395	0.929	NA	NA	NA	NA	NA	NA	NA	NA	-0.035	0	0.054	0.22	0.018	-0.071	0.001	-1.929	0	NA
s__Clostridia_bacterium|t__SGB48859	NA	NA	NA	NA	NA	NA	NA	NA	-0.022	0.018	0.599	0.929	NA	NA	NA	NA	NA	NA	NA	NA	-0.022	0	0.233	0.573	0.018	-0.057	0.014	-1.192	0	NA
s__Clostridia_bacterium|t__SGB48874	NA	NA	NA	NA	NA	NA	NA	NA	-0.009	0.018	0.82	0.929	NA	NA	NA	NA	NA	NA	NA	NA	-0.009	0	0.606	0.778	0.018	-0.045	0.026	-0.516	0	NA
s__Clostridia_bacterium|t__SGB50367	0.078	0.062	0.562	0.97	-0.03	0.023	0.593	0.926	0.004	0.018	0.922	0.958	NA	NA	NA	NA	NA	NA	NA	NA	-0.001	0.001	0.96	0.978	0.023	-0.047	0.044	-0.05	0.001	0.382
s__Clostridia_bacterium|t__SGB50369	-0.044	0.062	0.742	0.97	-0.028	0.023	0.623	0.926	-0.022	0.018	0.587	0.929	NA	NA	NA	NA	NA	NA	NA	NA	-0.025	0	0.067	0.26	0.014	-0.053	0.002	-1.829	0	0
s__Clostridia_bacterium|t__SGB5180	-0.274	0.062	0.042	0.608	0.132	0.023	0.019	0.169	-0.042	0.018	0.303	0.836	0.104	0.261	0.699	0.861	-0.084	0.23	0.714	0.873	-0.043	0.006	0.581	0.775	0.078	-0.196	0.11	-0.552	0.02	0.931
s__Clostridia_bacterium|t__SGB5183	0.101	0.062	0.45	0.97	0.064	0.023	0.259	0.86	0.059	0.018	0.154	0.586	0.075	0.261	0.781	0.891	0.007	0.229	0.974	0.99	0.062	0	0	0	0.014	0.035	0.09	4.508	0	0
s__Clostridia_bacterium|t__SGB5184	0.032	0.062	0.811	0.97	-0.223	0.023	0	0.002	-0.046	0.018	0.264	0.777	-0.036	0.26	0.893	0.952	0.128	0.23	0.58	0.797	-0.076	0.003	0.172	0.485	0.056	-0.185	0.033	-1.364	0.009	0.907
s__Clostridia_bacterium|t__SGB5197	0.15	0.062	0.263	0.97	0.133	0.023	0.018	0.162	0.099	0.018	0.016	0.119	0.093	0.261	0.731	0.871	0.317	0.231	0.171	0.746	0.115	0	0	0	0.014	0.088	0.142	8.29	0	0
s__Clostridia_bacterium|t__SGB5291	-0.108	0.062	0.421	0.97	-0.074	0.023	0.186	0.748	-0.101	0.018	0.014	0.106	-0.261	0.262	0.335	0.77	-0.28	0.231	0.226	0.746	-0.093	0	0	0	0.014	-0.12	-0.066	-6.726	0	0
s__Clostridia_bacterium|t__SGB53369	NA	NA	NA	NA	NA	NA	NA	NA	-0.011	0.018	0.797	0.929	NA	NA	NA	NA	NA	NA	NA	NA	-0.011	0	0.559	0.775	0.018	-0.046	0.025	-0.585	0	NA
s__Clostridia_bacterium|t__SGB53478	-0.04	0.062	0.764	0.97	0.266	0.023	0	0	-0.018	0.018	0.66	0.929	NA	NA	NA	NA	NA	NA	NA	NA	0.073	0.01	0.462	0.745	0.099	-0.122	0.268	0.735	0.028	0.98
s__Clostridia_bacterium|t__SGB53490	-0.017	0.062	0.899	0.973	-0.038	0.023	0.498	0.926	-0.084	0.018	0.041	0.241	-0.37	0.263	0.174	0.77	-0.096	0.23	0.678	0.845	-0.064	0	0	0	0.015	-0.094	-0.034	-4.19	0	0.101
s__Clostridia_bacterium|t__SGB53496	-0.084	0.062	0.533	0.97	-0.003	0.023	0.963	0.977	0.043	0.018	0.294	0.823	0.186	0.261	0.491	0.788	NA	NA	NA	NA	0.009	0.001	0.739	0.84	0.026	-0.043	0.06	0.333	0.001	0.485
s__Clostridia_bacterium|t__SGB53497	-0.159	0.062	0.237	0.97	-0.141	0.023	0.012	0.127	-0.089	0.018	0.03	0.191	-0.36	0.263	0.185	0.77	0.195	0.23	0.399	0.746	-0.118	0.001	0	0	0.024	-0.165	-0.07	-4.824	0.001	0.376
s__Clostridia_bacterium|t__SGB53511	-0.093	0.062	0.488	0.97	-0.031	0.023	0.581	0.926	-0.065	0.018	0.111	0.486	-0.411	0.263	0.131	0.77	NA	NA	NA	NA	-0.056	0	0.003	0.019	0.018	-0.092	-0.02	-3.023	0	0.172
s__Clostridia_bacterium|t__SGB53517	-0.246	0.062	0.067	0.736	-0.152	0.023	0.007	0.084	-0.145	0.018	0	0.008	-0.079	0.261	0.77	0.89	-0.349	0.231	0.133	0.746	-0.153	0	0	0	0.014	-0.18	-0.126	-11.052	0	0
s__Clostridia_bacterium|t__SGB53819	0.156	0.062	0.246	0.97	-0.005	0.023	0.935	0.964	0.115	0.018	0.005	0.053	-0.145	0.261	0.592	0.818	-0.293	0.231	0.205	0.746	0.054	0.003	0.334	0.674	0.056	-0.056	0.164	0.966	0.009	0.815
s__Clostridia_bacterium|t__SGB54297	0.464	0.063	0.001	0.033	0.043	0.023	0.441	0.926	0.009	0.018	0.819	0.929	NA	NA	NA	NA	NA	NA	NA	NA	0.167	0.021	0.249	0.595	0.145	-0.117	0.451	1.153	0.062	0.959
s__Clostridia_bacterium|t__SGB54299	-0.118	0.062	0.378	0.97	-0.017	0.023	0.764	0.926	-0.057	0.018	0.165	0.61	NA	NA	NA	NA	0.361	0.231	0.12	0.746	-0.035	0.004	0.568	0.775	0.061	-0.155	0.085	-0.571	0.011	0.533
s__Clostridia_bacterium|t__SGB54300	-0.091	0.062	0.496	0.97	0.089	0.023	0.116	0.573	-0.005	0.018	0.913	0.953	0.087	0.261	0.747	0.88	0.176	0.23	0.446	0.746	0.02	0.001	0.576	0.775	0.035	-0.049	0.088	0.559	0.003	0.72
s__Clostridia_bacterium|t__SGB54312	0.089	0.062	0.506	0.97	-0.062	0.023	0.271	0.874	-0.04	0.018	0.329	0.861	-0.474	0.264	0.083	0.768	-0.323	0.231	0.164	0.746	-0.062	0.005	0.397	0.71	0.074	-0.207	0.082	-0.847	0.018	0.575
s__Clostridia_bacterium|t__SGB54313	-0.08	0.062	0.551	0.97	-0.055	0.023	0.332	0.926	-0.037	0.018	0.367	0.901	-0.402	0.263	0.14	0.77	-0.403	0.232	0.083	0.746	-0.064	0.001	0.051	0.21	0.033	-0.127	0	-1.953	0.002	0.177
s__Clostridia_bacterium|t__SGB54333	-0.135	0.062	0.314	0.97	-0.053	0.023	0.349	0.926	0.016	0.018	0.7	0.929	-0.249	0.261	0.357	0.77	-0.256	0.23	0.269	0.746	-0.047	0.001	0.162	0.468	0.034	-0.114	0.019	-1.397	0.002	0.643
s__Clostridia_bacterium|t__SGB54362	NA	NA	NA	NA	-0.018	0.023	0.743	0.926	-0.008	0.018	0.846	0.929	NA	NA	NA	NA	NA	NA	NA	NA	-0.012	0	0.399	0.712	0.014	-0.04	0.016	-0.843	0	0
s__Clostridia_bacterium|t__SGB58359	NA	NA	NA	NA	NA	NA	NA	NA	-0.02	0.018	0.62	0.929	NA	NA	NA	NA	NA	NA	NA	NA	-0.02	0	0.26	0.607	0.018	-0.056	0.015	-1.125	0	NA
s__Clostridia_bacterium|t__SGB58484	0.216	0.062	0.107	0.908	-0.064	0.023	0.254	0.858	-0.067	0.018	0.105	0.464	NA	NA	NA	NA	NA	NA	NA	NA	0.02	0.008	0.824	0.896	0.092	-0.159	0.2	0.223	0.024	0.899
s__Clostridia_bacterium|t__SGB58517	-0.131	0.062	0.329	0.97	-0.042	0.023	0.456	0.926	-0.053	0.018	0.2	0.674	NA	NA	NA	NA	0.2	0.23	0.386	0.746	-0.052	0	0	0.003	0.014	-0.08	-0.024	-3.598	0	0.009
s__Clostridia_bacterium|t__SGB6077	0.288	0.062	0.032	0.512	-0.018	0.023	0.75	0.926	-0.055	0.018	0.179	0.63	NA	NA	NA	NA	NA	NA	NA	NA	0.065	0.011	0.546	0.772	0.107	-0.145	0.274	0.604	0.033	0.929
s__Clostridia_bacterium|t__SGB6249	-0.023	0.062	0.866	0.97	-0.015	0.023	0.785	0.926	0.063	0.018	0.129	0.524	NA	NA	NA	NA	NA	NA	NA	NA	0.018	0.001	0.513	0.767	0.028	-0.037	0.074	0.654	0.001	0.744
s__Clostridia_bacterium|t__SGB6250	-0.064	0.062	0.634	0.97	-0.012	0.023	0.829	0.926	0.021	0.018	0.603	0.929	NA	NA	NA	NA	NA	NA	NA	NA	0.002	0	0.915	0.955	0.017	-0.032	0.036	0.107	0	0.236
s__Clostridia_bacterium|t__SGB6251	-0.064	0.062	0.633	0.97	NA	NA	NA	NA	0.022	0.018	0.589	0.929	NA	NA	NA	NA	NA	NA	NA	NA	-0.001	0.001	0.984	0.991	0.038	-0.076	0.074	-0.02	0.002	0.444
s__Clostridia_bacterium|t__SGB6264	-0.094	0.062	0.484	0.97	0.033	0.023	0.557	0.926	-0.03	0.018	0.46	0.929	0.152	0.261	0.573	0.809	NA	NA	NA	NA	-0.012	0.001	0.652	0.789	0.027	-0.065	0.041	-0.451	0.001	0.571
s__Clostridia_bacterium|t__SGB6270	NA	NA	NA	NA	0.262	0.023	0	0	0.028	0.018	0.496	0.929	NA	NA	NA	NA	NA	NA	NA	NA	0.145	0.014	0.217	0.55	0.117	-0.085	0.374	1.236	0.027	0.984
s__Clostridia_bacterium|t__SGB6273	-0.12	0.062	0.373	0.97	0.048	0.023	0.392	0.926	-0.001	0.018	0.98	0.99	0.34	0.262	0.211	0.77	NA	NA	NA	NA	-0.001	0.003	0.992	0.995	0.054	-0.107	0.106	-0.011	0.008	0.67
s__Clostridia_bacterium|t__SGB6287	NA	NA	NA	NA	NA	NA	NA	NA	-0.012	0.018	0.777	0.929	NA	NA	NA	NA	NA	NA	NA	NA	-0.012	0	0.52	0.768	0.018	-0.047	0.024	-0.643	0	1
s__Clostridia_bacterium|t__SGB6289	-0.021	0.062	0.874	0.97	0.243	0.023	0	0.001	-0.057	0.018	0.163	0.606	0.064	0.261	0.813	0.907	0.232	0.23	0.315	0.746	0.071	0.005	0.292	0.633	0.068	-0.061	0.204	1.054	0.014	0.963
s__Clostridia_bacterium|t__SGB6290	0.152	0.062	0.256	0.97	-0.002	0.023	0.968	0.98	-0.045	0.018	0.27	0.786	0.02	0.26	0.94	0.975	-0.177	0.23	0.443	0.746	0.009	0.002	0.821	0.894	0.04	-0.069	0.088	0.226	0.004	0.63
s__Clostridia_bacterium|t__SGB6296	NA	NA	NA	NA	-0.016	0.023	0.78	0.926	-0.035	0.018	0.388	0.922	NA	NA	NA	NA	NA	NA	NA	NA	-0.028	0	0.05	0.209	0.014	-0.056	0	-1.959	0	0
s__Clostridia_bacterium|t__SGB6298	-0.109	0.062	0.418	0.97	0	0.023	0.996	0.998	-0.015	0.018	0.714	0.929	0.13	0.261	0.629	0.836	0.182	0.23	0.429	0.746	-0.013	0	0.343	0.68	0.014	-0.04	0.014	-0.948	0	0
s__Clostridia_bacterium|t__SGB6300	0.553	0.063	0	0.006	-0.053	0.023	0.349	0.926	-0.036	0.018	0.382	0.915	NA	NA	NA	NA	NA	NA	NA	NA	0.151	0.039	0.447	0.737	0.198	-0.237	0.539	0.761	0.116	0.977
s__Clostridia_bacterium|t__SGB6301	0.335	0.062	0.013	0.319	0.1	0.023	0.074	0.43	0.023	0.018	0.58	0.929	NA	NA	NA	NA	NA	NA	NA	NA	0.145	0.008	0.115	0.374	0.092	-0.035	0.325	1.575	0.024	0.925
s__Clostridia_bacterium|t__SGB6308	-0.119	0.062	0.374	0.97	0.109	0.023	0.053	0.342	-0.055	0.018	0.178	0.629	0.048	0.26	0.857	0.932	-0.133	0.23	0.564	0.791	-0.013	0.002	0.781	0.868	0.048	-0.106	0.08	-0.277	0.006	0.888
s__Clostridia_bacterium|t__SGB6313	0.026	0.062	0.844	0.97	0.143	0.023	0.011	0.118	-0.015	0.018	0.716	0.929	NA	NA	NA	NA	NA	NA	NA	NA	0.054	0.002	0.279	0.624	0.05	-0.044	0.151	1.083	0.006	0.931
s__Clostridia_bacterium|t__SGB6320	-0.033	0.062	0.803	0.97	-0.065	0.023	0.25	0.851	-0.034	0.018	0.411	0.929	NA	NA	NA	NA	NA	NA	NA	NA	-0.045	0	0.001	0.01	0.014	-0.072	-0.018	-3.246	0	0
s__Clostridia_bacterium|t__SGB6325	-0.039	0.062	0.77	0.97	NA	NA	NA	NA	0.038	0.018	0.361	0.896	0.194	0.261	0.473	0.788	NA	NA	NA	NA	0.032	0	0.064	0.25	0.017	-0.002	0.066	1.853	0	0
s__Clostridia_bacterium|t__SGB6328	0.051	0.062	0.705	0.97	0.096	0.023	0.088	0.48	-0.056	0.018	0.171	0.619	0.156	0.261	0.564	0.809	0.419	0.232	0.072	0.746	0.05	0.003	0.346	0.68	0.053	-0.054	0.153	0.942	0.008	0.871
s__Clostridia_bacterium|t__SGB6330	0.104	0.062	0.437	0.97	-0.047	0.023	0.408	0.926	-0.065	0.018	0.117	0.499	0.001	0.26	0.996	0.997	-0.261	0.23	0.26	0.746	-0.029	0.001	0.435	0.73	0.037	-0.1	0.043	-0.78	0.003	0.486
s__Clostridia_bacterium|t__SGB6331	-0.061	0.062	0.649	0.97	-0.043	0.023	0.44	0.926	-0.042	0.018	0.303	0.836	NA	NA	NA	NA	NA	NA	NA	NA	-0.044	0	0.002	0.013	0.014	-0.071	-0.017	-3.149	0	0
s__Clostridia_bacterium|t__SGB6334	-0.051	0.062	0.705	0.97	0.114	0.023	0.044	0.299	0.077	0.018	0.062	0.327	0.417	0.263	0.127	0.77	0.398	0.232	0.087	0.746	0.093	0.004	0.146	0.438	0.064	-0.033	0.219	1.454	0.013	0.6
s__Clostridia_bacterium|t__SGB6343	0.158	0.062	0.238	0.97	0.121	0.023	0.031	0.244	0.103	0.018	0.012	0.101	0.25	0.261	0.356	0.77	0.148	0.23	0.521	0.771	0.113	0	0	0	0.014	0.086	0.14	8.149	0	0
s__Clostridia_bacterium|t__SGB6346	-0.037	0.062	0.784	0.97	0.026	0.023	0.647	0.926	-0.045	0.018	0.275	0.793	0.272	0.262	0.315	0.77	NA	NA	NA	NA	-0.013	0.001	0.613	0.78	0.025	-0.062	0.036	-0.505	0.001	0.58
s__Clostridia_bacterium|t__SGB6350	-0.006	0.062	0.967	0.988	0.033	0.023	0.556	0.926	-0.033	0.018	0.426	0.929	0.243	0.261	0.37	0.77	0.35	0.231	0.132	0.746	0.007	0.001	0.821	0.894	0.03	-0.052	0.065	0.227	0.002	0.52
s__Clostridia_bacterium|t__SGB6353	-0.102	0.062	0.446	0.97	-0.028	0.023	0.616	0.926	0.019	0.018	0.639	0.929	NA	NA	NA	NA	NA	NA	NA	NA	-0.019	0.001	0.517	0.768	0.03	-0.078	0.039	-0.648	0.002	0.622
s__Clostridia_bacterium|t__SGB6359	0.111	0.062	0.406	0.97	-0.007	0.023	0.903	0.945	0.012	0.018	0.765	0.929	0.541	0.265	0.049	0.768	0.223	0.23	0.334	0.746	0.068	0.004	0.27	0.615	0.061	-0.052	0.187	1.104	0.011	0.505
s__Clostridia_bacterium|t__SGB6363	0.216	0.062	0.107	0.908	0.004	0.023	0.945	0.969	-0.025	0.018	0.536	0.929	0.201	0.261	0.457	0.787	-0.25	0.23	0.28	0.746	0.042	0.004	0.507	0.765	0.063	-0.082	0.166	0.663	0.012	0.749
s__Clostridia_bacterium|t__SGB6364	-0.04	0.062	0.763	0.97	-0.012	0.023	0.831	0.926	0.102	0.018	0.013	0.103	NA	NA	NA	NA	NA	NA	NA	NA	0.026	0.002	0.548	0.772	0.044	-0.06	0.112	0.6	0.005	0.886
s__Clostridia_bacterium|t__SGB6370	0.077	0.062	0.564	0.97	0.131	0.023	0.02	0.179	-0.036	0.018	0.38	0.914	-0.351	0.262	0.196	0.77	0.266	0.23	0.25	0.746	0.048	0.004	0.427	0.725	0.061	-0.071	0.168	0.794	0.011	0.889
s__Clostridia_bacterium|t__SGB6374	-0.011	0.062	0.936	0.976	-0.011	0.023	0.849	0.926	0.022	0.018	0.59	0.929	0.075	0.261	0.781	0.891	NA	NA	NA	NA	0.009	0	0.529	0.77	0.014	-0.018	0.036	0.63	0	0
s__Clostridia_bacterium|t__SGB6378	0.223	0.062	0.097	0.877	0.085	0.023	0.132	0.614	0.039	0.018	0.345	0.882	-0.259	0.262	0.339	0.77	-0.186	0.23	0.421	0.746	0.072	0.004	0.244	0.586	0.062	-0.049	0.193	1.166	0.011	0.666
s__Clostridia_bacterium|t__SGB6388	-0.053	0.062	0.691	0.97	-0.023	0.023	0.684	0.926	-0.076	0.018	0.066	0.341	NA	NA	NA	NA	NA	NA	NA	NA	-0.053	0	0.003	0.02	0.018	-0.088	-0.018	-2.996	0	0.381
s__Clostridia_bacterium|t__SGB955	-0.059	0.062	0.659	0.97	-0.021	0.023	0.713	0.926	-0.045	0.018	0.272	0.788	-0.373	0.263	0.17	0.77	0.196	0.23	0.396	0.746	-0.037	0	0.007	0.047	0.014	-0.064	-0.01	-2.678	0	0
s__Clostridia_unclassified_SGB13966|t__SGB13966	-0.101	0.062	0.45	0.97	-0.023	0.023	0.689	0.926	0.023	0.018	0.58	0.929	NA	NA	NA	NA	0.2	0.23	0.386	0.746	-0.011	0.001	0.689	0.808	0.029	-0.068	0.045	-0.4	0.002	0.499
s__Clostridia_unclassified_SGB13967|t__SGB13967	-0.06	0.062	0.657	0.97	-0.016	0.023	0.775	0.926	-0.013	0.018	0.749	0.929	NA	NA	NA	NA	NA	NA	NA	NA	-0.017	0	0.233	0.573	0.014	-0.044	0.011	-1.194	0	0
s__Clostridia_unclassified_SGB13972|t__SGB13972	0.019	0.062	0.887	0.97	-0.015	0.023	0.788	0.926	-0.036	0.018	0.386	0.92	0.466	0.264	0.088	0.768	0.409	0.232	0.079	0.746	0.062	0.007	0.458	0.744	0.084	-0.102	0.227	0.743	0.024	0.498
s__Clostridia_unclassified_SGB13974|t__SGB13974	-0.046	0.062	0.73	0.97	-0.014	0.023	0.81	0.926	-0.02	0.018	0.623	0.929	NA	NA	NA	NA	NA	NA	NA	NA	-0.019	0	0.169	0.479	0.014	-0.046	0.008	-1.376	0	0
s__Clostridia_unclassified_SGB13993|t__SGB13993	0.214	0.062	0.11	0.918	-0.01	0.023	0.864	0.928	-0.074	0.018	0.071	0.357	NA	NA	NA	NA	NA	NA	NA	NA	0.035	0.007	0.682	0.804	0.085	-0.132	0.202	0.41	0.02	0.91
s__Clostridia_unclassified_SGB13999|t__SGB13999	-0.097	0.062	0.472	0.97	0.115	0.023	0.041	0.286	-0.045	0.018	0.278	0.798	0.142	0.261	0.599	0.82	0.177	0.23	0.444	0.746	0.013	0.002	0.788	0.873	0.048	-0.081	0.106	0.268	0.006	0.881
s__Clostridia_unclassified_SGB14016|t__SGB14016	-0.079	0.062	0.556	0.97	-0.046	0.023	0.413	0.926	-0.006	0.018	0.88	0.937	NA	NA	NA	NA	NA	NA	NA	NA	-0.027	0	0.11	0.362	0.017	-0.06	0.006	-1.6	0	0.253
s__Clostridia_unclassified_SGB14024|t__SGB14024	0.062	0.062	0.642	0.97	-0.034	0.023	0.541	0.926	0.015	0.018	0.708	0.929	0.001	0.26	0.997	0.997	0.142	0.23	0.539	0.779	0	0	1	1	0.015	-0.029	0.029	0	0	0.081
s__Clostridia_unclassified_SGB14065|t__SGB14065	NA	NA	NA	NA	NA	NA	NA	NA	-0.029	0.018	0.474	0.929	NA	NA	NA	NA	NA	NA	NA	NA	-0.029	0	0.105	0.353	0.018	-0.065	0.006	-1.622	0	NA
s__Clostridia_unclassified_SGB14196|t__SGB14196	0.149	0.062	0.266	0.97	-0.038	0.023	0.495	0.926	-0.059	0.018	0.154	0.586	0.134	0.261	0.619	0.83	0.142	0.23	0.537	0.779	0.007	0.002	0.883	0.938	0.044	-0.08	0.093	0.147	0.005	0.653
s__Clostridia_unclassified_SGB14239|t__SGB14239	NA	NA	NA	NA	NA	NA	NA	NA	-0.013	0.018	0.746	0.929	NA	NA	NA	NA	NA	NA	NA	NA	-0.013	0	0.463	0.745	0.018	-0.049	0.022	-0.735	0	NA
s__Clostridia_unclassified_SGB14297|t__SGB14297	-0.094	0.062	0.482	0.97	-0.059	0.023	0.291	0.9	-0.072	0.018	0.082	0.399	-0.459	0.264	0.093	0.768	-0.176	0.23	0.446	0.746	-0.07	0	0	0	0.014	-0.097	-0.043	-5.041	0	0
s__Clostridia_unclassified_SGB14308|t__SGB14308	-0.138	0.062	0.304	0.97	-0.031	0.023	0.587	0.926	-0.033	0.018	0.429	0.929	NA	NA	NA	NA	NA	NA	NA	NA	-0.046	0.001	0.073	0.273	0.026	-0.096	0.004	-1.79	0.001	0.289
s__Clostridia_unclassified_SGB14844|t__SGB14844	-0.197	0.062	0.141	0.97	-0.183	0.023	0.001	0.022	-0.19	0.018	0	0	-0.686	0.268	0.013	0.768	-0.345	0.231	0.137	0.746	-0.19	0	0	0	0.014	-0.217	-0.163	-13.685	0	0
s__Clostridia_unclassified_SGB14951|t__SGB14951	-0.188	0.062	0.16	0.97	-0.02	0.023	0.724	0.926	0.036	0.018	0.386	0.92	0.326	0.262	0.23	0.77	0.073	0.23	0.751	0.893	-0.023	0.003	0.694	0.81	0.059	-0.138	0.092	-0.394	0.01	0.74
s__Clostridia_unclassified_SGB15402|t__SGB15402	-0.364	0.062	0.007	0.233	-0.198	0.023	0	0.01	-0.21	0.018	0	0	-0.652	0.267	0.019	0.768	-0.435	0.232	0.062	0.746	-0.27	0.003	0	0	0.054	-0.377	-0.164	-4.984	0.008	0.598
s__Clostridia_unclassified_SGB20608|t__SGB20608	0.556	0.063	0	0.006	-0.03	0.023	0.59	0.926	-0.021	0.018	0.608	0.929	NA	NA	NA	NA	NA	NA	NA	NA	0.164	0.037	0.395	0.71	0.193	-0.214	0.542	0.851	0.11	0.975
s__Clostridia_unclassified_SGB20792|t__SGB20792	-0.07	0.062	0.601	0.97	-0.032	0.023	0.571	0.926	-0.042	0.018	0.31	0.84	0.279	0.262	0.304	0.77	0.234	0.23	0.31	0.746	-0.038	0	0.006	0.042	0.014	-0.065	-0.011	-2.727	0	0
s__Clostridia_unclassified_SGB20884|t__SGB20884	-0.064	0.062	0.635	0.97	-0.023	0.023	0.678	0.926	-0.02	0.018	0.626	0.929	NA	NA	NA	NA	NA	NA	NA	NA	-0.023	0	0.091	0.322	0.014	-0.051	0.004	-1.689	0	0
s__Clostridia_unclassified_SGB3983|t__SGB3983	0.137	0.062	0.309	0.97	-0.015	0.023	0.796	0.926	-0.05	0.018	0.228	0.723	0.126	0.261	0.64	0.844	0.22	0.23	0.34	0.746	0.013	0.002	0.738	0.84	0.04	-0.065	0.092	0.335	0.004	0.613
s__Clostridia_unclassified_SGB4121|t__SGB4121	-0.148	0.062	0.269	0.97	-0.108	0.023	0.056	0.354	0.063	0.018	0.126	0.52	-0.125	0.261	0.645	0.846	-0.315	0.231	0.174	0.746	-0.068	0.003	0.188	0.506	0.052	-0.17	0.033	-1.316	0.008	0.903
s__Clostridia_unclassified_SGB4313|t__SGB4313	-0.039	0.062	0.773	0.97	-0.017	0.023	0.76	0.926	0.081	0.018	0.05	0.281	NA	NA	NA	NA	NA	NA	NA	NA	0.019	0.001	0.614	0.78	0.037	-0.054	0.091	0.505	0.003	0.844
s__Clostridia_unclassified_SGB4317|t__SGB4317	0.631	0.063	0	0.002	0.045	0.023	0.425	0.926	0.05	0.018	0.227	0.719	0.52	0.265	0.058	0.768	0.499	0.233	0.033	0.746	0.308	0.017	0.019	0.101	0.132	0.05	0.566	2.339	0.069	0.954
s__Clostridia_unclassified_SGB4367|t__SGB4367	-0.13	0.062	0.332	0.97	0.004	0.023	0.94	0.967	-0.082	0.018	0.047	0.266	-0.337	0.262	0.214	0.77	-0.156	0.23	0.5	0.767	-0.061	0.001	0.046	0.197	0.031	-0.122	-0.001	-1.994	0.002	0.657
s__Clostridia_unclassified_SGB4372|t__SGB4372	-0.089	0.062	0.508	0.97	-0.042	0.023	0.451	0.926	-0.009	0.018	0.818	0.929	-0.07	0.261	0.794	0.898	-0.172	0.23	0.456	0.746	-0.026	0	0.059	0.237	0.014	-0.053	0.001	-1.887	0	0
s__Clostridia_unclassified_SGB4373|t__SGB4373	0.169	0.062	0.207	0.97	-0.014	0.023	0.802	0.926	-0.065	0.018	0.116	0.498	0.018	0.26	0.947	0.978	0.22	0.23	0.342	0.746	0.022	0.002	0.661	0.794	0.049	-0.075	0.118	0.438	0.007	0.745
s__Clostridia_unclassified_SGB4374|t__SGB4374	NA	NA	NA	NA	NA	NA	NA	NA	-0.013	0.018	0.756	0.929	NA	NA	NA	NA	NA	NA	NA	NA	-0.013	0	0.481	0.753	0.018	-0.048	0.023	-0.704	0	NA
s__Clostridia_unclassified_SGB4447|t__SGB4447	-0.014	0.062	0.917	0.975	0.16	0.023	0.005	0.063	0.058	0.018	0.156	0.591	0.28	0.262	0.302	0.77	-0.195	0.23	0.398	0.746	0.075	0.002	0.095	0.33	0.045	-0.013	0.163	1.67	0.005	0.766
s__Clostridia_unclassified_SGB6276|t__SGB6276	-0.065	0.062	0.627	0.97	0.096	0.023	0.089	0.483	-0.031	0.018	0.453	0.929	0.004	0.26	0.987	0.997	0.099	0.23	0.666	0.838	0.014	0.001	0.682	0.804	0.034	-0.053	0.081	0.409	0.003	0.805
s__Clostridia_unclassified_SGB6291|t__SGB6291	-0.039	0.062	0.769	0.97	0.061	0.023	0.275	0.879	-0.035	0.018	0.391	0.925	0.279	0.262	0.304	0.77	0.234	0.23	0.31	0.746	0.011	0.001	0.742	0.842	0.033	-0.054	0.076	0.329	0.002	0.704
s__Clostridia_unclassified_SGB6293|t__SGB6293	0.099	0.062	0.459	0.97	0.065	0.023	0.245	0.848	-0.113	0.018	0.006	0.057	0.291	0.262	0.283	0.77	0.434	0.232	0.063	0.746	0.067	0.006	0.393	0.709	0.078	-0.087	0.221	0.854	0.02	0.917
s__Clostridia_unclassified_SGB6302|t__SGB6302	0.174	0.062	0.195	0.97	0.052	0.023	0.353	0.926	0.09	0.018	0.028	0.181	0.291	0.262	0.283	0.77	0.154	0.23	0.503	0.767	0.083	0	0	0	0.018	0.048	0.118	4.68	0	0.171
s__Clostridia_unclassified_SGB6307|t__SGB6307	-0.161	0.062	0.23	0.97	0.04	0.023	0.473	0.926	-0.089	0.018	0.03	0.191	NA	NA	NA	NA	-0.219	0.23	0.343	0.746	-0.066	0.002	0.183	0.5	0.049	-0.163	0.031	-1.331	0.006	0.874
s__Clostridia_unclassified_SGB6317|t__SGB6317	-0.342	0.062	0.011	0.293	-0.07	0.023	0.214	0.79	0.031	0.018	0.452	0.929	0.331	0.262	0.223	0.77	-0.031	0.229	0.892	0.957	-0.07	0.009	0.458	0.744	0.095	-0.256	0.115	-0.742	0.032	0.903
s__Clostridia_unclassified_SGB6344|t__SGB6344	-0.167	0.062	0.212	0.97	0.092	0.023	0.104	0.538	-0.033	0.018	0.417	0.929	0.367	0.263	0.177	0.77	0.177	0.23	0.444	0.746	0.01	0.005	0.89	0.942	0.071	-0.13	0.149	0.138	0.016	0.861
s__Clostridia_unclassified_SGB6369|t__SGB6369	0.019	0.062	0.888	0.97	0.118	0.023	0.036	0.268	0.003	0.018	0.947	0.973	0.436	0.264	0.11	0.768	0.361	0.231	0.12	0.746	0.079	0.003	0.152	0.447	0.055	-0.029	0.188	1.433	0.009	0.797
s__Clostridia_unclassified_SGB6371|t__SGB6371	0.009	0.062	0.945	0.98	0.176	0.023	0.002	0.03	0.074	0.018	0.072	0.363	-0.166	0.261	0.539	0.809	-0.003	0.229	0.989	0.994	0.092	0.001	0.014	0.081	0.038	0.018	0.166	2.447	0.003	0.754
s__Clostridia_unclassified_SGB6376|t__SGB6376	0.063	0.062	0.641	0.97	-0.019	0.023	0.732	0.926	0.074	0.018	0.072	0.361	-0.284	0.262	0.295	0.77	-0.174	0.23	0.45	0.746	0.027	0.001	0.407	0.714	0.032	-0.036	0.089	0.829	0.002	0.684
s__Clostridia_unclassified_SGB6385|t__SGB6385	-0.077	0.062	0.567	0.97	0.119	0.023	0.035	0.264	-0.039	0.018	0.347	0.883	0.045	0.26	0.867	0.937	-0.216	0.23	0.35	0.746	0.003	0.002	0.941	0.969	0.046	-0.087	0.094	0.074	0.006	0.876
s__Clostridia_unclassified_SGB6386|t__SGB6386	-0.048	0.062	0.718	0.97	-0.013	0.023	0.817	0.926	0.008	0.018	0.839	0.929	NA	NA	NA	NA	NA	NA	NA	NA	-0.002	0	0.869	0.928	0.014	-0.03	0.025	-0.165	0	0
s__Clostridia_unclassified_SGB66170|t__SGB66170	-0.319	0.062	0.017	0.372	-0.232	0.023	0	0.001	-0.179	0.018	0	0.001	-0.575	0.266	0.037	0.768	-0.389	0.232	0.094	0.746	-0.237	0.001	0	0	0.036	-0.307	-0.167	-6.613	0.003	0.569
s__Clostridia_unclassified_SGB71281|t__SGB71281	-0.156	0.062	0.244	0.97	-0.114	0.023	0.043	0.296	-0.086	0.018	0.037	0.225	0.518	0.265	0.059	0.768	0.188	0.23	0.415	0.746	-0.023	0.01	0.818	0.893	0.101	-0.22	0.174	-0.23	0.037	0.545
s__Clostridia_unclassified_SGB71368|t__SGB71368	0.24	0.062	0.073	0.764	0.041	0.023	0.469	0.926	0.001	0.018	0.986	0.994	0.458	0.264	0.094	0.768	-0.301	0.231	0.194	0.746	0.081	0.009	0.402	0.712	0.096	-0.108	0.269	0.838	0.033	0.79
s__Clostridiaceae_bacterium_DONG20_135|t__SGB4034	NA	NA	NA	NA	-0.062	0.023	0.27	0.871	-0.015	0.018	0.712	0.929	NA	NA	NA	NA	NA	NA	NA	NA	-0.037	0.001	0.118	0.38	0.023	-0.082	0.009	-1.562	0.001	0.611
s__Clostridiaceae_bacterium_NSJ_31|t__SGB14839	-0.042	0.062	0.752	0.97	-0.111	0.023	0.049	0.327	-0.018	0.018	0.669	0.929	0.105	0.261	0.699	0.861	0.007	0.229	0.977	0.99	-0.056	0.001	0.015	0.084	0.023	-0.102	-0.011	-2.432	0.001	0.622
s__Clostridiaceae_bacterium_NSJ_33|t__SGB25547	-0.116	0.062	0.389	0.97	-0.038	0.023	0.504	0.926	0.044	0.018	0.286	0.809	0.007	0.26	0.98	0.993	-0.499	0.233	0.033	0.746	-0.057	0.004	0.372	0.698	0.064	-0.183	0.068	-0.893	0.013	0.758
s__Clostridiaceae_bacterium_OM08_6BH|t__SGB4768	-0.009	0.062	0.948	0.98	0.099	0.023	0.08	0.453	0.079	0.018	0.055	0.304	0.11	0.261	0.684	0.86	0.201	0.23	0.384	0.746	0.082	0	0	0	0.014	0.055	0.109	5.932	0	0
s__Clostridiaceae_bacterium_WCA_383_APC_5B|t__SGB77413	NA	NA	NA	NA	-0.017	0.023	0.762	0.926	NA	NA	NA	NA	NA	NA	NA	NA	NA	NA	NA	NA	-0.017	0.001	0.459	0.745	0.023	-0.062	0.028	-0.741	0	NA
s__Clostridiaceae_bacterium|t__SGB4269	0.224	0.062	0.095	0.877	0.105	0.023	0.062	0.378	0.206	0.018	0	0	0.154	0.261	0.568	0.809	-0.028	0.229	0.904	0.96	0.165	0.001	0	0	0.028	0.11	0.221	5.834	0.002	0.702
s__Clostridiaceae_bacterium|t__SGB4629	0.025	0.062	0.851	0.97	0.105	0.023	0.063	0.381	-0.025	0.018	0.546	0.929	-0.449	0.264	0.1	0.768	0.319	0.231	0.169	0.746	0.025	0.007	0.755	0.851	0.081	-0.134	0.184	0.312	0.022	0.836
s__Clostridiaceae_bacterium|t__SGB4721	-0.442	0.062	0.001	0.054	-0.434	0.023	0	0	-0.453	0.018	0	0	-0.661	0.267	0.017	0.768	-0.3	0.231	0.196	0.746	-0.446	0	0	0	0.014	-0.473	-0.418	-31.822	0	0
s__Clostridiaceae_bacterium|t__SGB4770	-0.139	0.062	0.3	0.97	0.073	0.023	0.197	0.755	0.02	0.018	0.623	0.929	0.376	0.263	0.167	0.77	0.322	0.231	0.164	0.746	0.041	0.005	0.578	0.775	0.074	-0.104	0.186	0.557	0.018	0.724
s__Clostridiaceae_bacterium|t__SGB6152	-0.045	0.062	0.737	0.97	-0.037	0.023	0.509	0.926	-0.048	0.018	0.239	0.74	NA	NA	NA	NA	NA	NA	NA	NA	-0.044	0	0.001	0.012	0.014	-0.071	-0.017	-3.182	0	0
s__Clostridiaceae_bacterium|t__SGB6153	-0.199	0.062	0.139	0.97	-0.137	0.023	0.015	0.145	-0.135	0.018	0.001	0.016	NA	NA	NA	NA	NA	NA	NA	NA	-0.139	0	0	0	0.014	-0.166	-0.111	-9.973	0	0
s__Clostridiaceae_bacterium|t__SGB7256	-0.045	0.062	0.739	0.97	-0.105	0.023	0.061	0.377	-0.047	0.018	0.254	0.764	0.281	0.262	0.301	0.77	0.329	0.231	0.156	0.746	-0.035	0.003	0.527	0.769	0.055	-0.142	0.073	-0.632	0.009	0.547
s__Clostridiaceae_bacterium|t__SGB76476	NA	NA	NA	NA	0.129	0.023	0.022	0.189	-0.007	0.018	0.86	0.929	NA	NA	NA	NA	NA	NA	NA	NA	0.06	0.005	0.377	0.701	0.068	-0.073	0.194	0.883	0.009	0.954
s__Clostridiaceae_bacterium|t__SGB77440	NA	NA	NA	NA	-0.026	0.023	0.639	0.926	-0.009	0.018	0.829	0.929	NA	NA	NA	NA	NA	NA	NA	NA	-0.016	0	0.273	0.619	0.014	-0.044	0.012	-1.095	0	0
s__Clostridiaceae_bacterium|t__SGB82499	0.218	0.062	0.104	0.902	-0.086	0.023	0.125	0.599	0.069	0.018	0.094	0.437	0.094	0.261	0.727	0.868	0.194	0.23	0.399	0.746	0.064	0.004	0.282	0.626	0.06	-0.053	0.181	1.075	0.01	0.899
s__Clostridiaceae_unclassified_SGB4769|t__SGB4769	-0.091	0.062	0.497	0.97	0.072	0.023	0.2	0.76	-0.029	0.018	0.488	0.929	-0.202	0.261	0.456	0.787	0.034	0.229	0.882	0.953	-0.003	0.001	0.928	0.963	0.033	-0.068	0.062	-0.091	0.002	0.733
s__Clostridiales_bacterium_1_7_47FAA|t__SGB4763	-0.011	0.062	0.934	0.976	-0.013	0.023	0.82	0.926	-0.008	0.018	0.853	0.929	0.297	0.262	0.274	0.77	0.01	0.229	0.964	0.99	-0.009	0	0.526	0.769	0.014	-0.036	0.018	-0.634	0	0
s__Clostridiales_bacterium_BX7|t__SGB72833	-0.117	0.062	0.382	0.97	-0.119	0.023	0.034	0.258	-0.152	0.018	0	0.004	-0.181	0.261	0.503	0.795	-0.251	0.23	0.278	0.746	-0.139	0	0	0	0.014	-0.166	-0.112	-10.02	0	0
s__Clostridiales_bacterium_CHKCI001|t__SGB4506	NA	NA	NA	NA	-0.024	0.023	0.672	0.926	-0.014	0.018	0.725	0.929	NA	NA	NA	NA	NA	NA	NA	NA	-0.018	0	0.204	0.532	0.014	-0.046	0.01	-1.27	0	0
s__Clostridiales_bacterium_CHKCI006|t__SGB7261	0.244	0.062	0.07	0.745	0.005	0.023	0.934	0.964	-0.014	0.018	0.725	0.929	-0.39	0.263	0.152	0.77	NA	NA	NA	NA	0.025	0.011	0.805	0.885	0.103	-0.176	0.227	0.246	0.034	0.835
s__Clostridiales_bacterium_Choco116|t__SGB15149	0.163	0.062	0.224	0.97	-0.102	0.023	0.07	0.41	0.094	0.018	0.022	0.149	-0.179	0.261	0.507	0.797	-0.056	0.229	0.809	0.915	0.027	0.003	0.639	0.784	0.059	-0.087	0.142	0.469	0.01	0.921
s__Clostridiales_bacterium_KA00274|t__SGB7884	-0.104	0.062	0.439	0.97	-0.024	0.023	0.673	0.926	-0.03	0.018	0.461	0.929	NA	NA	NA	NA	NA	NA	NA	NA	-0.032	0	0.023	0.115	0.014	-0.059	-0.004	-2.279	0	0
s__Clostridiales_bacterium_KLE1615|t__SGB5090_group	0.202	0.062	0.133	0.97	0.103	0.023	0.066	0.396	0.196	0.018	0	0	-0.296	0.262	0.275	0.77	-0.265	0.23	0.253	0.746	0.087	0.008	0.316	0.655	0.087	-0.083	0.258	1.003	0.026	0.762
s__Clostridiales_bacterium_Marseille_P2846|t__SGB29342	-0.025	0.062	0.851	0.97	-0.062	0.023	0.271	0.874	0.096	0.018	0.02	0.139	0.328	0.262	0.227	0.77	0.198	0.23	0.39	0.746	0.024	0.002	0.607	0.778	0.047	-0.068	0.116	0.515	0.006	0.874
s__Clostridiales_bacterium_Marseille_P5551|t__SGB4592	-0.073	0.062	0.585	0.97	-0.003	0.023	0.959	0.975	-0.028	0.018	0.494	0.929	NA	NA	NA	NA	NA	NA	NA	NA	-0.021	0	0.127	0.397	0.014	-0.048	0.006	-1.528	0	0
s__Clostridiales_bacterium_NSJ_40|t__SGB72336	-0.139	0.062	0.3	0.97	-0.033	0.023	0.559	0.926	-0.118	0.018	0.004	0.044	0.039	0.26	0.884	0.947	-0.052	0.229	0.82	0.92	-0.085	0.001	0	0.002	0.023	-0.129	-0.04	-3.737	0.001	0.577
s__Clostridiales_bacterium_S5_A14a|t__SGB3977	-0.039	0.062	0.77	0.97	0.044	0.023	0.439	0.926	-0.021	0.018	0.604	0.929	NA	NA	NA	NA	NA	NA	NA	NA	0.003	0.001	0.909	0.953	0.024	-0.045	0.05	0.114	0.001	0.626
s__Clostridiales_bacterium_SIT11|t__SGB29511	NA	NA	NA	NA	-0.012	0.023	0.838	0.926	-0.006	0.018	0.875	0.935	NA	NA	NA	NA	NA	NA	NA	NA	-0.008	0	0.555	0.774	0.014	-0.036	0.02	-0.59	0	0
s__Clostridiales_bacterium_UBA1390|t__SGB4436	-0.212	0.062	0.115	0.925	-0.061	0.023	0.278	0.882	-0.109	0.018	0.008	0.073	-0.483	0.264	0.078	0.768	-0.028	0.229	0.903	0.96	-0.117	0.001	0.002	0.017	0.038	-0.192	-0.042	-3.064	0.003	0.529
s__Clostridiales_bacterium|t__SGB15143	0.361	0.062	0.007	0.245	-0.241	0.023	0	0.001	0.049	0.018	0.237	0.737	-0.296	0.262	0.275	0.77	-0.291	0.231	0.21	0.746	-0.04	0.017	0.76	0.854	0.13	-0.293	0.214	-0.306	0.067	0.972
s__Clostridiales_bacterium|t__SGB15158	0.304	0.062	0.023	0.442	-0.205	0.023	0	0.007	0.022	0.018	0.592	0.929	-0.226	0.261	0.404	0.77	-0.157	0.23	0.495	0.766	-0.014	0.011	0.891	0.942	0.103	-0.215	0.187	-0.138	0.039	0.958
s__Clostridiales_bacterium|t__SGB42493	NA	NA	NA	NA	NA	NA	NA	NA	0.176	0.018	0	0.001	NA	NA	NA	NA	NA	NA	NA	NA	0.176	0	0	0	0.018	0.141	0.212	9.71	0	NA
s__Clostridiales_bacterium|t__SGB59899	0.032	0.062	0.811	0.97	0.064	0.023	0.253	0.856	0.032	0.018	0.444	0.929	0.197	0.261	0.466	0.788	NA	NA	NA	NA	0.044	0	0.002	0.012	0.014	0.017	0.071	3.169	0	0
s__Clostridiales_bacterium|t__SGB82513	NA	NA	NA	NA	-0.013	0.023	0.818	0.926	NA	NA	NA	NA	NA	NA	NA	NA	NA	NA	NA	NA	-0.013	0.001	0.573	0.775	0.023	-0.058	0.032	-0.564	0	NA
s__Clostridiales_Family_XIII_bacterium_RF_744_FAT_WT_3|t__SGB3928	-0.045	0.062	0.735	0.97	-0.047	0.023	0.407	0.926	-0.078	0.018	0.056	0.309	0.082	0.261	0.762	0.884	NA	NA	NA	NA	-0.065	0	0	0	0.014	-0.092	-0.038	-4.675	0	0
s__Clostridiales_Family_XIII_bacterium_WCA_MUC_591_APC_3H|t__SGB37202	NA	NA	NA	NA	NA	NA	NA	NA	-0.011	0.018	0.794	0.929	NA	NA	NA	NA	NA	NA	NA	NA	-0.011	0	0.554	0.774	0.018	-0.046	0.025	-0.592	0	NA
s__Clostridiales_Family_XIII_bacterium_WCA_MUC_591_APC_4B|t__SGB3926_group	0.098	0.062	0.466	0.97	-0.047	0.023	0.408	0.926	-0.076	0.018	0.064	0.333	-0.082	0.261	0.761	0.884	0.2	0.23	0.386	0.746	-0.025	0.001	0.503	0.764	0.037	-0.097	0.048	-0.67	0.003	0.549
s__Clostridiales_Family_XIII_Incertae_Sedis_unclassified_SGB3978|t__SGB3978	-0.132	0.062	0.324	0.97	0.053	0.023	0.349	0.926	0.043	0.018	0.298	0.826	0.255	0.262	0.346	0.77	NA	NA	NA	NA	0.011	0.003	0.84	0.908	0.052	-0.092	0.113	0.202	0.007	0.658
s__Clostridiales_unclassified_SGB15145|t__SGB15145	-0.093	0.062	0.488	0.97	0.001	0.023	0.991	0.994	-0.022	0.018	0.595	0.929	0.086	0.261	0.75	0.881	-0.044	0.229	0.849	0.937	-0.017	0	0.218	0.55	0.014	-0.044	0.01	-1.232	0	0
s__Clostridiales_unclassified_SGB15148|t__SGB15148	-0.047	0.062	0.726	0.97	-0.041	0.023	0.469	0.926	-0.014	0.018	0.738	0.929	NA	NA	NA	NA	NA	NA	NA	NA	-0.025	0	0.069	0.264	0.014	-0.052	0.002	-1.819	0	0
s__Clostridiales_unclassified_SGB15150|t__SGB15150	0.126	0.062	0.347	0.97	-0.118	0.023	0.036	0.265	-0.111	0.018	0.007	0.066	0.272	0.262	0.316	0.77	0.367	0.231	0.114	0.746	0.022	0.007	0.797	0.88	0.086	-0.146	0.19	0.257	0.025	0.805
s__Clostridioides_difficile|t__SGB6136	-0.033	0.062	0.807	0.97	0.098	0.023	0.082	0.459	0.059	0.018	0.154	0.586	NA	NA	NA	NA	NA	NA	NA	NA	0.058	0.001	0.072	0.269	0.032	-0.005	0.121	1.801	0.002	0.568
s__Clostridium_baratii|t__SGB6194	-0.039	0.062	0.771	0.97	-0.018	0.023	0.747	0.926	-0.022	0.018	0.596	0.929	NA	NA	NA	NA	NA	NA	NA	NA	-0.021	0	0.124	0.391	0.014	-0.049	0.006	-1.538	0	0
s__Clostridium_bornimense|t__SGB6126	-0.066	0.062	0.625	0.97	0.082	0.023	0.146	0.646	-0.024	0.018	0.566	0.929	NA	NA	NA	NA	NA	NA	NA	NA	0.007	0.002	0.873	0.931	0.043	-0.077	0.091	0.16	0.004	0.864
s__Clostridium_butyricum|t__SGB6170	-0.015	0.062	0.91	0.974	-0.016	0.023	0.78	0.926	0	0.018	0.993	0.995	NA	NA	NA	NA	NA	NA	NA	NA	-0.006	0	0.651	0.789	0.014	-0.033	0.021	-0.452	0	0
s__Clostridium_cadaveris|t__SGB6155	-0.048	0.062	0.719	0.97	-0.022	0.023	0.69	0.926	-0.013	0.018	0.745	0.929	NA	NA	NA	NA	NA	NA	NA	NA	-0.018	0	0.183	0.5	0.014	-0.046	0.009	-1.33	0	0
s__Clostridium_celatum|t__SGB6180	-0.115	0.062	0.39	0.97	-0.052	0.023	0.354	0.926	-0.112	0.018	0.007	0.061	-0.256	0.262	0.345	0.77	NA	NA	NA	NA	-0.089	0	0	0	0.018	-0.125	-0.054	-4.892	0	0.365
s__Clostridium_cocleatum|t__SGB6748	NA	NA	NA	NA	-0.031	0.023	0.578	0.926	-0.015	0.018	0.708	0.929	NA	NA	NA	NA	NA	NA	NA	NA	-0.021	0	0.131	0.406	0.014	-0.049	0.006	-1.509	0	0
s__Clostridium_disporicum|t__SGB6172	-0.163	0.062	0.226	0.97	-0.08	0.023	0.153	0.662	-0.076	0.018	0.063	0.331	-0.256	0.262	0.345	0.77	NA	NA	NA	NA	-0.083	0	0	0	0.014	-0.11	-0.056	-5.964	0	0
s__Clostridium_disporicum|t__SGB6178	-0.181	0.062	0.177	0.97	-0.037	0.023	0.509	0.926	-0.092	0.018	0.026	0.169	-0.409	0.263	0.133	0.77	NA	NA	NA	NA	-0.098	0.002	0.018	0.095	0.041	-0.18	-0.017	-2.372	0.004	0.629
s__Clostridium_fessum|t__SGB4705	-0.147	0.062	0.272	0.97	-0.089	0.023	0.115	0.572	-0.148	0.018	0	0.006	-0.404	0.263	0.138	0.77	-0.332	0.231	0.152	0.746	-0.127	0	0	0	0.02	-0.166	-0.088	-6.401	0	0.342
s__Clostridium_hylemonae|t__SGB4632	-0.029	0.062	0.831	0.97	-0.063	0.023	0.266	0.867	-0.041	0.018	0.319	0.85	NA	NA	NA	NA	NA	NA	NA	NA	-0.048	0	0.001	0.005	0.014	-0.075	-0.021	-3.476	0	0
s__Clostridium_indicum|t__SGB25522	NA	NA	NA	NA	-0.012	0.023	0.835	0.926	NA	NA	NA	NA	NA	NA	NA	NA	NA	NA	NA	NA	-0.012	0.001	0.611	0.778	0.023	-0.057	0.033	-0.509	0	NA
s__Clostridium_innocuum|t__SGB4037_group	-0.192	0.062	0.153	0.97	-0.05	0.023	0.377	0.926	-0.049	0.018	0.235	0.735	-0.315	0.262	0.246	0.77	0.119	0.23	0.604	0.813	-0.076	0.001	0.028	0.133	0.035	-0.145	-0.008	-2.202	0.003	0.393
s__Clostridium_jeddahense|t__SGB14881	-0.048	0.062	0.719	0.97	-0.011	0.023	0.845	0.926	NA	NA	NA	NA	NA	NA	NA	NA	0.172	0.23	0.457	0.746	-0.014	0	0.517	0.768	0.021	-0.056	0.028	-0.648	0	0
s__Clostridium_leptum|t__SGB14853	0	0.062	0.998	0.999	-0.1	0.023	0.075	0.43	0.009	0.018	0.834	0.929	-0.453	0.264	0.097	0.768	0.205	0.23	0.374	0.746	-0.038	0.003	0.484	0.756	0.054	-0.143	0.068	-0.699	0.008	0.774
s__Clostridium_massiliamazoniense|t__SGB29082	-0.011	0.062	0.932	0.976	-0.024	0.023	0.671	0.926	-0.021	0.018	0.605	0.929	NA	NA	NA	NA	NA	NA	NA	NA	-0.022	0	0.117	0.378	0.014	-0.049	0.005	-1.566	0	0
s__Clostridium_mediterraneense|t__SGB21135	NA	NA	NA	NA	-0.011	0.023	0.844	0.926	-0.013	0.018	0.746	0.929	NA	NA	NA	NA	NA	NA	NA	NA	-0.012	0	0.382	0.703	0.014	-0.04	0.015	-0.874	0	0
s__Clostridium_methylpentosum|t__SGB14962	-0.086	0.062	0.524	0.97	-0.146	0.023	0.009	0.106	-0.061	0.018	0.14	0.551	-0.393	0.263	0.149	0.77	-0.106	0.23	0.646	0.834	-0.101	0.001	0	0	0.024	-0.148	-0.054	-4.215	0.001	0.593
s__Clostridium_neonatale|t__SGB6169	-0.008	0.062	0.955	0.981	0.147	0.023	0.009	0.105	-0.023	0.018	0.573	0.929	NA	NA	NA	NA	NA	NA	NA	NA	0.043	0.003	0.443	0.734	0.056	-0.067	0.152	0.767	0.008	0.941
s__Clostridium_paraputrificum|t__SGB6187	-0.196	0.062	0.144	0.97	-0.059	0.023	0.295	0.906	-0.055	0.018	0.182	0.637	-0.384	0.263	0.159	0.77	NA	NA	NA	NA	-0.096	0.002	0.024	0.121	0.042	-0.179	-0.012	-2.254	0.004	0.526
s__Clostridium_perfringens|t__SGB6191	-0.088	0.062	0.512	0.97	-0.075	0.023	0.181	0.734	-0.033	0.018	0.418	0.929	-0.32	0.262	0.239	0.77	NA	NA	NA	NA	-0.054	0	0.001	0.005	0.016	-0.084	-0.023	-3.438	0	0.137
s__Clostridium_polynesiense|t__SGB29053	NA	NA	NA	NA	-0.011	0.023	0.842	0.926	NA	NA	NA	NA	NA	NA	NA	NA	NA	NA	NA	NA	-0.011	0.001	0.625	0.781	0.023	-0.056	0.034	-0.488	0	NA
s__Clostridium_saccharogumia|t__SGB6749	0.323	0.062	0.016	0.354	0.254	0.023	0	0	0.291	0.018	0	0	0.343	0.262	0.207	0.77	0.136	0.23	0.555	0.787	0.278	0	0	0	0.014	0.251	0.306	20.03	0	0
s__Clostridium_sartagoforme|t__SGB29100	0.204	0.062	0.128	0.958	-0.015	0.023	0.794	0.926	-0.007	0.018	0.861	0.929	NA	NA	NA	NA	NA	NA	NA	NA	0.05	0.005	0.464	0.745	0.069	-0.084	0.185	0.732	0.013	0.826
s__Clostridium_scindens|t__SGB4630_group	-0.113	0.062	0.398	0.97	-0.019	0.023	0.739	0.926	0.047	0.018	0.255	0.765	0.447	0.264	0.101	0.768	0.116	0.23	0.615	0.813	0.006	0.003	0.917	0.956	0.057	-0.105	0.117	0.104	0.009	0.678
s__Clostridium_SGB4751|t__SGB4751	-0.115	0.062	0.39	0.97	-0.028	0.023	0.616	0.926	0.107	0.018	0.009	0.081	-0.469	0.264	0.086	0.768	NA	NA	NA	NA	-0.047	0.008	0.6	0.778	0.09	-0.223	0.129	-0.525	0.025	0.907
s__Clostridium_SGB6179|t__SGB6179	0.003	0.062	0.984	0.99	-0.011	0.023	0.841	0.926	-0.054	0.018	0.193	0.658	0.067	0.261	0.803	0.898	-0.101	0.23	0.661	0.836	-0.035	0	0.011	0.065	0.014	-0.062	-0.008	-2.549	0	0
s__Clostridium_sp_Ade_TY|t__SGB29085	NA	NA	NA	NA	0.264	0.023	0	0	NA	NA	NA	NA	NA	NA	NA	NA	NA	NA	NA	NA	0.264	0.001	0	0	0.023	0.218	0.309	11.41	0	NA
s__Clostridium_sp_AF15_49|t__SGB5111	-0.041	0.062	0.76	0.97	-0.012	0.023	0.832	0.926	-0.106	0.018	0.01	0.086	0.258	0.262	0.34	0.77	0.357	0.231	0.124	0.746	-0.019	0.003	0.744	0.843	0.058	-0.133	0.095	-0.327	0.01	0.74
s__Clostridium_sp_AF20_17LB|t__SGB4714	0.068	0.062	0.612	0.97	0.294	0.023	0	0	0.288	0.018	0	0	0.377	0.263	0.166	0.77	0.181	0.23	0.432	0.746	0.238	0.002	0	0	0.049	0.143	0.333	4.898	0.006	0.685
s__Clostridium_sp_AF27_2AA|t__SGB4712	-0.006	0.062	0.963	0.987	0.17	0.023	0.003	0.04	0.11	0.018	0.007	0.066	-0.25	0.261	0.357	0.77	0.052	0.229	0.822	0.921	0.095	0.002	0.027	0.13	0.043	0.011	0.179	2.216	0.005	0.642
s__Clostridium_sp_AF32_12BH|t__SGB4710	0.095	0.062	0.477	0.97	0.145	0.023	0.01	0.111	0.064	0.018	0.117	0.499	0.477	0.264	0.081	0.768	0.409	0.232	0.079	0.746	0.12	0.002	0.004	0.03	0.042	0.038	0.203	2.854	0.004	0.649
s__Clostridium_sp_AF34_10BH|t__SGB4914	-0.038	0.062	0.78	0.97	-0.044	0.023	0.436	0.926	-0.033	0.018	0.418	0.929	0.058	0.261	0.831	0.918	0.275	0.231	0.235	0.746	-0.036	0	0.009	0.058	0.014	-0.063	-0.009	-2.6	0	0
s__Clostridium_sp_AF34_13|t__SGB4659	0.09	0.062	0.503	0.97	0.247	0.023	0	0	0.151	0.018	0	0.005	-0.317	0.262	0.244	0.77	-0.039	0.229	0.866	0.945	0.129	0.004	0.049	0.204	0.065	0.001	0.257	1.971	0.013	0.772
s__Clostridium_sp_AF36_4|t__SGB4644	-0.142	0.062	0.291	0.97	0.053	0.023	0.35	0.926	-0.014	0.018	0.732	0.929	0.44	0.264	0.107	0.768	0.063	0.23	0.783	0.906	0.002	0.004	0.98	0.989	0.062	-0.12	0.123	0.024	0.012	0.71
s__Clostridium_sp_AM22_11AC|t__SGB4749	0.272	0.062	0.043	0.608	0.091	0.023	0.104	0.538	0.053	0.018	0.197	0.67	-0.142	0.261	0.599	0.82	-0.334	0.231	0.15	0.746	0.068	0.007	0.428	0.725	0.086	-0.1	0.236	0.793	0.025	0.748
s__Clostridium_sp_AM33_3|t__SGB4711	0.022	0.062	0.87	0.97	0.079	0.023	0.159	0.68	0.136	0.018	0.001	0.014	0.195	0.261	0.471	0.788	-0.255	0.23	0.271	0.746	0.089	0.001	0.005	0.036	0.032	0.026	0.151	2.783	0.002	0.529
s__Clostridium_sp_AM42_4|t__SGB4709	-0.165	0.062	0.218	0.97	0.004	0.023	0.944	0.968	0.031	0.018	0.457	0.929	0.419	0.263	0.125	0.77	0.354	0.231	0.128	0.746	0.038	0.008	0.671	0.799	0.091	-0.139	0.216	0.425	0.029	0.713
s__Clostridium_sp_AM49_4BH|t__SGB4652	-0.132	0.062	0.326	0.97	-0.027	0.023	0.633	0.926	0.001	0.018	0.98	0.99	0.101	0.261	0.71	0.862	-0.007	0.229	0.977	0.99	-0.02	0	0.268	0.614	0.018	-0.056	0.015	-1.107	0	0.17
s__Clostridium_sp_AM58_1XD|t__SGB25539	-0.08	0.062	0.549	0.97	0.013	0.023	0.816	0.926	0	0.018	0.991	0.995	NA	NA	NA	NA	NA	NA	NA	NA	0.001	0	0.952	0.975	0.014	-0.027	0.029	0.06	0	0.008
s__Clostridium_sp_AT4|t__SGB4753	0.154	0.062	0.252	0.97	-0.029	0.023	0.602	0.926	-0.017	0.018	0.688	0.929	-0.717	0.269	0.01	0.768	-0.447	0.232	0.055	0.746	-0.138	0.021	0.344	0.68	0.146	-0.424	0.148	-0.945	0.088	0.779
s__Clostridium_sp_C5_48|t__SGB4752	-0.074	0.062	0.579	0.97	0.067	0.023	0.236	0.827	0.032	0.018	0.434	0.929	NA	NA	NA	NA	-0.269	0.23	0.246	0.746	0.012	0.002	0.772	0.863	0.042	-0.07	0.095	0.29	0.004	0.556
s__Clostridium_sp_chh4_2|t__SGB4743	-0.076	0.062	0.572	0.97	-0.047	0.023	0.407	0.926	0.022	0.018	0.59	0.929	NA	NA	NA	NA	-0.391	0.232	0.092	0.746	-0.039	0.002	0.381	0.703	0.044	-0.126	0.048	-0.876	0.005	0.685
s__Clostridium_sp_CL_2|t__SGB29097	-0.056	0.062	0.676	0.97	-0.073	0.023	0.194	0.755	-0.038	0.018	0.356	0.891	NA	NA	NA	NA	NA	NA	NA	NA	-0.052	0	0	0.002	0.014	-0.079	-0.024	-3.722	0	0
s__Clostridium_sp_CL_6|t__SGB6231	-0.049	0.062	0.716	0.97	-0.027	0.023	0.628	0.926	-0.015	0.018	0.721	0.929	NA	NA	NA	NA	NA	NA	NA	NA	-0.021	0	0.13	0.403	0.014	-0.048	0.006	-1.514	0	0
s__Clostridium_sp_Marseille_P2415|t__SGB29367	NA	NA	NA	NA	-0.011	0.023	0.842	0.926	NA	NA	NA	NA	NA	NA	NA	NA	NA	NA	NA	NA	-0.011	0.001	0.625	0.781	0.023	-0.056	0.034	-0.488	0	NA
s__Clostridium_sp_Marseille_P3244|t__SGB29302	-0.171	0.062	0.203	0.97	-0.24	0.023	0	0.001	-0.139	0.018	0.001	0.012	-0.503	0.265	0.066	0.768	-0.044	0.229	0.847	0.937	-0.186	0.001	0	0	0.031	-0.247	-0.126	-6.082	0.002	0.709
s__Clostridium_sp_NSJ_42|t__SGB6174_group	-0.022	0.062	0.872	0.97	0.028	0.023	0.617	0.926	-0.139	0.018	0.001	0.012	0.311	0.262	0.252	0.77	-0.159	0.23	0.49	0.763	-0.041	0.002	0.406	0.714	0.049	-0.137	0.055	-0.831	0.007	0.887
s__Clostridium_sp_OM07_10AC|t__SGB4655	0.291	0.062	0.03	0.491	0.019	0.023	0.734	0.926	-0.005	0.018	0.911	0.952	0.098	0.261	0.716	0.863	-0.276	0.231	0.233	0.746	0.062	0.006	0.433	0.728	0.079	-0.093	0.217	0.783	0.021	0.824
s__Clostridium_sp_SN20|t__SGB29328	0.263	0.062	0.05	0.629	-0.095	0.023	0.093	0.499	0.096	0.018	0.02	0.139	-0.606	0.266	0.028	0.768	-0.288	0.231	0.213	0.746	-0.058	0.019	0.673	0.8	0.138	-0.33	0.213	-0.421	0.078	0.938
s__Clostridium_sp_SY8519|t__SGB4968	NA	NA	NA	NA	-0.013	0.023	0.82	0.926	0.176	0.018	0	0.001	NA	NA	NA	NA	NA	NA	NA	NA	0.082	0.009	0.384	0.705	0.094	-0.103	0.267	0.87	0.017	0.976
s__Clostridium_sp_WCA_389_WT_23D1|t__SGB4756	-0.049	0.062	0.716	0.97	-0.024	0.023	0.67	0.926	0.032	0.018	0.435	0.929	NA	NA	NA	NA	NA	NA	NA	NA	0	0	0.984	0.991	0.022	-0.043	0.044	0.02	0.001	0.56
s__Clostridium_spiroforme|t__SGB6747	0.011	0.062	0.934	0.976	-0.173	0.023	0.002	0.035	-0.059	0.018	0.152	0.583	-0.599	0.266	0.03	0.768	-0.256	0.23	0.269	0.746	-0.124	0.006	0.094	0.328	0.074	-0.27	0.021	-1.675	0.018	0.822
s__Clostridium_sporosphaeroides|t__SGB14882	NA	NA	NA	NA	-0.011	0.023	0.842	0.926	NA	NA	NA	NA	NA	NA	NA	NA	NA	NA	NA	NA	-0.011	0.001	0.625	0.781	0.023	-0.056	0.034	-0.488	0	NA
s__Clostridium_symbiosum|t__SGB4699	0.142	0.062	0.289	0.97	-0.002	0.023	0.975	0.985	0.094	0.018	0.023	0.153	-0.133	0.261	0.623	0.834	0.185	0.23	0.424	0.746	0.064	0.001	0.04	0.178	0.031	0.003	0.124	2.052	0.002	0.698
s__Clostridium_tertium|t__SGB6183	NA	NA	NA	NA	0.052	0.023	0.353	0.926	-0.004	0.018	0.923	0.959	NA	NA	NA	NA	NA	NA	NA	NA	0.022	0.001	0.426	0.725	0.028	-0.033	0.077	0.796	0.001	0.729
s__Clostridium_thermobutyricum|t__SGB6193	NA	NA	NA	NA	NA	NA	NA	NA	-0.009	0.018	0.836	0.929	NA	NA	NA	NA	NA	NA	NA	NA	-0.009	0	0.638	0.784	0.018	-0.044	0.027	-0.47	0	NA
s__Clostridium_transplantifaecale|t__SGB29435	-0.081	0.062	0.544	0.97	-0.041	0.023	0.461	0.926	0.038	0.018	0.36	0.895	NA	NA	NA	NA	NA	NA	NA	NA	-0.015	0.001	0.648	0.789	0.034	-0.081	0.051	-0.456	0.002	0.784
s__Clostridium_ventriculi|t__SGB6190	-0.071	0.062	0.599	0.97	-0.036	0.023	0.522	0.926	-0.015	0.018	0.723	0.929	NA	NA	NA	NA	NA	NA	NA	NA	-0.025	0	0.069	0.265	0.014	-0.052	0.002	-1.816	0	0
s__Colibacter_massiliensis|t__SGB5869	NA	NA	NA	NA	-0.016	0.023	0.77	0.926	-0.017	0.018	0.682	0.929	NA	NA	NA	NA	NA	NA	NA	NA	-0.017	0	0.241	0.582	0.014	-0.045	0.011	-1.173	0	0
s__Collinsella_aerofaciens|t__SGB14546_group	-0.036	0.062	0.79	0.97	-0.182	0.023	0.001	0.023	-0.147	0.018	0	0.007	-0.137	0.261	0.612	0.825	-0.185	0.23	0.422	0.746	-0.15	0	0	0	0.021	-0.191	-0.109	-7.244	0.001	0.254
s__Collinsella_bouchesdurhonensis|t__SGB14397	0.158	0.062	0.24	0.97	-0.076	0.023	0.179	0.731	-0.064	0.018	0.117	0.499	-0.521	0.265	0.057	0.768	0.148	0.23	0.522	0.772	-0.028	0.008	0.756	0.852	0.091	-0.207	0.15	-0.31	0.029	0.761
s__Collinsella_ihuae|t__SGB14755	-0.033	0.062	0.808	0.97	-0.017	0.023	0.766	0.926	-0.016	0.018	0.706	0.929	NA	NA	NA	NA	NA	NA	NA	NA	-0.017	0	0.225	0.563	0.014	-0.044	0.01	-1.212	0	0
s__Collinsella_intestinalis|t__SGB14741	-0.014	0.062	0.918	0.975	-0.083	0.023	0.138	0.625	-0.075	0.018	0.067	0.342	-0.223	0.261	0.411	0.77	-0.192	0.23	0.405	0.746	-0.076	0	0	0	0.014	-0.103	-0.049	-5.498	0	0
s__Collinsella_massiliensis|t__SGB14752	-0.095	0.062	0.478	0.97	-0.035	0.023	0.531	0.926	-0.112	0.018	0.007	0.062	0.255	0.262	0.346	0.77	-0.064	0.23	0.781	0.905	-0.076	0.001	0.001	0.009	0.023	-0.121	-0.03	-3.274	0.001	0.53
s__Collinsella_phocaeensis|t__SGB14745	-0.053	0.062	0.694	0.97	-0.089	0.023	0.113	0.567	-0.057	0.018	0.164	0.607	NA	NA	NA	NA	NA	NA	NA	NA	-0.069	0	0	0	0.014	-0.096	-0.041	-4.944	0	0
s__Collinsella_provencensis|t__SGB14748	NA	NA	NA	NA	-0.023	0.023	0.681	0.926	-0.013	0.018	0.756	0.929	NA	NA	NA	NA	NA	NA	NA	NA	-0.017	0	0.24	0.582	0.014	-0.045	0.011	-1.175	0	0
s__Collinsella_SGB14747|t__SGB14747	-0.032	0.062	0.812	0.97	0.072	0.023	0.203	0.764	-0.038	0.018	0.354	0.888	NA	NA	NA	NA	NA	NA	NA	NA	0.006	0.001	0.879	0.936	0.037	-0.067	0.078	0.152	0.003	0.861
s__Collinsella_SGB14754|t__SGB14754	0.206	0.062	0.126	0.956	0.033	0.023	0.554	0.926	-0.122	0.018	0.003	0.035	-0.342	0.262	0.208	0.77	0.179	0.23	0.438	0.746	0.017	0.007	0.836	0.904	0.081	-0.143	0.177	0.208	0.022	0.917
s__Collinsella_sp_AF08_23|t__SGB14739	-0.025	0.062	0.854	0.97	-0.077	0.023	0.171	0.711	-0.012	0.018	0.766	0.929	0.102	0.261	0.705	0.861	NA	NA	NA	NA	-0.038	0	0.041	0.181	0.019	-0.075	-0.002	-2.042	0	0.423
s__Collinsella_sp_AK_207A|t__SGB14762	NA	NA	NA	NA	0.262	0.023	0	0	0.117	0.018	0.004	0.046	NA	NA	NA	NA	NA	NA	NA	NA	0.189	0.005	0.009	0.056	0.072	0.047	0.331	2.615	0.01	0.959
s__Collinsella_sp_An268|t__SGB14757	-0.028	0.062	0.837	0.97	-0.03	0.023	0.598	0.926	-0.014	0.018	0.738	0.929	NA	NA	NA	NA	NA	NA	NA	NA	-0.02	0	0.144	0.435	0.014	-0.047	0.007	-1.459	0	0
s__Collinsella_sp_An307|t__SGB14758	-0.034	0.062	0.798	0.97	-0.026	0.023	0.648	0.926	-0.026	0.018	0.524	0.929	NA	NA	NA	NA	NA	NA	NA	NA	-0.026	0	0.057	0.23	0.014	-0.054	0.001	-1.904	0	0
s__Collinsella_sp_An7|t__SGB14759	-0.043	0.062	0.75	0.97	-0.024	0.023	0.668	0.926	-0.048	0.018	0.245	0.749	-0.449	0.264	0.1	0.768	NA	NA	NA	NA	-0.04	0	0.007	0.044	0.015	-0.069	-0.011	-2.709	0	0.023
s__Collinsella_sp_BA40|t__SGB86217	NA	NA	NA	NA	-0.026	0.023	0.638	0.926	0.045	0.018	0.279	0.798	NA	NA	NA	NA	NA	NA	NA	NA	0.01	0.001	0.769	0.86	0.035	-0.059	0.08	0.294	0.002	0.83
s__Collinsella_stercoris|t__SGB14740	0.085	0.062	0.527	0.97	-0.066	0.023	0.241	0.84	0.12	0.018	0.004	0.04	0.078	0.261	0.772	0.89	0.287	0.231	0.214	0.746	0.052	0.002	0.264	0.612	0.047	-0.04	0.144	1.117	0.006	0.904
s__Collinsella_tanakaei|t__SGB14737	0.17	0.062	0.207	0.97	-0.084	0.023	0.137	0.623	-0.028	0.018	0.497	0.929	0.081	0.261	0.764	0.885	-0.13	0.23	0.573	0.793	-0.001	0.003	0.989	0.994	0.051	-0.101	0.099	-0.014	0.007	0.748
s__Comamonas_aquatica|t__SGB12677	NA	NA	NA	NA	-0.012	0.023	0.834	0.926	0.179	0.018	0	0.001	NA	NA	NA	NA	NA	NA	NA	NA	0.084	0.009	0.378	0.701	0.095	-0.103	0.271	0.882	0.018	0.976
s__Comamonas_jiangduensis|t__SGB38593	NA	NA	NA	NA	NA	NA	NA	NA	-0.012	0.018	0.77	0.929	NA	NA	NA	NA	NA	NA	NA	NA	-0.012	0	0.507	0.764	0.018	-0.048	0.024	-0.664	0	NA
s__Comamonas_kerstersii|t__SGB12676	-0.037	0.062	0.781	0.97	0.059	0.023	0.293	0.902	-0.065	0.018	0.115	0.495	0.221	0.261	0.415	0.771	-0.277	0.231	0.232	0.746	-0.014	0.002	0.727	0.833	0.039	-0.09	0.063	-0.349	0.004	0.801
s__Comamonas_thiooxydans|t__SGB12682_group	NA	NA	NA	NA	NA	NA	NA	NA	-0.01	0.018	0.803	0.929	NA	NA	NA	NA	NA	NA	NA	NA	-0.01	0	0.571	0.775	0.018	-0.046	0.025	-0.567	0	NA
s__Companilactobacillus_alimentarius|t__SGB7235	-0.014	0.062	0.915	0.975	NA	NA	NA	NA	-0.017	0.018	0.683	0.929	NA	NA	NA	NA	NA	NA	NA	NA	-0.017	0	0.34	0.678	0.017	-0.051	0.018	-0.954	0	0
s__Companilactobacillus_crustorum|t__SGB7242	NA	NA	NA	NA	-0.011	0.023	0.844	0.926	-0.016	0.018	0.694	0.929	NA	NA	NA	NA	NA	NA	NA	NA	-0.014	0	0.318	0.656	0.014	-0.042	0.014	-0.999	0	0
s__Companilactobacillus_farciminis|t__SGB7239	NA	NA	NA	NA	-0.01	0.023	0.853	0.926	NA	NA	NA	NA	NA	NA	NA	NA	NA	NA	NA	NA	-0.01	0.001	0.65	0.789	0.023	-0.056	0.035	-0.454	0	NA
s__Companilactobacillus_halodurans|t__SGB80455	NA	NA	NA	NA	NA	NA	NA	NA	-0.011	0.018	0.784	0.929	NA	NA	NA	NA	NA	NA	NA	NA	-0.011	0	0.533	0.77	0.018	-0.047	0.024	-0.623	0	1
s__Companilactobacillus_kimchiensis|t__SGB7247	NA	NA	NA	NA	-0.008	0.023	0.887	0.935	NA	NA	NA	NA	NA	NA	NA	NA	NA	NA	NA	NA	-0.008	0.001	0.729	0.834	0.023	-0.053	0.037	-0.347	0	NA
s__Companilactobacillus_mindensis|t__SGB7246	NA	NA	NA	NA	-0.011	0.023	0.838	0.926	NA	NA	NA	NA	NA	NA	NA	NA	NA	NA	NA	NA	-0.011	0.001	0.618	0.78	0.023	-0.057	0.034	-0.499	0	1
s__Companilactobacillus_nodensis|t__SGB7233	NA	NA	NA	NA	NA	NA	NA	NA	-0.01	0.018	0.814	0.929	NA	NA	NA	NA	NA	NA	NA	NA	-0.01	0	0.593	0.778	0.018	-0.045	0.026	-0.535	0	NA
s__Companilactobacillus_paralimentarius|t__SGB7238	-0.056	0.062	0.677	0.97	-0.019	0.023	0.733	0.926	0.094	0.018	0.023	0.154	NA	NA	NA	NA	NA	NA	NA	NA	0.016	0.002	0.717	0.828	0.045	-0.072	0.104	0.363	0.005	0.887
s__Companilactobacillus_salsicarnum|t__SGB29554	NA	NA	NA	NA	-0.011	0.023	0.839	0.926	-0.01	0.018	0.814	0.929	NA	NA	NA	NA	NA	NA	NA	NA	-0.01	0	0.467	0.746	0.014	-0.038	0.018	-0.728	0	0
s__Companilactobacillus_tucceti|t__SGB7232	NA	NA	NA	NA	NA	NA	NA	NA	-0.01	0.018	0.814	0.929	NA	NA	NA	NA	NA	NA	NA	NA	-0.01	0	0.593	0.778	0.018	-0.045	0.026	-0.535	0	NA
s__Companilactobacillus_versmoldensis|t__SGB7231	-0.024	0.062	0.857	0.97	NA	NA	NA	NA	-0.023	0.018	0.582	0.929	NA	NA	NA	NA	NA	NA	NA	NA	-0.023	0	0.191	0.511	0.017	-0.057	0.011	-1.307	0	0
s__Companilactobacillus_zhachilii|t__SGB29557	NA	NA	NA	NA	-0.014	0.023	0.807	0.926	-0.015	0.018	0.71	0.929	NA	NA	NA	NA	NA	NA	NA	NA	-0.015	0	0.302	0.642	0.014	-0.043	0.013	-1.033	0	0
s__Coprobacillus_cateniformis|t__SGB6771	0.066	0.062	0.622	0.97	-0.081	0.023	0.153	0.661	-0.028	0.018	0.497	0.929	-0.276	0.262	0.309	0.77	0.099	0.23	0.668	0.839	-0.035	0.001	0.232	0.571	0.029	-0.092	0.022	-1.196	0.002	0.476
s__Coprobacillus_sp_AF33_1AC|t__SGB6765	-0.058	0.062	0.664	0.97	0.004	0.023	0.941	0.967	0.048	0.018	0.24	0.741	NA	NA	NA	NA	NA	NA	NA	NA	0.017	0.001	0.51	0.765	0.025	-0.033	0.066	0.659	0.001	0.533
s__Coprobacter_fastidiosus|t__SGB1963	0.049	0.062	0.718	0.97	-0.112	0.023	0.048	0.322	-0.178	0.018	0	0.001	-0.068	0.261	0.802	0.898	-0.26	0.23	0.26	0.746	-0.104	0.002	0.021	0.108	0.045	-0.192	-0.016	-2.309	0.005	0.742
s__Coprobacter_secundus|t__SGB1962	-0.027	0.062	0.839	0.97	-0.057	0.023	0.314	0.926	-0.209	0.018	0	0	-0.198	0.261	0.465	0.788	-0.576	0.234	0.014	0.746	-0.142	0.005	0.048	0.203	0.072	-0.284	-0.001	-1.973	0.017	0.883
s__Coprococcus_catus|t__SGB4670	-0.081	0.062	0.545	0.97	0.064	0.023	0.253	0.856	0.048	0.018	0.247	0.752	0.326	0.262	0.229	0.77	-0.238	0.23	0.303	0.746	0.022	0.002	0.622	0.78	0.045	-0.066	0.111	0.493	0.005	0.469
s__Coprococcus_comes|t__SGB4577_group	-0.25	0.062	0.063	0.717	-0.171	0.023	0.002	0.039	-0.312	0.018	0	0	-0.505	0.265	0.065	0.768	-0.419	0.232	0.072	0.746	-0.254	0.001	0	0	0.038	-0.329	-0.18	-6.678	0.003	0.837
s__Coprococcus_eutactus|t__SGB5117	0.075	0.062	0.576	0.97	0.014	0.023	0.81	0.926	0.049	0.018	0.232	0.725	0.176	0.261	0.516	0.802	-0.233	0.23	0.313	0.746	0.037	0	0.008	0.048	0.014	0.01	0.064	2.668	0	0
s__Coprococcus_eutactus|t__SGB5118	0.003	0.062	0.98	0.989	0.144	0.023	0.011	0.114	0.036	0.018	0.379	0.912	0.209	0.261	0.439	0.782	0.294	0.231	0.205	0.746	0.079	0.001	0.02	0.103	0.034	0.013	0.145	2.333	0.003	0.75
s__Coprococcus_eutactus|t__SGB5121	-0.132	0.062	0.326	0.97	0.111	0.023	0.048	0.323	-0.065	0.018	0.112	0.487	0.223	0.261	0.41	0.77	0.127	0.23	0.583	0.798	-0.002	0.003	0.971	0.984	0.056	-0.112	0.108	-0.036	0.009	0.905
s__Coprococcus_SGB26904|t__SGB26904	NA	NA	NA	NA	0.256	0.023	0	0	-0.034	0.018	0.405	0.929	NA	NA	NA	NA	NA	NA	NA	NA	0.111	0.021	0.446	0.737	0.145	-0.174	0.395	0.762	0.042	0.99
s__Coprococcus_SGB5116|t__SGB5116	-0.069	0.062	0.608	0.97	-0.035	0.023	0.532	0.926	0.136	0.018	0.001	0.014	0.279	0.262	0.304	0.77	0.394	0.232	0.09	0.746	0.058	0.005	0.407	0.714	0.07	-0.079	0.194	0.83	0.015	0.904
s__Coprococcus_SGB5119|t__SGB5119	-0.046	0.062	0.732	0.97	-0.021	0.023	0.71	0.926	0.067	0.018	0.102	0.457	0.166	0.261	0.539	0.809	0.242	0.23	0.295	0.746	0.019	0.001	0.496	0.761	0.029	-0.037	0.075	0.68	0.002	0.66
s__Coprococcus_sp_AF21_14LB|t__SGB25437	-0.108	0.062	0.422	0.97	-0.197	0.023	0	0.011	-0.085	0.018	0.038	0.231	NA	NA	NA	NA	-0.143	0.23	0.536	0.779	-0.134	0.001	0	0	0.03	-0.192	-0.075	-4.465	0.002	0.794
s__Coprococcus_sp_OM04_5BH|t__SGB5115	-0.005	0.062	0.969	0.988	-0.043	0.023	0.445	0.926	0.006	0.018	0.883	0.938	NA	NA	NA	NA	NA	NA	NA	NA	-0.014	0	0.406	0.714	0.017	-0.046	0.019	-0.831	0	0.29
s__Coriobacteriales_bacterium_DNF00809|t__SGB963	0.256	0.062	0.056	0.665	-0.032	0.023	0.569	0.926	-0.007	0.018	0.863	0.929	NA	NA	NA	NA	NA	NA	NA	NA	0.064	0.008	0.475	0.751	0.09	-0.112	0.24	0.714	0.023	0.895
s__Coriobacteriales_unclassified_SGB72475|t__SGB72475_group	-0.003	0.062	0.98	0.989	0.001	0.023	0.991	0.994	-0.037	0.018	0.373	0.906	0.221	0.261	0.413	0.77	0.338	0.231	0.145	0.746	-0.015	0	0.463	0.745	0.02	-0.053	0.024	-0.734	0	0.196
s__Coriobacteriia_bacterium|t__SGB14768	-0.194	0.062	0.148	0.97	-0.023	0.023	0.688	0.926	-0.025	0.018	0.542	0.929	-0.249	0.261	0.357	0.77	-0.135	0.23	0.557	0.788	-0.063	0.001	0.08	0.294	0.036	-0.134	0.008	-1.751	0.003	0.505
s__Coriobacteriia_bacterium|t__SGB14770	-0.123	0.062	0.36	0.97	-0.081	0.023	0.151	0.658	0.009	0.018	0.822	0.929	0.058	0.261	0.829	0.918	-0.137	0.23	0.551	0.786	-0.046	0.001	0.085	0.307	0.027	-0.099	0.006	-1.722	0.001	0.671
s__Coriobacteriia_unclassified_SGB14764|t__SGB14764	-0.212	0.062	0.114	0.925	-0.024	0.023	0.668	0.926	-0.071	0.018	0.086	0.412	-0.117	0.261	0.664	0.85	-0.083	0.23	0.719	0.873	-0.079	0.001	0.016	0.089	0.033	-0.143	-0.014	-2.4	0.002	0.548
s__Corynebacterium_accolens|t__SGB17097	NA	NA	NA	NA	NA	NA	NA	NA	0.178	0.018	0	0.001	NA	NA	NA	NA	NA	NA	NA	NA	0.178	0	0	0	0.018	0.143	0.214	9.804	0	NA
s__Corynebacterium_amycolatum|t__SGB17036	NA	NA	NA	NA	0.019	0.023	0.737	0.926	0.118	0.018	0.004	0.045	NA	NA	NA	NA	NA	NA	NA	NA	0.069	0.002	0.16	0.464	0.049	-0.027	0.166	1.404	0.004	0.912
s__Corynebacterium_argentoratense|t__SGB17009	-0.097	0.062	0.468	0.97	-0.02	0.023	0.729	0.926	-0.058	0.018	0.159	0.597	0.152	0.261	0.573	0.809	NA	NA	NA	NA	-0.045	0	0.001	0.01	0.014	-0.073	-0.018	-3.243	0	0.01
s__Corynebacterium_atypicum|t__SGB17094	-0.019	0.062	0.885	0.97	-0.014	0.023	0.801	0.926	-0.01	0.018	0.81	0.929	NA	NA	NA	NA	NA	NA	NA	NA	-0.012	0	0.39	0.708	0.014	-0.039	0.015	-0.86	0	0
s__Corynebacterium_aurimucosum|t__SGB17100	-0.036	0.062	0.787	0.97	NA	NA	NA	NA	NA	NA	NA	NA	NA	NA	NA	NA	NA	NA	NA	NA	-0.036	0.004	0.558	0.775	0.062	-0.157	0.085	-0.586	0	NA
s__Corynebacterium_aurimucosum|t__SGB17102_group	NA	NA	NA	NA	-0.02	0.023	0.724	0.926	-0.015	0.018	0.717	0.929	NA	NA	NA	NA	NA	NA	NA	NA	-0.017	0	0.238	0.58	0.014	-0.045	0.011	-1.18	0	0
s__Corynebacterium_aurimucosum|t__SGB17109	-0.036	0.062	0.787	0.97	-0.031	0.023	0.58	0.926	0.163	0.018	0	0.002	NA	NA	NA	NA	NA	NA	NA	NA	0.038	0.004	0.573	0.775	0.067	-0.093	0.168	0.564	0.012	0.958
s__Corynebacterium_aurimucosum|t__SGB17110	-0.053	0.062	0.692	0.97	NA	NA	NA	NA	0.076	0.018	0.063	0.331	NA	NA	NA	NA	NA	NA	NA	NA	0.025	0.004	0.692	0.809	0.063	-0.099	0.149	0.397	0.006	0.753
s__Corynebacterium_casei|t__SGB17127	-0.059	0.062	0.661	0.97	0.019	0.023	0.742	0.926	-0.011	0.018	0.789	0.929	NA	NA	NA	NA	NA	NA	NA	NA	-0.003	0	0.848	0.914	0.014	-0.03	0.025	-0.192	0	0
s__Corynebacterium_coyleae|t__SGB17061	NA	NA	NA	NA	-0.011	0.023	0.844	0.926	-0.016	0.018	0.695	0.929	NA	NA	NA	NA	NA	NA	NA	NA	-0.014	0	0.319	0.656	0.014	-0.042	0.014	-0.996	0	0
s__Corynebacterium_durum|t__SGB17008	-0.019	0.062	0.888	0.97	-0.045	0.023	0.42	0.926	-0.06	0.018	0.142	0.557	0.172	0.261	0.524	0.805	NA	NA	NA	NA	-0.052	0	0	0.002	0.014	-0.079	-0.025	-3.764	0	0
s__Corynebacterium_falsenii|t__SGB17047	NA	NA	NA	NA	-0.017	0.023	0.762	0.926	NA	NA	NA	NA	NA	NA	NA	NA	NA	NA	NA	NA	-0.017	0.001	0.458	0.745	0.023	-0.062	0.028	-0.741	0	NA
s__Corynebacterium_flavescens|t__SGB17096	NA	NA	NA	NA	-0.008	0.023	0.881	0.934	-0.019	0.018	0.651	0.929	NA	NA	NA	NA	NA	NA	NA	NA	-0.015	0	0.301	0.642	0.014	-0.043	0.013	-1.034	0	0
s__Corynebacterium_frankenforstense|t__SGB17093	NA	NA	NA	NA	-0.018	0.023	0.752	0.926	-0.006	0.018	0.878	0.936	NA	NA	NA	NA	NA	NA	NA	NA	-0.011	0	0.451	0.738	0.014	-0.039	0.017	-0.753	0	0
s__Corynebacterium_freneyi|t__SGB17083	NA	NA	NA	NA	-0.015	0.023	0.787	0.926	-0.012	0.018	0.765	0.929	NA	NA	NA	NA	NA	NA	NA	NA	-0.013	0	0.346	0.68	0.014	-0.041	0.014	-0.942	0	0
s__Corynebacterium_genitalium|t__SGB17050	NA	NA	NA	NA	NA	NA	NA	NA	-0.008	0.018	0.854	0.929	NA	NA	NA	NA	NA	NA	NA	NA	-0.008	0	0.676	0.801	0.018	-0.043	0.028	-0.418	0	NA
s__Corynebacterium_glutamicum|t__SGB17021	NA	NA	NA	NA	0.098	0.023	0.083	0.464	-0.016	0.018	0.701	0.929	NA	NA	NA	NA	NA	NA	NA	NA	0.04	0.003	0.48	0.752	0.057	-0.071	0.151	0.706	0.006	0.933
s__Corynebacterium_imitans|t__SGB17060	NA	NA	NA	NA	-0.011	0.023	0.844	0.926	NA	NA	NA	NA	NA	NA	NA	NA	NA	NA	NA	NA	-0.011	0.001	0.631	0.782	0.023	-0.056	0.034	-0.481	0	NA
s__Corynebacterium_jeikeium|t__SGB17045	NA	NA	NA	NA	NA	NA	NA	NA	0.128	0.018	0.002	0.025	NA	NA	NA	NA	NA	NA	NA	NA	0.128	0	0	0	0.018	0.092	0.164	7.053	0	NA
s__Corynebacterium_matruchotii|t__SGB17007	NA	NA	NA	NA	NA	NA	NA	NA	-0.008	0.018	0.848	0.929	NA	NA	NA	NA	NA	NA	NA	NA	-0.008	0	0.665	0.795	0.018	-0.043	0.028	-0.434	0	NA
s__Corynebacterium_nuruki|t__SGB33716	NA	NA	NA	NA	NA	NA	NA	NA	-0.007	0.018	0.868	0.931	NA	NA	NA	NA	NA	NA	NA	NA	-0.007	0	0.705	0.819	0.018	-0.042	0.029	-0.378	0	NA
s__Corynebacterium_phoceense|t__SGB17119	-0.036	0.062	0.787	0.97	NA	NA	NA	NA	-0.009	0.018	0.821	0.929	NA	NA	NA	NA	NA	NA	NA	NA	-0.011	0	0.51	0.766	0.017	-0.046	0.023	-0.658	0	0
s__Corynebacterium_propinquum|t__SGB17012	NA	NA	NA	NA	NA	NA	NA	NA	-0.008	0.018	0.848	0.929	NA	NA	NA	NA	NA	NA	NA	NA	-0.008	0	0.663	0.794	0.018	-0.043	0.028	-0.436	0	NA
s__Corynebacterium_provencense|t__SGB23975	NA	NA	NA	NA	-0.024	0.023	0.67	0.926	-0.01	0.018	0.809	0.929	NA	NA	NA	NA	NA	NA	NA	NA	-0.015	0	0.282	0.626	0.014	-0.043	0.013	-1.076	0	0
s__Corynebacterium_pseudodiphtheriticum|t__SGB17013	NA	NA	NA	NA	NA	NA	NA	NA	-0.01	0.018	0.801	0.929	NA	NA	NA	NA	NA	NA	NA	NA	-0.01	0	0.568	0.775	0.018	-0.046	0.025	-0.571	0	NA
s__Corynebacterium_pyruviciproducens|t__SGB17029	NA	NA	NA	NA	0.042	0.023	0.452	0.926	NA	NA	NA	NA	NA	NA	NA	NA	NA	NA	NA	NA	0.042	0.001	0.066	0.256	0.023	-0.003	0.087	1.839	0	1
s__Corynebacterium_riegelii|t__SGB17074	NA	NA	NA	NA	0.211	0.023	0	0.005	-0.015	0.018	0.721	0.929	NA	NA	NA	NA	NA	NA	NA	NA	0.098	0.013	0.386	0.707	0.113	-0.123	0.319	0.866	0.025	0.983
s__Corynebacterium_simulans|t__SGB17120	NA	NA	NA	NA	-0.014	0.023	0.808	0.926	0.178	0.018	0	0.001	NA	NA	NA	NA	NA	NA	NA	NA	0.083	0.009	0.388	0.708	0.096	-0.105	0.27	0.863	0.018	0.977
s__Corynebacterium_sp_HMSC08D02|t__SGB17071	NA	NA	NA	NA	-0.022	0.023	0.702	0.926	-0.017	0.018	0.682	0.929	NA	NA	NA	NA	NA	NA	NA	NA	-0.019	0	0.19	0.51	0.014	-0.047	0.009	-1.311	0	0
s__Corynebacterium_sp_HMSC29G08|t__SGB17075	NA	NA	NA	NA	0.261	0.023	0	0	NA	NA	NA	NA	NA	NA	NA	NA	NA	NA	NA	NA	0.261	0.001	0	0	0.023	0.216	0.306	11.287	0	NA
s__Corynebacterium_sputi|t__SGB33720	NA	NA	NA	NA	NA	NA	NA	NA	-0.01	0.018	0.815	0.929	NA	NA	NA	NA	NA	NA	NA	NA	-0.01	0	0.595	0.778	0.018	-0.045	0.026	-0.532	0	NA
s__Corynebacterium_stationis|t__SGB17128	NA	NA	NA	NA	NA	NA	NA	NA	-0.011	0.018	0.781	0.929	NA	NA	NA	NA	NA	NA	NA	NA	-0.011	0	0.528	0.769	0.018	-0.047	0.024	-0.632	0	NA
s__Corynebacterium_striatum|t__SGB17121	NA	NA	NA	NA	-0.014	0.023	0.799	0.926	-0.007	0.018	0.868	0.931	NA	NA	NA	NA	NA	NA	NA	NA	-0.01	0	0.495	0.761	0.014	-0.038	0.018	-0.682	0	0
s__Corynebacterium_testudinoris|t__SGB17089	NA	NA	NA	NA	-0.012	0.023	0.827	0.926	NA	NA	NA	NA	NA	NA	NA	NA	NA	NA	NA	NA	-0.012	0.001	0.593	0.778	0.023	-0.057	0.033	-0.534	0	NA
s__Corynebacterium_tuscaniense|t__SGB17076	NA	NA	NA	NA	0.09	0.023	0.11	0.553	-0.01	0.018	0.803	0.929	NA	NA	NA	NA	NA	NA	NA	NA	0.039	0.003	0.438	0.731	0.05	-0.059	0.137	0.776	0.005	0.915
s__Corynebacterium_urealyticum|t__SGB17041	NA	NA	NA	NA	NA	NA	NA	NA	-0.01	0.018	0.801	0.929	NA	NA	NA	NA	NA	NA	NA	NA	-0.01	0	0.567	0.775	0.018	-0.046	0.025	-0.572	0	NA
s__Corynebacterium_variabile|t__SGB17034	-0.045	0.062	0.736	0.97	-0.013	0.023	0.811	0.926	-0.027	0.018	0.509	0.929	NA	NA	NA	NA	NA	NA	NA	NA	-0.023	0	0.096	0.333	0.014	-0.05	0.004	-1.663	0	0
s__Corynebacterium_vitaeruminis|t__SGB33692	NA	NA	NA	NA	0.261	0.023	0	0	-0.01	0.018	0.807	0.929	NA	NA	NA	NA	NA	NA	NA	NA	0.125	0.018	0.356	0.685	0.135	-0.14	0.39	0.923	0.036	0.988
s__Criibacterium_bergeronii|t__SGB6645	-0.06	0.062	0.653	0.97	-0.017	0.023	0.756	0.926	-0.018	0.018	0.654	0.929	NA	NA	NA	NA	NA	NA	NA	NA	-0.02	0	0.146	0.438	0.014	-0.047	0.007	-1.455	0	0
s__Cronobacter_dublinensis|t__SGB10093	NA	NA	NA	NA	-0.01	0.023	0.855	0.926	NA	NA	NA	NA	NA	NA	NA	NA	NA	NA	NA	NA	-0.01	0.001	0.656	0.791	0.023	-0.055	0.035	-0.446	0	NA
s__Cronobacter_sakazakii|t__SGB10090	NA	NA	NA	NA	-0.017	0.023	0.766	0.926	-0.009	0.018	0.832	0.929	NA	NA	NA	NA	NA	NA	NA	NA	-0.012	0	0.408	0.714	0.014	-0.04	0.016	-0.827	0	0
s__Cryptobacterium_curtum|t__SGB962	NA	NA	NA	NA	-0.022	0.023	0.702	0.926	-0.012	0.018	0.771	0.929	-0.248	0.261	0.36	0.77	NA	NA	NA	NA	-0.016	0	0.251	0.598	0.014	-0.044	0.012	-1.148	0	0
s__Cryptococcus_neoformans|t__EUK5207	NA	NA	NA	NA	-0.022	0.023	0.694	0.926	NA	NA	NA	NA	NA	NA	NA	NA	NA	NA	NA	NA	-0.022	0.001	0.335	0.674	0.023	-0.067	0.023	-0.964	0	NA
s__Culturomica_massiliensis|t__SGB1791	-0.062	0.062	0.645	0.97	-0.073	0.023	0.196	0.755	-0.057	0.018	0.163	0.606	-0.37	0.263	0.174	0.77	-0.172	0.23	0.455	0.746	-0.065	0	0	0	0.014	-0.092	-0.037	-4.662	0	0
s__Cuneatibacter_caecimuris|t__SGB29380	-0.176	0.062	0.19	0.97	-0.074	0.023	0.186	0.748	-0.029	0.018	0.483	0.929	-0.203	0.261	0.454	0.787	0.184	0.23	0.426	0.746	-0.07	0.001	0.028	0.135	0.032	-0.132	-0.007	-2.194	0.002	0.498
s__Cupidesulfovibrio_liaohensis|t__SGB85545	NA	NA	NA	NA	-0.019	0.023	0.732	0.926	0.07	0.018	0.09	0.426	NA	NA	NA	NA	NA	NA	NA	NA	0.026	0.002	0.553	0.774	0.044	-0.061	0.114	0.593	0.004	0.892
s__Cutibacterium_acnes|t__SGB16955	NA	NA	NA	NA	NA	NA	NA	NA	-0.014	0.018	0.738	0.929	0.356	0.263	0.191	0.77	0.316	0.231	0.172	0.746	0.104	0.014	0.374	0.699	0.117	-0.125	0.332	0.889	0.02	0.498
s__Cutibacterium_avidum|t__SGB16953	NA	NA	NA	NA	-0.01	0.023	0.854	0.926	NA	NA	NA	NA	NA	NA	NA	NA	NA	NA	NA	NA	-0.01	0.001	0.653	0.79	0.023	-0.055	0.035	-0.449	0	NA
s__Delftia_acidovorans|t__SGB12680	NA	NA	NA	NA	-0.015	0.023	0.786	0.926	NA	NA	NA	NA	NA	NA	NA	NA	NA	NA	NA	NA	-0.015	0.001	0.506	0.764	0.023	-0.06	0.03	-0.665	0	NA
s__Dellaglioa_algida|t__SGB7252	-0.064	0.062	0.635	0.97	-0.128	0.023	0.023	0.194	-0.054	0.018	0.193	0.659	NA	NA	NA	NA	NA	NA	NA	NA	-0.085	0.001	0.001	0.007	0.025	-0.134	-0.036	-3.374	0.001	0.695
s__Deltaproteobacteria_bacterium|t__SGB1037	NA	NA	NA	NA	NA	NA	NA	NA	-0.019	0.018	0.646	0.929	NA	NA	NA	NA	NA	NA	NA	NA	-0.019	0	0.298	0.639	0.018	-0.054	0.017	-1.042	0	NA
s__Dermacoccus_nishinomiyaensis|t__SGB16007	NA	NA	NA	NA	-0.015	0.023	0.796	0.926	NA	NA	NA	NA	NA	NA	NA	NA	NA	NA	NA	NA	-0.015	0.001	0.527	0.769	0.023	-0.06	0.031	-0.633	0	NA
s__Desulfobulbus_oralis|t__SGB8831	NA	NA	NA	NA	NA	NA	NA	NA	-0.009	0.018	0.832	0.929	NA	NA	NA	NA	NA	NA	NA	NA	-0.009	0	0.631	0.782	0.018	-0.044	0.027	-0.48	0	NA
s__Desulfovibrio_desulfuricans|t__SGB15462	-0.065	0.062	0.63	0.97	-0.056	0.023	0.324	0.926	-0.035	0.018	0.393	0.927	NA	NA	NA	NA	NA	NA	NA	NA	-0.044	0	0.001	0.012	0.014	-0.071	-0.017	-3.175	0	0
s__Desulfovibrio_desulfuricans|t__SGB15463	-0.083	0.062	0.536	0.97	-0.027	0.023	0.629	0.926	-0.04	0.018	0.336	0.87	NA	NA	NA	NA	0.361	0.231	0.12	0.746	-0.032	0.002	0.45	0.738	0.043	-0.115	0.051	-0.755	0.004	0.191
s__Desulfovibrio_fairfieldensis|t__SGB15470	-0.257	0.062	0.056	0.66	-0.153	0.023	0.007	0.083	-0.122	0.018	0.003	0.036	-0.129	0.261	0.633	0.838	0.183	0.23	0.429	0.746	-0.152	0.001	0	0	0.035	-0.22	-0.084	-4.35	0.003	0.417
s__Desulfovibrio_intestinalis|t__SGB85558	-0.038	0.062	0.775	0.97	-0.027	0.023	0.63	0.926	-0.028	0.018	0.496	0.929	NA	NA	NA	NA	NA	NA	NA	NA	-0.028	0	0.042	0.185	0.014	-0.055	-0.001	-2.031	0	0
s__Desulfovibrio_legallii|t__SGB15468	NA	NA	NA	NA	0.03	0.023	0.592	0.926	-0.022	0.018	0.585	0.929	NA	NA	NA	NA	-0.216	0.23	0.35	0.746	-0.001	0.001	0.976	0.988	0.025	-0.049	0.047	-0.03	0.001	0.511
s__Desulfovibrio_legallii|t__SGB15469	-0.112	0.062	0.405	0.97	0.025	0.023	0.652	0.926	0.02	0.018	0.622	0.929	NA	NA	NA	NA	-0.216	0.23	0.35	0.746	-0.008	0.001	0.815	0.891	0.035	-0.078	0.061	-0.234	0.003	0.454
s__Desulfovibrio_piger|t__SGB15467_group	0.066	0.062	0.623	0.97	-0.051	0.023	0.362	0.926	-0.16	0.018	0	0.002	-0.156	0.261	0.563	0.809	0.033	0.229	0.887	0.956	-0.065	0.002	0.136	0.417	0.044	-0.151	0.021	-1.49	0.005	0.823
s__Desulfovibrio_SGB40885|t__SGB40885	NA	NA	NA	NA	-0.017	0.023	0.764	0.926	-0.008	0.018	0.842	0.929	NA	NA	NA	NA	NA	NA	NA	NA	-0.012	0	0.418	0.722	0.014	-0.039	0.016	-0.81	0	0
s__Desulfovibrio_sp_86|t__SGB85559	NA	NA	NA	NA	-0.04	0.023	0.477	0.926	-0.024	0.018	0.562	0.929	NA	NA	NA	NA	NA	NA	NA	NA	-0.03	0	0.035	0.161	0.014	-0.058	-0.002	-2.109	0	0
s__Desulfovibrio_sp_A2|t__SGB15441	NA	NA	NA	NA	NA	NA	NA	NA	-0.008	0.018	0.846	0.929	NA	NA	NA	NA	NA	NA	NA	NA	-0.008	0	0.661	0.794	0.018	-0.044	0.028	-0.439	0	NA
s__Desulfovibrio_sp_An276|t__SGB15461	-0.041	0.062	0.763	0.97	0.084	0.023	0.136	0.62	-0.018	0.018	0.663	0.929	0.137	0.261	0.611	0.824	NA	NA	NA	NA	0.02	0.001	0.526	0.769	0.032	-0.042	0.083	0.635	0.002	0.773
s__Desulfovibrio_sp_OH1186_COT_070|t__SGB29646	NA	NA	NA	NA	NA	NA	NA	NA	-0.009	0.018	0.822	0.929	NA	NA	NA	NA	-0.196	0.23	0.396	0.746	-0.01	0	0.565	0.775	0.018	-0.046	0.025	-0.575	0	0
s__Desulfovibrio_sp_PG_178_WT_4|t__SGB15471	-0.076	0.062	0.571	0.97	0.043	0.023	0.445	0.926	-0.05	0.018	0.221	0.711	-0.37	0.263	0.174	0.77	-0.172	0.23	0.455	0.746	-0.029	0.001	0.418	0.722	0.036	-0.098	0.041	-0.809	0.003	0.7
s__Desulfovibrio_sp_ZJ200|t__SGB85562	-0.067	0.062	0.62	0.97	-0.012	0.023	0.833	0.926	-0.01	0.018	0.816	0.929	NA	NA	NA	NA	NA	NA	NA	NA	-0.013	0	0.338	0.676	0.014	-0.041	0.014	-0.958	0	0
s__Desulfovibrio_vulgaris|t__SGB15440	NA	NA	NA	NA	-0.017	0.023	0.757	0.926	-0.021	0.018	0.617	0.929	NA	NA	NA	NA	NA	NA	NA	NA	-0.019	0	0.174	0.488	0.014	-0.047	0.009	-1.359	0	0
s__Desulfovibrio_vulgaris|t__SGB15442	NA	NA	NA	NA	NA	NA	NA	NA	0.175	0.018	0	0.001	NA	NA	NA	NA	NA	NA	NA	NA	0.175	0	0	0	0.018	0.139	0.211	9.627	0	NA
s__Desulfovibrionaceae_bacterium|t__SGB15447	-0.061	0.062	0.65	0.97	-0.102	0.023	0.071	0.416	-0.013	0.018	0.749	0.929	0.248	0.261	0.36	0.77	-0.27	0.23	0.243	0.746	-0.056	0.001	0.057	0.231	0.029	-0.114	0.002	-1.9	0.002	0.649
s__Desulfovibrionaceae_bacterium|t__SGB15460	-0.003	0.062	0.981	0.989	-0.108	0.023	0.056	0.354	-0.12	0.018	0.003	0.039	-0.385	0.263	0.158	0.77	-0.497	0.233	0.034	0.746	-0.12	0.004	0.047	0.197	0.06	-0.239	-0.002	-1.99	0.011	0.441
s__Desulfovibrionaceae_bacterium|t__SGB57322	-0.055	0.062	0.683	0.97	-0.017	0.023	0.764	0.926	-0.055	0.018	0.182	0.636	0.231	0.261	0.393	0.77	0.17	0.23	0.463	0.75	-0.04	0	0.004	0.029	0.014	-0.067	-0.012	-2.858	0	0
s__Desulfovibrionaceae_unclassified_SGB40890|t__SGB40890	NA	NA	NA	NA	-0.013	0.023	0.812	0.926	-0.011	0.018	0.789	0.929	NA	NA	NA	NA	NA	NA	NA	NA	-0.012	0	0.403	0.713	0.014	-0.04	0.016	-0.836	0	0
s__Dialister_hominis|t__SGB5803	0.578	0.063	0	0.006	0.271	0.023	0	0	0.212	0.018	0	0	0.581	0.266	0.035	0.768	0.206	0.23	0.371	0.746	0.348	0.007	0	0	0.081	0.189	0.507	4.29	0.022	0.882
s__Dialister_invisus|t__SGB5825_group	-0.104	0.062	0.439	0.97	0.103	0.023	0.068	0.403	0.038	0.018	0.353	0.888	-0.441	0.264	0.106	0.768	0.065	0.23	0.778	0.904	0	0.004	0.997	0.999	0.064	-0.126	0.126	0.003	0.013	0.739
s__Dialister_micraerophilus|t__SGB5840	-0.03	0.062	0.824	0.97	-0.026	0.023	0.647	0.926	-0.001	0.018	0.99	0.994	NA	NA	NA	NA	NA	NA	NA	NA	-0.011	0	0.419	0.723	0.014	-0.038	0.016	-0.807	0	0
s__Dialister_pneumosintes|t__SGB5842	-0.016	0.062	0.905	0.973	-0.035	0.023	0.536	0.926	-0.021	0.018	0.605	0.929	NA	NA	NA	NA	NA	NA	NA	NA	-0.026	0	0.062	0.244	0.014	-0.053	0.001	-1.869	0	0
s__Dialister_SGB5817|t__SGB5817	-0.034	0.062	0.802	0.97	-0.025	0.023	0.663	0.926	0.004	0.018	0.927	0.962	NA	NA	NA	NA	NA	NA	NA	NA	-0.008	0	0.543	0.772	0.014	-0.036	0.019	-0.609	0	0
s__Dialister_SGB5820|t__SGB5820	-0.171	0.062	0.203	0.97	-0.048	0.023	0.392	0.926	-0.013	0.018	0.753	0.929	-0.575	0.266	0.037	0.768	-0.219	0.23	0.343	0.746	-0.105	0.004	0.104	0.35	0.065	-0.232	0.021	-1.627	0.013	0.649
s__Dialister_succinatiphilus|t__SGB5818	0.053	0.062	0.695	0.97	0.104	0.023	0.065	0.392	0.003	0.018	0.947	0.973	0.267	0.262	0.325	0.77	0.218	0.23	0.346	0.746	0.055	0.001	0.043	0.185	0.027	0.002	0.109	2.028	0.001	0.698
s__Dielma_fastidiosa|t__SGB4031	-0.078	0.062	0.562	0.97	-0.118	0.023	0.035	0.264	-0.01	0.018	0.808	0.929	-0.272	0.262	0.315	0.77	0.332	0.231	0.153	0.746	-0.057	0.002	0.249	0.595	0.05	-0.155	0.04	-1.152	0.007	0.769
s__Dolosigranulum_pigrum|t__SGB7017	NA	NA	NA	NA	NA	NA	NA	NA	-0.01	0.018	0.814	0.929	NA	NA	NA	NA	NA	NA	NA	NA	-0.01	0	0.595	0.778	0.018	-0.045	0.026	-0.532	0	NA
s__Dorea_formicigenerans|t__SGB4575	-0.039	0.062	0.77	0.97	-0.065	0.023	0.252	0.855	-0.116	0.018	0.005	0.05	-0.288	0.262	0.288	0.77	-0.062	0.23	0.788	0.909	-0.093	0	0	0	0.015	-0.122	-0.063	-6.227	0	0.097
s__Dorea_longicatena|t__SGB4581	-0.052	0.062	0.701	0.97	0.078	0.023	0.164	0.692	-0.07	0.018	0.087	0.416	-0.375	0.263	0.168	0.77	0.038	0.229	0.869	0.946	-0.018	0.002	0.681	0.804	0.045	-0.107	0.07	-0.411	0.005	0.857
s__Dorea_longicatena|t__SGB4582_group	0.062	0.062	0.644	0.97	-0.072	0.023	0.2	0.761	0.037	0.018	0.372	0.905	0.102	0.261	0.706	0.861	-0.211	0.23	0.361	0.746	-0.004	0.001	0.899	0.947	0.032	-0.068	0.059	-0.127	0.002	0.748
s__Dorea_phocaeensis|t__SGB4572	-0.054	0.062	0.689	0.97	-0.135	0.023	0.016	0.151	-0.077	0.018	0.06	0.321	NA	NA	NA	NA	NA	NA	NA	NA	-0.098	0	0	0	0.022	-0.142	-0.055	-4.439	0.001	0.546
s__Dorea_sp_AF24_7LB|t__SGB4571	-0.095	0.062	0.481	0.97	-0.101	0.023	0.073	0.425	-0.143	0.018	0.001	0.009	-0.073	0.261	0.786	0.894	-0.364	0.231	0.117	0.746	-0.126	0	0	0	0.014	-0.153	-0.099	-9.076	0	0
s__Dorea_sp_AF36_15AT|t__SGB4552_group	-0.117	0.062	0.384	0.97	0.02	0.023	0.726	0.926	-0.014	0.018	0.739	0.929	0.034	0.26	0.901	0.956	-0.153	0.23	0.508	0.767	-0.011	0	0.591	0.778	0.02	-0.049	0.028	-0.538	0	0.213
s__Dorea_sp_D27|t__SGB4635	-0.067	0.062	0.62	0.97	-0.04	0.023	0.479	0.926	-0.023	0.018	0.569	0.929	NA	NA	NA	NA	NA	NA	NA	NA	-0.032	0	0.023	0.116	0.014	-0.059	-0.004	-2.275	0	0
s__Drancourtella_sp_An177|t__SGB4618	NA	NA	NA	NA	-0.027	0.023	0.628	0.926	NA	NA	NA	NA	NA	NA	NA	NA	NA	NA	NA	NA	-0.027	0.001	0.236	0.577	0.023	-0.072	0.018	-1.185	0	NA
s__Drancourtella_sp_An57|t__SGB4619	0.059	0.062	0.66	0.97	-0.108	0.023	0.056	0.355	-0.012	0.018	0.769	0.929	-0.476	0.264	0.082	0.768	-0.196	0.23	0.396	0.746	-0.054	0.003	0.34	0.678	0.057	-0.166	0.057	-0.955	0.009	0.759
s__Duncaniella_dubosii|t__SGB2089	-0.053	0.062	0.69	0.97	-0.013	0.023	0.82	0.926	-0.016	0.018	0.697	0.929	NA	NA	NA	NA	NA	NA	NA	NA	-0.017	0	0.227	0.564	0.014	-0.044	0.01	-1.208	0	0
s__Duncaniella_freteri|t__SGB27768	-0.052	0.062	0.7	0.97	0.037	0.023	0.505	0.926	-0.017	0.018	0.672	0.929	NA	NA	NA	NA	NA	NA	NA	NA	0.001	0.001	0.964	0.981	0.023	-0.043	0.045	0.045	0.001	0.532
s__Duncaniella_muris|t__SGB21446	-0.04	0.062	0.766	0.97	-0.013	0.023	0.821	0.926	0.025	0.018	0.546	0.929	NA	NA	NA	NA	NA	NA	NA	NA	0.007	0	0.649	0.789	0.015	-0.023	0.036	0.454	0	0.12
s__Duodenibacillus_massiliensis|t__SGB9273	0.003	0.062	0.98	0.989	0.092	0.023	0.104	0.538	0.01	0.018	0.804	0.929	0.363	0.263	0.183	0.77	0.389	0.232	0.095	0.746	0.06	0.002	0.187	0.504	0.046	-0.029	0.15	1.32	0.005	0.662
s__Dysgonomonas_capnocytophagoides|t__SGB1769	-0.008	0.062	0.955	0.981	0.059	0.023	0.296	0.909	0.081	0.018	0.05	0.284	NA	NA	NA	NA	NA	NA	NA	NA	0.067	0	0	0	0.015	0.038	0.097	4.475	0	0.062
s__Dysgonomonas_gadei|t__SGB1774	NA	NA	NA	NA	0.145	0.023	0.01	0.109	-0.009	0.018	0.823	0.929	NA	NA	NA	NA	NA	NA	NA	NA	0.067	0.006	0.383	0.704	0.077	-0.084	0.219	0.873	0.012	0.964
s__Dysgonomonas_hofstadii|t__SGB48073	NA	NA	NA	NA	-0.014	0.023	0.81	0.926	NA	NA	NA	NA	NA	NA	NA	NA	NA	NA	NA	NA	-0.014	0.001	0.556	0.774	0.023	-0.059	0.032	-0.589	0	NA
s__Dysgonomonas_mossii|t__SGB1772	-0.038	0.062	0.775	0.97	0.133	0.023	0.018	0.167	-0.02	0.018	0.623	0.929	NA	NA	NA	NA	NA	NA	NA	NA	0.031	0.003	0.573	0.775	0.055	-0.077	0.138	0.563	0.008	0.93
s__Dysgonomonas_sp_HDW5A|t__SGB84922	NA	NA	NA	NA	-0.013	0.023	0.812	0.926	NA	NA	NA	NA	NA	NA	NA	NA	NA	NA	NA	NA	-0.013	0.001	0.56	0.775	0.023	-0.058	0.032	-0.582	0	NA
s__Dysosmobacter_sp_NSJ_60|t__SGB15124	-0.048	0.062	0.722	0.97	-0.218	0.023	0	0.003	-0.068	0.018	0.1	0.454	-0.161	0.261	0.551	0.809	-0.328	0.231	0.157	0.746	-0.127	0.002	0.002	0.017	0.042	-0.209	-0.046	-3.07	0.004	0.861
s__Dysosmobacter_welbionis|t__SGB15078	0.169	0.062	0.208	0.97	-0.233	0.023	0	0.001	-0.038	0.018	0.352	0.886	-0.451	0.264	0.098	0.768	-0.336	0.231	0.147	0.746	-0.113	0.01	0.268	0.614	0.102	-0.314	0.087	-1.108	0.038	0.94
s__Edwardsiella_tarda|t__SGB10233	NA	NA	NA	NA	-0.012	0.023	0.829	0.926	NA	NA	NA	NA	NA	NA	NA	NA	NA	NA	NA	NA	-0.012	0.001	0.598	0.778	0.023	-0.057	0.033	-0.528	0	NA
s__Eggerthella_lenta|t__SGB14809	0.019	0.062	0.885	0.97	-0.046	0.023	0.41	0.926	0.082	0.018	0.046	0.266	-0.032	0.26	0.905	0.957	-0.342	0.231	0.141	0.746	0.007	0.002	0.858	0.92	0.041	-0.073	0.088	0.179	0.004	0.818
s__Eggerthella_sinensis|t__SGB14810	-0.047	0.062	0.726	0.97	-0.052	0.023	0.36	0.926	-0.052	0.018	0.209	0.69	NA	NA	NA	NA	NA	NA	NA	NA	-0.051	0	0	0.002	0.014	-0.079	-0.024	-3.699	0	0
s__Eggerthella_sp_HF_1101|t__SGB74488	NA	NA	NA	NA	-0.011	0.023	0.847	0.926	0.018	0.018	0.664	0.929	NA	NA	NA	NA	NA	NA	NA	NA	0.007	0	0.631	0.782	0.014	-0.021	0.035	0.481	0	0
s__Eggerthella_sp_YY7918|t__SGB14811	-0.053	0.062	0.692	0.97	-0.07	0.023	0.212	0.785	-0.024	0.018	0.563	0.929	0.114	0.261	0.673	0.854	NA	NA	NA	NA	-0.042	0	0.003	0.02	0.014	-0.069	-0.015	-3.011	0	0
s__Eggerthella_timonensis|t__SGB33563	NA	NA	NA	NA	-0.042	0.023	0.458	0.926	-0.017	0.018	0.68	0.929	NA	NA	NA	NA	NA	NA	NA	NA	-0.026	0	0.063	0.248	0.014	-0.054	0.001	-1.86	0	0
s__Eggerthellaceae_bacterium_AT8|t__SGB33569	-0.022	0.062	0.87	0.97	-0.019	0.023	0.735	0.926	-0.03	0.018	0.467	0.929	NA	NA	NA	NA	NA	NA	NA	NA	-0.026	0	0.065	0.255	0.014	-0.053	0.002	-1.842	0	0
s__Eggerthellaceae_bacterium|t__SGB14325	0.356	0.062	0.008	0.254	0.016	0.023	0.772	0.926	-0.085	0.018	0.04	0.238	-0.374	0.263	0.17	0.77	-0.151	0.23	0.513	0.767	0.01	0.013	0.933	0.965	0.113	-0.211	0.23	0.085	0.048	0.925
s__Eggerthellaceae_bacterium|t__SGB14326	-0.065	0.062	0.627	0.97	0.054	0.023	0.339	0.926	-0.019	0.018	0.636	0.929	-0.173	0.261	0.521	0.805	0.187	0.23	0.417	0.746	0.005	0.001	0.853	0.917	0.025	-0.045	0.054	0.186	0.001	0.54
s__Eggerthellaceae_bacterium|t__SGB14327	-0.117	0.062	0.383	0.97	-0.022	0.023	0.702	0.926	-0.066	0.018	0.106	0.469	NA	NA	NA	NA	NA	NA	NA	NA	-0.054	0	0.012	0.072	0.021	-0.095	-0.012	-2.504	0.001	0.428
s__Eggerthellaceae_bacterium|t__SGB14328	-0.084	0.062	0.53	0.97	-0.101	0.023	0.074	0.429	-0.052	0.018	0.206	0.686	0.221	0.261	0.414	0.77	0.196	0.23	0.395	0.746	-0.071	0	0	0.003	0.02	-0.109	-0.033	-3.621	0	0.257
s__Eggerthellaceae_bacterium|t__SGB14329	-0.14	0.062	0.297	0.97	-0.043	0.023	0.442	0.926	-0.016	0.018	0.696	0.929	NA	NA	NA	NA	NA	NA	NA	NA	-0.047	0.001	0.119	0.383	0.03	-0.107	0.012	-1.557	0.002	0.508
s__Eggerthellaceae_bacterium|t__SGB14334	-0.222	0.062	0.099	0.877	0.009	0.023	0.869	0.929	-0.104	0.018	0.012	0.096	0.063	0.261	0.817	0.91	0.01	0.229	0.964	0.99	-0.082	0.002	0.073	0.272	0.046	-0.172	0.008	-1.792	0.005	0.816
s__Eggerthellaceae_bacterium|t__SGB14339	0.111	0.062	0.41	0.97	0	0.023	0.996	0.998	0.092	0.018	0.025	0.167	NA	NA	NA	NA	-0.001	0.229	0.998	0.998	0.057	0.001	0.039	0.174	0.028	0.003	0.111	2.066	0.001	0.716
s__Eggerthellaceae_bacterium|t__SGB14344	0.208	0.062	0.121	0.951	-0.003	0.023	0.956	0.975	0.017	0.018	0.68	0.929	NA	NA	NA	NA	-0.162	0.23	0.483	0.763	0.049	0.003	0.397	0.71	0.058	-0.065	0.163	0.846	0.009	0.724
s__Eggerthellaceae_bacterium|t__SGB14345	-0.044	0.062	0.742	0.97	-0.021	0.023	0.706	0.926	0.035	0.018	0.394	0.929	NA	NA	NA	NA	NA	NA	NA	NA	0.004	0	0.871	0.931	0.022	-0.04	0.047	0.162	0.001	0.558
s__Eggerthellaceae_bacterium|t__SGB14347	NA	NA	NA	NA	NA	NA	NA	NA	-0.014	0.018	0.737	0.929	NA	NA	NA	NA	NA	NA	NA	NA	-0.014	0	0.447	0.737	0.018	-0.049	0.022	-0.76	0	NA
s__Eggerthellaceae_bacterium|t__SGB14786	0.097	0.062	0.47	0.97	0.075	0.023	0.183	0.74	-0.027	0.018	0.509	0.929	-0.416	0.263	0.127	0.77	0.017	0.229	0.94	0.978	0.027	0.002	0.56	0.775	0.046	-0.064	0.118	0.582	0.006	0.76
s__Eggerthellaceae_bacterium|t__SGB14789	-0.099	0.062	0.463	0.97	-0.038	0.023	0.498	0.926	-0.063	0.018	0.123	0.514	-0.119	0.261	0.659	0.846	NA	NA	NA	NA	-0.056	0	0	0.001	0.014	-0.083	-0.029	-4.054	0	0
s__Eggerthellaceae_bacterium|t__SGB14794	-0.153	0.062	0.254	0.97	-0.063	0.023	0.26	0.861	-0.11	0.018	0.008	0.069	-0.498	0.264	0.069	0.768	-0.45	0.232	0.054	0.746	-0.135	0.003	0.012	0.07	0.053	-0.239	-0.03	-2.519	0.008	0.503
s__Eggerthellaceae_bacterium|t__SGB14795	-0.11	0.062	0.414	0.97	0.024	0.023	0.667	0.926	-0.104	0.018	0.012	0.097	0.366	0.263	0.178	0.77	0.083	0.23	0.72	0.873	-0.038	0.003	0.447	0.737	0.05	-0.136	0.06	-0.76	0.007	0.824
s__Eggerthellaceae_bacterium|t__SGB53822	-0.032	0.062	0.814	0.97	-0.075	0.023	0.18	0.734	-0.018	0.018	0.667	0.929	NA	NA	NA	NA	NA	NA	NA	NA	-0.042	0	0.031	0.144	0.019	-0.08	-0.004	-2.163	0	0.487
s__Eggerthellaceae_bacterium|t__SGB53831	NA	NA	NA	NA	-0.037	0.023	0.51	0.926	-0.026	0.018	0.52	0.929	NA	NA	NA	NA	NA	NA	NA	NA	-0.031	0	0.032	0.15	0.014	-0.058	-0.003	-2.144	0	0
s__Eggerthellaceae_bacterium|t__SGB86230	0.089	0.062	0.506	0.97	0.009	0.023	0.868	0.929	0.054	0.018	0.191	0.658	NA	NA	NA	NA	NA	NA	NA	NA	0.039	0	0.033	0.153	0.018	0.003	0.075	2.132	0	0.33
s__Eggerthellaceae_unclassified_SGB14322|t__SGB14322_group	-0.141	0.062	0.295	0.97	-0.055	0.023	0.328	0.926	-0.123	0.018	0.003	0.033	-0.234	0.261	0.386	0.77	-0.182	0.23	0.431	0.746	-0.099	0	0	0	0.018	-0.134	-0.063	-5.408	0	0.362
s__Eggerthellaceae_unclassified_SGB14330|t__SGB14330	0.214	0.062	0.111	0.918	0.136	0.023	0.016	0.151	0.048	0.018	0.246	0.749	NA	NA	NA	NA	NA	NA	NA	NA	0.12	0.002	0.009	0.056	0.046	0.03	0.21	2.614	0.005	0.85
s__Eggerthellaceae_unclassified_SGB14332|t__SGB14332	-0.01	0.062	0.94	0.977	-0.033	0.023	0.559	0.926	0.025	0.018	0.55	0.929	NA	NA	NA	NA	0.173	0.23	0.454	0.746	0	0	0.987	0.993	0.018	-0.034	0.035	0.016	0	0.325
s__Eggerthellaceae_unclassified_SGB14341|t__SGB14341	-0.14	0.062	0.297	0.97	-0.188	0.023	0.001	0.018	-0.023	0.018	0.578	0.929	-0.124	0.261	0.646	0.846	-0.327	0.231	0.159	0.746	-0.118	0.002	0.003	0.025	0.04	-0.197	-0.039	-2.92	0.004	0.88
s__Eggerthellaceae_unclassified_SGB63096|t__SGB63096	-0.073	0.062	0.585	0.97	0.062	0.023	0.269	0.87	-0.018	0.018	0.655	0.929	NA	NA	NA	NA	NA	NA	NA	NA	0.002	0.001	0.958	0.977	0.037	-0.07	0.074	0.052	0.003	0.787
s__Eggerthia_catenaformis|t__SGB6630	-0.036	0.062	0.787	0.97	-0.021	0.023	0.712	0.926	NA	NA	NA	NA	NA	NA	NA	NA	NA	NA	NA	NA	-0.023	0	0.293	0.633	0.022	-0.065	0.02	-1.051	0	0
s__Eikenella_corrodens|t__SGB9434	NA	NA	NA	NA	-0.014	0.023	0.809	0.926	-0.013	0.018	0.752	0.929	NA	NA	NA	NA	NA	NA	NA	NA	-0.013	0	0.353	0.683	0.014	-0.041	0.015	-0.929	0	0
s__Eisenbergiella_massiliensis|t__SGB4987	0.167	0.062	0.213	0.97	-0.049	0.023	0.387	0.926	-0.021	0.018	0.608	0.929	-0.329	0.262	0.225	0.77	0.277	0.231	0.231	0.746	0.021	0.005	0.755	0.851	0.069	-0.114	0.157	0.312	0.015	0.709
s__Eisenbergiella_sp_OF01_20|t__SGB4989	-0.099	0.062	0.459	0.97	-0.049	0.023	0.389	0.926	-0.05	0.018	0.224	0.714	NA	NA	NA	NA	NA	NA	NA	NA	-0.052	0	0	0.002	0.014	-0.079	-0.025	-3.743	0	0
s__Eisenbergiella_tayi|t__SGB4988	-0.188	0.062	0.162	0.97	-0.055	0.023	0.331	0.926	-0.061	0.018	0.14	0.551	-0.264	0.262	0.33	0.77	-0.098	0.23	0.671	0.839	-0.073	0	0.001	0.005	0.021	-0.114	-0.031	-3.45	0.001	0.167
s__Elusimicrobiales_bacterium|t__SGB19692	-0.034	0.062	0.8	0.97	-0.017	0.023	0.765	0.926	-0.027	0.018	0.519	0.929	NA	NA	NA	NA	0.2	0.23	0.386	0.746	-0.023	0	0.103	0.349	0.014	-0.05	0.005	-1.628	0	0
s__Elusimicrobiales_bacterium|t__SGB19694	0.299	0.062	0.026	0.46	0.041	0.023	0.471	0.926	0.057	0.018	0.167	0.615	NA	NA	NA	NA	-0.178	0.23	0.441	0.746	0.097	0.006	0.227	0.565	0.08	-0.06	0.254	1.207	0.02	0.819
s__Elusimicrobiales_bacterium|t__SGB19697	NA	NA	NA	NA	-0.016	0.023	0.77	0.926	-0.013	0.018	0.744	0.929	NA	NA	NA	NA	NA	NA	NA	NA	-0.015	0	0.305	0.645	0.014	-0.043	0.013	-1.025	0	0
s__Elusimicrobium_sp_An273|t__SGB19691	NA	NA	NA	NA	NA	NA	NA	NA	0.108	0.018	0.008	0.073	NA	NA	NA	NA	NA	NA	NA	NA	0.108	0	0	0	0.018	0.073	0.144	5.976	0	NA
s__Emergencia_sp_1XD21_10|t__SGB41482	NA	NA	NA	NA	0.005	0.023	0.923	0.959	-0.02	0.018	0.621	0.929	NA	NA	NA	NA	NA	NA	NA	NA	-0.01	0	0.463	0.745	0.014	-0.038	0.017	-0.733	0	0
s__Emergencia_sp_1XD21_50|t__SGB82512	-0.06	0.062	0.656	0.97	0.102	0.023	0.071	0.417	0.002	0.018	0.968	0.984	NA	NA	NA	NA	NA	NA	NA	NA	0.025	0.002	0.585	0.777	0.045	-0.064	0.113	0.547	0.005	0.858
s__Emergencia_timonensis|t__SGB3970	-0.03	0.062	0.824	0.97	-0.121	0.023	0.031	0.244	0.034	0.018	0.409	0.929	0.197	0.261	0.466	0.788	NA	NA	NA	NA	-0.033	0.002	0.462	0.745	0.045	-0.121	0.055	-0.735	0.005	0.896
s__Enorma_burkinafasonensis|t__SGB86218	-0.04	0.062	0.765	0.97	0.005	0.023	0.924	0.959	-0.054	0.018	0.193	0.658	NA	NA	NA	NA	0.2	0.23	0.386	0.746	-0.027	0	0.171	0.483	0.02	-0.066	0.012	-1.369	0	0.41
s__Enorma_massiliensis|t__SGB14749	-0.153	0.062	0.254	0.97	-0.055	0.023	0.33	0.926	-0.029	0.018	0.479	0.929	-0.501	0.265	0.068	0.768	-0.185	0.23	0.422	0.746	-0.079	0.002	0.05	0.209	0.041	-0.159	0	-1.958	0.004	0.455
s__Enorma_phocaeensis|t__SGB33571	-0.03	0.062	0.824	0.97	-0.033	0.023	0.563	0.926	-0.007	0.018	0.861	0.929	NA	NA	NA	NA	NA	NA	NA	NA	-0.018	0	0.206	0.536	0.014	-0.045	0.01	-1.266	0	0
s__Enorma_SGB14753|t__SGB14753	-0.099	0.062	0.46	0.97	-0.034	0.023	0.546	0.926	-0.073	0.018	0.075	0.369	-0.411	0.263	0.132	0.77	0.205	0.23	0.375	0.746	-0.061	0.001	0.011	0.067	0.024	-0.107	-0.014	-2.537	0.001	0.249
s__Entamoeba_dispar|t__EUK46681	-0.052	0.062	0.698	0.97	-0.018	0.023	0.752	0.926	-0.021	0.018	0.603	0.929	NA	NA	NA	NA	NA	NA	NA	NA	-0.022	0	0.12	0.383	0.014	-0.049	0.006	-1.556	0	0
s__Enterobacter_cloacae|t__SGB10152	-0.047	0.062	0.726	0.97	-0.015	0.023	0.796	0.926	-0.012	0.018	0.768	0.929	0.331	0.262	0.223	0.77	0.369	0.231	0.113	0.746	0.004	0.002	0.928	0.963	0.048	-0.09	0.099	0.091	0.006	0.158
s__Enterobacter_hormaechei|t__SGB10130_group	-0.09	0.062	0.505	0.97	-0.006	0.023	0.913	0.952	0.097	0.018	0.018	0.129	0.26	0.262	0.338	0.77	0.05	0.229	0.827	0.925	0.023	0.002	0.554	0.774	0.04	-0.054	0.101	0.592	0.004	0.784
s__Enterobacter_huaxiensis|t__SGB31166	NA	NA	NA	NA	0.138	0.023	0.014	0.138	-0.008	0.018	0.854	0.929	NA	NA	NA	NA	NA	NA	NA	NA	0.065	0.005	0.375	0.699	0.073	-0.078	0.207	0.887	0.01	0.96
s__Enterobacter_kobei|t__SGB10102	NA	NA	NA	NA	-0.012	0.023	0.825	0.926	-0.023	0.018	0.569	0.929	NA	NA	NA	NA	NA	NA	NA	NA	-0.019	0	0.177	0.491	0.014	-0.047	0.009	-1.349	0	0
s__Enterobacter_mori|t__SGB10132	0.083	0.062	0.536	0.97	0.125	0.023	0.027	0.219	0.084	0.018	0.042	0.247	0.098	0.261	0.716	0.863	0.297	0.231	0.199	0.746	0.099	0	0	0	0.014	0.072	0.126	7.173	0	0
s__Enterobacter_soli|t__SGB10126	NA	NA	NA	NA	NA	NA	NA	NA	-0.017	0.018	0.681	0.929	0.279	0.262	0.304	0.77	0.234	0.23	0.31	0.746	0.018	0.004	0.776	0.865	0.065	-0.109	0.145	0.284	0.004	0.181
s__Enterobacter_sp_DE0047|t__SGB38368_group	NA	NA	NA	NA	0.342	0.023	0	0	0.016	0.018	0.704	0.929	NA	NA	NA	NA	NA	NA	NA	NA	0.179	0.027	0.274	0.62	0.163	-0.142	0.499	1.094	0.053	0.992
s__Enterobacter_sp_EA_1|t__SGB10056	NA	NA	NA	NA	-0.012	0.023	0.834	0.926	NA	NA	NA	NA	NA	NA	NA	NA	NA	NA	NA	NA	-0.012	0.001	0.608	0.778	0.023	-0.057	0.033	-0.513	0	NA
s__Enterobacter_sp_kpr_6|t__SGB23274	NA	NA	NA	NA	-0.012	0.023	0.825	0.926	NA	NA	NA	NA	NA	NA	NA	NA	NA	NA	NA	NA	-0.012	0.001	0.588	0.778	0.023	-0.058	0.033	-0.541	0	NA
s__Enterobacter_sp_RHBSTW_00175|t__SGB81745	NA	NA	NA	NA	-0.013	0.023	0.817	0.926	NA	NA	NA	NA	NA	NA	NA	NA	NA	NA	NA	NA	-0.013	0.001	0.57	0.775	0.023	-0.058	0.032	-0.568	0	NA
s__Enterobacter_sp_SA187|t__SGB31132	NA	NA	NA	NA	NA	NA	NA	NA	0.145	0.018	0	0.007	NA	NA	NA	NA	NA	NA	NA	NA	0.145	0	0	0	0.018	0.109	0.18	7.972	0	NA
s__Enterobacter_timonensis|t__SGB31185	NA	NA	NA	NA	NA	NA	NA	NA	-0.009	0.018	0.833	0.929	NA	NA	NA	NA	NA	NA	NA	NA	-0.009	0	0.633	0.782	0.018	-0.044	0.027	-0.477	0	NA
s__Enterobacteriaceae_bacterium|t__SGB81751	NA	NA	NA	NA	NA	NA	NA	NA	-0.01	0.018	0.813	0.929	NA	NA	NA	NA	NA	NA	NA	NA	-0.01	0	0.592	0.778	0.018	-0.045	0.026	-0.537	0	NA
s__Enterocloster_aldensis|t__SGB4762	0.21	0.062	0.117	0.935	0.05	0.023	0.374	0.926	0.068	0.018	0.099	0.449	-0.23	0.261	0.396	0.77	0.138	0.23	0.549	0.786	0.086	0.001	0.024	0.121	0.038	0.011	0.16	2.255	0.003	0.451
s__Enterocloster_asparagiformis|t__SGB4724	0.216	0.062	0.108	0.908	-0.068	0.023	0.228	0.818	-0.012	0.018	0.777	0.929	-0.049	0.26	0.856	0.932	-0.111	0.23	0.631	0.827	0.019	0.003	0.74	0.841	0.058	-0.094	0.133	0.332	0.01	0.792
s__Enterocloster_bolteae|t__SGB4758_group	-0.011	0.062	0.936	0.976	-0.085	0.023	0.129	0.611	0.001	0.018	0.975	0.988	-0.329	0.262	0.226	0.77	-0.109	0.23	0.637	0.83	-0.039	0.001	0.12	0.384	0.025	-0.088	0.01	-1.555	0.001	0.61
s__Enterocloster_citroniae|t__SGB4761	0.054	0.062	0.686	0.97	0.018	0.023	0.744	0.926	0.057	0.018	0.166	0.612	-0.168	0.261	0.534	0.807	-0.038	0.229	0.869	0.946	0.042	0	0.002	0.019	0.014	0.015	0.069	3.029	0	0
s__Enterocloster_clostridioformis|t__SGB4760	0.025	0.062	0.849	0.97	0.128	0.023	0.023	0.197	0.058	0.018	0.16	0.599	-0.069	0.261	0.799	0.898	0.069	0.23	0.763	0.899	0.082	0	0	0	0.02	0.044	0.12	4.183	0	0.418
s__Enterocloster_lavalensis|t__SGB4725	0.046	0.062	0.734	0.97	0.006	0.023	0.914	0.952	0.04	0.018	0.333	0.864	-0.123	0.261	0.648	0.846	0.151	0.23	0.514	0.767	0.028	0	0.044	0.19	0.014	0.001	0.055	2.015	0	0
s__Enterococcus_asini|t__SGB49088	NA	NA	NA	NA	-0.011	0.023	0.841	0.926	NA	NA	NA	NA	NA	NA	NA	NA	NA	NA	NA	NA	-0.011	0.001	0.623	0.78	0.023	-0.056	0.034	-0.492	0	NA
s__Enterococcus_asini|t__SGB7927	NA	NA	NA	NA	-0.01	0.023	0.856	0.926	-0.017	0.018	0.683	0.929	NA	NA	NA	NA	NA	NA	NA	NA	-0.014	0	0.316	0.655	0.014	-0.042	0.014	-1.002	0	0
s__Enterococcus_avium|t__SGB7931	0.422	0.062	0.002	0.075	-0.028	0.023	0.622	0.926	0.037	0.018	0.372	0.904	NA	NA	NA	NA	NA	NA	NA	NA	0.138	0.019	0.32	0.657	0.139	-0.134	0.41	0.994	0.056	0.956
s__Enterococcus_canintestini|t__SGB7958	NA	NA	NA	NA	-0.014	0.023	0.804	0.926	-0.013	0.018	0.761	0.929	NA	NA	NA	NA	NA	NA	NA	NA	-0.013	0	0.358	0.685	0.014	-0.041	0.015	-0.918	0	0
s__Enterococcus_casseliflavus|t__SGB7952	-0.066	0.062	0.623	0.97	0.021	0.023	0.703	0.926	-0.039	0.018	0.343	0.88	-0.245	0.261	0.365	0.77	NA	NA	NA	NA	-0.019	0	0.387	0.708	0.022	-0.062	0.024	-0.865	0.001	0.468
s__Enterococcus_cecorum|t__SGB7961	NA	NA	NA	NA	-0.028	0.023	0.618	0.926	0.133	0.018	0.001	0.017	NA	NA	NA	NA	NA	NA	NA	NA	0.053	0.007	0.509	0.765	0.081	-0.105	0.211	0.66	0.013	0.967
s__Enterococcus_devriesei|t__SGB7928	NA	NA	NA	NA	-0.023	0.023	0.687	0.926	-0.022	0.018	0.592	0.929	-0.245	0.261	0.365	0.77	NA	NA	NA	NA	-0.023	0	0.107	0.355	0.014	-0.051	0.005	-1.614	0	0
s__Enterococcus_dispar|t__SGB7957	NA	NA	NA	NA	-0.013	0.023	0.824	0.926	-0.02	0.018	0.622	0.929	NA	NA	NA	NA	NA	NA	NA	NA	-0.017	0	0.224	0.562	0.014	-0.045	0.011	-1.215	0	0
s__Enterococcus_durans|t__SGB7966	-0.046	0.062	0.731	0.97	0.007	0.023	0.896	0.941	-0.026	0.018	0.524	0.929	-0.157	0.261	0.562	0.809	NA	NA	NA	NA	-0.015	0	0.266	0.614	0.014	-0.043	0.012	-1.111	0	0
s__Enterococcus_faecalis|t__SGB7962	-0.065	0.062	0.628	0.97	-0.043	0.023	0.444	0.926	-0.021	0.018	0.609	0.929	-0.093	0.261	0.732	0.871	0.369	0.231	0.113	0.746	-0.03	0	0.03	0.142	0.014	-0.057	-0.003	-2.172	0	0
s__Enterococcus_faecium|t__SGB7967	0.102	0.062	0.445	0.97	-0.026	0.023	0.65	0.926	-0.001	0.018	0.983	0.991	0.082	0.261	0.761	0.884	-0.15	0.23	0.515	0.767	-0.004	0	0.825	0.896	0.017	-0.036	0.029	-0.221	0	0.087
s__Enterococcus_gallinarum|t__SGB7951	0.541	0.063	0	0.006	0.023	0.023	0.688	0.926	0.018	0.018	0.654	0.929	-0.293	0.262	0.281	0.77	NA	NA	NA	NA	0.11	0.027	0.505	0.764	0.165	-0.213	0.434	0.667	0.096	0.955
s__Enterococcus_gilvus|t__SGB7929	NA	NA	NA	NA	-0.021	0.023	0.707	0.926	-0.016	0.018	0.7	0.929	-0.245	0.261	0.365	0.77	NA	NA	NA	NA	-0.019	0	0.192	0.512	0.014	-0.046	0.009	-1.304	0	0
s__Enterococcus_hirae|t__SGB7970	-0.029	0.062	0.829	0.97	-0.027	0.023	0.627	0.926	0.008	0.018	0.849	0.929	NA	NA	NA	NA	NA	NA	NA	NA	-0.007	0	0.623	0.78	0.014	-0.034	0.02	-0.492	0	0
s__Enterococcus_italicus|t__SGB7973	NA	NA	NA	NA	0.171	0.023	0.002	0.04	-0.015	0.018	0.718	0.929	NA	NA	NA	NA	NA	NA	NA	NA	0.077	0.009	0.404	0.714	0.093	-0.104	0.259	0.834	0.017	0.975
s__Enterococcus_malodoratus|t__SGB7932	NA	NA	NA	NA	-0.013	0.023	0.822	0.926	-0.039	0.018	0.346	0.883	NA	NA	NA	NA	NA	NA	NA	NA	-0.029	0	0.044	0.189	0.014	-0.057	-0.001	-2.017	0	0
s__Enterococcus_mundtii|t__SGB7963	-0.033	0.062	0.806	0.97	-0.042	0.023	0.453	0.926	-0.027	0.018	0.507	0.929	NA	NA	NA	NA	NA	NA	NA	NA	-0.033	0	0.017	0.094	0.014	-0.06	-0.006	-2.378	0	0
s__Enterococcus_raffinosus|t__SGB7930	NA	NA	NA	NA	-0.008	0.023	0.886	0.935	-0.01	0.018	0.815	0.929	NA	NA	NA	NA	NA	NA	NA	NA	-0.009	0	0.526	0.769	0.014	-0.037	0.019	-0.634	0	0
s__Enterococcus_saccharolyticus|t__SGB7975	NA	NA	NA	NA	-0.014	0.023	0.799	0.926	NA	NA	NA	NA	NA	NA	NA	NA	NA	NA	NA	NA	-0.014	0.001	0.533	0.77	0.023	-0.059	0.031	-0.623	0	NA
s__Enterococcus_sp_63_4|t__SGB49089	NA	NA	NA	NA	-0.015	0.023	0.788	0.926	-0.008	0.018	0.845	0.929	NA	NA	NA	NA	NA	NA	NA	NA	-0.011	0	0.449	0.738	0.014	-0.039	0.017	-0.757	0	0
s__Enterococcus_sp_CU12B|t__SGB82615	NA	NA	NA	NA	-0.014	0.023	0.807	0.926	NA	NA	NA	NA	NA	NA	NA	NA	NA	NA	NA	NA	-0.014	0.001	0.549	0.772	0.023	-0.059	0.031	-0.599	0	NA
s__Enterococcus_sp_CU9D|t__SGB82613	NA	NA	NA	NA	-0.015	0.023	0.796	0.926	NA	NA	NA	NA	NA	NA	NA	NA	NA	NA	NA	NA	-0.015	0.001	0.527	0.769	0.023	-0.06	0.031	-0.633	0	NA
s__Enterococcus_thailandicus|t__SGB7965	-0.032	0.062	0.813	0.97	-0.02	0.023	0.72	0.926	-0.013	0.018	0.76	0.929	NA	NA	NA	NA	NA	NA	NA	NA	-0.016	0	0.24	0.582	0.014	-0.044	0.011	-1.174	0	0
s__Enterococcus_villorum|t__SGB7969	NA	NA	NA	NA	NA	NA	NA	NA	-0.003	0.018	0.947	0.973	NA	NA	NA	NA	NA	NA	NA	NA	-0.003	0	0.88	0.936	0.018	-0.038	0.033	-0.151	0	NA
s__Enterorhabdus_sp_P55|t__SGB42958	-0.057	0.062	0.672	0.97	-0.047	0.023	0.408	0.926	0.049	0.018	0.232	0.725	-0.013	0.26	0.961	0.982	NA	NA	NA	NA	-0.006	0.001	0.845	0.912	0.028	-0.061	0.05	-0.195	0.001	0.748
s__Enteroscipio_rubneri|t__SGB14803	-0.108	0.062	0.422	0.97	-0.022	0.023	0.7	0.926	-0.086	0.018	0.037	0.225	-0.262	0.262	0.333	0.77	-0.215	0.23	0.353	0.746	-0.064	0	0.001	0.008	0.019	-0.102	-0.026	-3.328	0	0.368
s__Eremococcus_coleocola|t__SGB7883	NA	NA	NA	NA	NA	NA	NA	NA	0.181	0.018	0	0	NA	NA	NA	NA	NA	NA	NA	NA	0.181	0	0	0	0.018	0.145	0.216	9.935	0	NA
s__Erwinia_aphidicola|t__SGB10206	NA	NA	NA	NA	NA	NA	NA	NA	-0.012	0.018	0.766	0.929	NA	NA	NA	NA	NA	NA	NA	NA	-0.012	0	0.499	0.764	0.018	-0.048	0.023	-0.676	0	NA
s__Erwinia_billingiae|t__SGB10198	NA	NA	NA	NA	NA	NA	NA	NA	-0.01	0.018	0.8	0.929	NA	NA	NA	NA	NA	NA	NA	NA	-0.01	0	0.567	0.775	0.018	-0.046	0.025	-0.573	0	NA
s__Erysipelatoclostridium_ramosum|t__SGB6744	-0.215	0.062	0.11	0.918	-0.001	0.023	0.98	0.989	0.077	0.018	0.061	0.327	0.102	0.261	0.705	0.861	0.295	0.231	0.203	0.746	-0.003	0.005	0.963	0.981	0.072	-0.144	0.137	-0.046	0.016	0.843
s__Erysipelatoclostridium_sp_An15|t__SGB6746	0.129	0.062	0.336	0.97	-0.061	0.023	0.278	0.882	-0.041	0.018	0.313	0.844	NA	NA	NA	NA	NA	NA	NA	NA	-0.004	0.003	0.95	0.975	0.057	-0.114	0.107	-0.062	0.008	0.76
s__Erysipelotrichaceae_bacterium_3_1_53|t__SGB4036	-0.13	0.062	0.333	0.97	-0.155	0.023	0.006	0.076	-0.068	0.018	0.099	0.45	NA	NA	NA	NA	NA	NA	NA	NA	-0.112	0.001	0	0.001	0.029	-0.169	-0.056	-3.902	0.002	0.779
s__Erysipelotrichaceae_bacterium|t__SGB4027	-0.274	0.062	0.042	0.608	-0.138	0.023	0.014	0.14	-0.147	0.018	0	0.006	0.188	0.261	0.486	0.788	0.31	0.231	0.181	0.746	-0.103	0.008	0.252	0.598	0.09	-0.279	0.073	-1.146	0.028	0.596
s__Erysipelotrichaceae_bacterium|t__SGB4028	-0.032	0.062	0.81	0.97	-0.066	0.023	0.242	0.842	-0.062	0.018	0.134	0.537	-0.337	0.262	0.215	0.77	NA	NA	NA	NA	-0.062	0	0	0	0.014	-0.09	-0.035	-4.504	0	0
s__Erysipelotrichaceae_bacterium|t__SGB4029	-0.269	0.062	0.045	0.617	-0.112	0.023	0.047	0.316	-0.133	0.018	0.001	0.018	-0.36	0.263	0.186	0.77	-0.414	0.232	0.075	0.746	-0.165	0.002	0	0	0.039	-0.241	-0.089	-4.238	0.004	0.491
s__Erysipelotrichaceae_bacterium|t__SGB6823	-0.045	0.062	0.735	0.97	-0.034	0.023	0.544	0.926	-0.039	0.018	0.347	0.883	-0.431	0.263	0.114	0.768	NA	NA	NA	NA	-0.038	0	0.006	0.037	0.014	-0.066	-0.011	-2.776	0	0
s__Erysipelotrichaceae_bacterium|t__SGB6836_group	-0.132	0.062	0.325	0.97	0.052	0.023	0.355	0.926	-0.056	0.018	0.174	0.622	-0.29	0.262	0.285	0.77	0.16	0.23	0.487	0.763	-0.034	0.002	0.449	0.738	0.045	-0.121	0.054	-0.756	0.005	0.786
s__Escherichia_coli|t__SGB10068	-0.195	0.062	0.147	0.97	-0.056	0.023	0.322	0.926	0.046	0.018	0.262	0.774	-0.155	0.261	0.567	0.809	-0.405	0.232	0.082	0.746	-0.082	0.004	0.18	0.495	0.061	-0.202	0.038	-1.34	0.011	0.843
s__Escherichia_marmotae|t__SGB10064	-0.099	0.062	0.463	0.97	-0.007	0.023	0.907	0.948	-0.009	0.018	0.821	0.929	NA	NA	NA	NA	NA	NA	NA	NA	-0.013	0	0.366	0.693	0.015	-0.042	0.016	-0.904	0	0.018
s__Escherichia_sp_ESNIH1|t__SGB23273	NA	NA	NA	NA	NA	NA	NA	NA	-0.01	0.018	0.8	0.929	NA	NA	NA	NA	NA	NA	NA	NA	-0.01	0	0.565	0.775	0.018	-0.046	0.025	-0.575	0	NA
s__Eubacteriaceae_bacterium_CHKCI004|t__SGB4682	0.155	0.062	0.249	0.97	-0.119	0.023	0.034	0.258	-0.002	0.018	0.97	0.985	NA	NA	NA	NA	NA	NA	NA	NA	0.003	0.006	0.968	0.983	0.078	-0.149	0.155	0.041	0.017	0.924
s__Eubacteriaceae_bacterium|t__SGB3958	0.068	0.062	0.612	0.97	0.028	0.023	0.621	0.926	-0.056	0.018	0.171	0.619	0.288	0.262	0.288	0.77	0.053	0.229	0.817	0.919	0.002	0.001	0.952	0.975	0.029	-0.056	0.059	0.06	0.002	0.661
s__Eubacteriaceae_bacterium|t__SGB3972	-0.041	0.062	0.762	0.97	0.024	0.023	0.664	0.926	-0.01	0.018	0.804	0.929	NA	NA	NA	NA	NA	NA	NA	NA	0.001	0	0.95	0.975	0.014	-0.026	0.028	0.063	0	0
s__Eubacteriaceae_bacterium|t__SGB4546	0.262	0.062	0.051	0.629	0.043	0.023	0.447	0.926	0.147	0.018	0	0.006	0.219	0.261	0.418	0.772	0.063	0.23	0.783	0.906	0.133	0.002	0.001	0.011	0.041	0.052	0.215	3.217	0.004	0.787
s__Eubacteriaceae_bacterium|t__SGB5043	0.039	0.062	0.773	0.97	0.076	0.023	0.176	0.723	0.116	0.018	0.005	0.048	0.327	0.262	0.228	0.77	-0.059	0.23	0.798	0.911	0.098	0	0	0	0.014	0.07	0.125	6.923	0	0.018
s__Eubacteriaceae_bacterium|t__SGB5058	0.248	0.062	0.065	0.729	-0.068	0.023	0.224	0.809	-0.084	0.018	0.041	0.241	0.33	0.262	0.224	0.77	0.37	0.231	0.111	0.746	0.087	0.009	0.352	0.683	0.093	-0.096	0.27	0.931	0.031	0.876
s__Eubacterium_brachy|t__SGB3931	NA	NA	NA	NA	-0.096	0.023	0.089	0.483	-0.045	0.018	0.271	0.786	0.159	0.261	0.556	0.809	NA	NA	NA	NA	-0.066	0.001	0.003	0.022	0.022	-0.11	-0.023	-2.969	0.001	0.46
s__Eubacterium_callanderi|t__SGB4080	-0.096	0.062	0.475	0.97	-0.071	0.023	0.209	0.776	-0.115	0.018	0.005	0.051	NA	NA	NA	NA	NA	NA	NA	NA	-0.097	0	0	0	0.015	-0.126	-0.068	-6.546	0	0.121
s__Eubacterium_coprostanoligenes|t__SGB4330	NA	NA	NA	NA	-0.03	0.023	0.589	0.926	-0.024	0.018	0.566	0.929	NA	NA	NA	NA	NA	NA	NA	NA	-0.026	0	0.066	0.256	0.014	-0.054	0.002	-1.839	0	0
s__Eubacterium_infirmum|t__SGB3936	NA	NA	NA	NA	-0.016	0.023	0.782	0.926	-0.013	0.018	0.744	0.929	-0.119	0.261	0.659	0.846	NA	NA	NA	NA	-0.015	0	0.307	0.645	0.014	-0.042	0.013	-1.023	0	0
s__Eubacterium_limosum|t__SGB4079	-0.089	0.062	0.507	0.97	-0.073	0.023	0.193	0.755	0.013	0.018	0.746	0.929	NA	NA	NA	NA	NA	NA	NA	NA	-0.039	0.001	0.227	0.564	0.032	-0.102	0.024	-1.208	0.002	0.799
s__Eubacterium_maltosivorans|t__SGB4078	-0.069	0.062	0.605	0.97	-0.085	0.023	0.132	0.614	0.01	0.018	0.801	0.929	NA	NA	NA	NA	NA	NA	NA	NA	-0.041	0.001	0.196	0.519	0.032	-0.104	0.021	-1.292	0.002	0.818
s__Eubacterium_nodatum|t__SGB6627	NA	NA	NA	NA	-0.025	0.023	0.663	0.926	-0.022	0.018	0.598	0.929	0.102	0.261	0.705	0.861	NA	NA	NA	NA	-0.022	0	0.115	0.373	0.014	-0.05	0.005	-1.577	0	0
s__Eubacterium_ramulus|t__SGB4959	-0.058	0.062	0.666	0.97	-0.208	0.023	0	0.006	-0.185	0.018	0	0	-0.33	0.262	0.225	0.77	-0.272	0.231	0.24	0.746	-0.18	0.001	0	0	0.025	-0.23	-0.13	-7.077	0.001	0.286
s__Eubacterium_ramulus|t__SGB4960	0.158	0.062	0.239	0.97	0.259	0.023	0	0	0.165	0.018	0	0.001	0.321	0.262	0.238	0.77	-0.227	0.23	0.326	0.746	0.185	0.002	0	0.002	0.049	0.088	0.281	3.751	0.007	0.721
s__Eubacterium_rectale|t__SGB4933_group	-0.104	0.062	0.436	0.97	0.235	0.023	0	0.001	0.179	0.018	0	0.001	-0.226	0.261	0.404	0.77	-0.469	0.233	0.045	0.746	-0.009	0.015	0.942	0.969	0.122	-0.249	0.231	-0.073	0.058	0.892
s__Eubacterium_saphenum|t__SGB3945	NA	NA	NA	NA	-0.012	0.023	0.828	0.926	-0.012	0.018	0.768	0.929	NA	NA	NA	NA	NA	NA	NA	NA	-0.012	0	0.393	0.709	0.014	-0.04	0.016	-0.855	0	0
s__Eubacterium_SGB74322|t__SGB74322	NA	NA	NA	NA	-0.035	0.023	0.532	0.926	-0.014	0.018	0.725	0.929	NA	NA	NA	NA	NA	NA	NA	NA	-0.022	0	0.116	0.375	0.014	-0.05	0.006	-1.571	0	0
s__Eubacterium_siraeum|t__SGB4198_group	-0.085	0.062	0.525	0.97	-0.029	0.023	0.61	0.926	-0.005	0.018	0.896	0.943	0.008	0.26	0.976	0.991	0.081	0.23	0.725	0.879	-0.017	0	0.206	0.537	0.014	-0.045	0.01	-1.264	0	0
s__Eubacterium_sp_AF15_50|t__SGB5042	0.273	0.062	0.042	0.608	-0.012	0.023	0.836	0.926	0.108	0.018	0.008	0.074	-0.114	0.261	0.674	0.854	0.424	0.232	0.069	0.746	0.124	0.005	0.092	0.324	0.074	-0.02	0.269	1.684	0.017	0.869
s__Eubacterium_sp_AF22_8LB|t__SGB6816	0.054	0.062	0.69	0.97	0.064	0.023	0.253	0.856	-0.011	0.018	0.787	0.929	-0.402	0.263	0.14	0.77	-0.139	0.23	0.546	0.785	0.02	0.001	0.579	0.775	0.035	-0.05	0.089	0.556	0.003	0.6
s__Eubacterium_sp_AF34_35BH|t__SGB5051	0.295	0.062	0.028	0.48	0.128	0.023	0.023	0.194	0.245	0.018	0	0	-0.103	0.261	0.703	0.861	-0.421	0.232	0.071	0.746	0.102	0.014	0.379	0.702	0.116	-0.126	0.331	0.879	0.052	0.85
s__Eubacterium_sp_AM28_29|t__SGB6796_group	0.02	0.062	0.88	0.97	-0.115	0.023	0.042	0.291	-0.088	0.018	0.033	0.204	-0.387	0.263	0.155	0.77	0.51	0.233	0.029	0.746	-0.026	0.014	0.827	0.898	0.117	-0.255	0.204	-0.218	0.053	0.673
s__Eubacterium_sp_An11|t__SGB4681	-0.048	0.062	0.72	0.97	-0.063	0.023	0.266	0.867	0.111	0.018	0.007	0.064	NA	NA	NA	NA	-0.196	0.23	0.396	0.746	-0.003	0.003	0.961	0.979	0.052	-0.104	0.099	-0.049	0.007	0.922
s__Eubacterium_sp_ER2|t__SGB4624	-0.134	0.062	0.318	0.97	-0.054	0.023	0.334	0.926	-0.052	0.018	0.207	0.687	0.154	0.261	0.569	0.809	-0.196	0.23	0.396	0.746	-0.057	0	0	0	0.014	-0.084	-0.03	-4.11	0	0
s__Eubacterium_sp_NSJ_61|t__SGB4040	-0.102	0.062	0.446	0.97	-0.058	0.023	0.302	0.919	-0.056	0.018	0.171	0.619	NA	NA	NA	NA	NA	NA	NA	NA	-0.059	0	0	0	0.014	-0.087	-0.032	-4.271	0	0
s__Eubacterium_sulci|t__SGB3934	-0.03	0.062	0.823	0.97	-0.073	0.023	0.194	0.755	-0.022	0.018	0.594	0.929	0.034	0.26	0.899	0.955	NA	NA	NA	NA	-0.041	0	0.004	0.028	0.014	-0.069	-0.013	-2.874	0	0.05
s__Eubacterium_tenue|t__SGB6145	-0.051	0.062	0.702	0.97	-0.032	0.023	0.565	0.926	-0.02	0.018	0.625	0.929	NA	NA	NA	NA	NA	NA	NA	NA	-0.026	0	0.06	0.238	0.014	-0.053	0.001	-1.884	0	0
s__Eubacterium_ventriosum|t__SGB5045	0.597	0.063	0	0.005	0.204	0.023	0	0.008	0.157	0.018	0	0.003	-0.099	0.261	0.714	0.863	-0.106	0.23	0.645	0.833	0.208	0.015	0.094	0.328	0.124	-0.036	0.451	1.673	0.06	0.917
s__Evtepia_gabavorous|t__SGB15120	0.019	0.062	0.886	0.97	-0.194	0.023	0.001	0.012	-0.028	0.018	0.497	0.929	0.093	0.261	0.729	0.87	-0.08	0.23	0.728	0.88	-0.073	0.002	0.113	0.369	0.046	-0.164	0.017	-1.586	0.006	0.888
s__Ewingella_americana|t__SGB10238	NA	NA	NA	NA	-0.011	0.023	0.848	0.926	NA	NA	NA	NA	NA	NA	NA	NA	NA	NA	NA	NA	-0.011	0.001	0.64	0.785	0.023	-0.056	0.034	-0.468	0	NA
s__Extibacter_muris|t__SGB4633	-0.06	0.062	0.655	0.97	0.037	0.023	0.516	0.926	-0.04	0.018	0.326	0.859	NA	NA	NA	NA	NA	NA	NA	NA	-0.013	0.001	0.662	0.794	0.029	-0.069	0.044	-0.437	0.002	0.733
s__Ezakiella_coagulans|t__SGB6728	-0.124	0.062	0.354	0.97	0.106	0.023	0.06	0.37	-0.001	0.018	0.988	0.994	NA	NA	NA	NA	NA	NA	NA	NA	0.003	0.004	0.962	0.98	0.064	-0.123	0.129	0.047	0.011	0.9
s__Ezakiella_massiliensis|t__SGB6731	-0.025	0.062	0.853	0.97	0.088	0.023	0.117	0.577	-0.013	0.018	0.756	0.929	-0.558	0.265	0.043	0.768	-0.261	0.23	0.259	0.746	-0.054	0.008	0.536	0.771	0.088	-0.226	0.117	-0.619	0.026	0.787
s__Ezakiella_peruensis|t__SGB29513	NA	NA	NA	NA	NA	NA	NA	NA	-0.005	0.018	0.894	0.943	NA	NA	NA	NA	NA	NA	NA	NA	-0.005	0	0.762	0.854	0.018	-0.041	0.03	-0.303	0	NA
s__Ezakiella_SGB6726|t__SGB6726	-0.017	0.062	0.901	0.973	0.003	0.023	0.951	0.973	-0.033	0.018	0.429	0.929	NA	NA	NA	NA	NA	NA	NA	NA	-0.019	0	0.18	0.495	0.014	-0.046	0.009	-1.342	0	0
s__Facklamia_hominis|t__SGB7882	-0.028	0.062	0.836	0.97	-0.011	0.023	0.842	0.926	0.027	0.018	0.516	0.929	NA	NA	NA	NA	NA	NA	NA	NA	0.01	0	0.486	0.756	0.014	-0.018	0.038	0.697	0	0.036
s__Facklamia_ignava|t__SGB7810	NA	NA	NA	NA	-0.017	0.023	0.758	0.926	NA	NA	NA	NA	NA	NA	NA	NA	NA	NA	NA	NA	-0.017	0.001	0.452	0.738	0.023	-0.062	0.028	-0.753	0	NA
s__Faecalibacillus_faecis|t__SGB6750	0.071	0.062	0.598	0.97	-0.006	0.023	0.91	0.95	0.071	0.018	0.085	0.409	0.112	0.261	0.679	0.858	0.136	0.23	0.555	0.787	0.041	0	0.035	0.161	0.019	0.003	0.079	2.108	0	0.459
s__Faecalibacillus_intestinalis|t__SGB6754	0.292	0.062	0.03	0.49	-0.004	0.023	0.94	0.967	0.115	0.018	0.005	0.051	0.059	0.261	0.828	0.918	-0.102	0.23	0.657	0.836	0.106	0.004	0.087	0.311	0.062	-0.015	0.226	1.713	0.011	0.864
s__Faecalibacterium_prausnitzii|t__SGB15316_group	-0.049	0.062	0.714	0.97	0.162	0.023	0.004	0.059	0.133	0.018	0.001	0.017	-0.426	0.263	0.118	0.768	0.101	0.23	0.66	0.836	0.056	0.006	0.469	0.747	0.077	-0.095	0.206	0.724	0.019	0.729
s__Faecalibacterium_prausnitzii|t__SGB15317	-0.021	0.062	0.877	0.97	0.063	0.023	0.267	0.867	-0.023	0.018	0.572	0.929	-0.094	0.261	0.727	0.868	0.215	0.23	0.353	0.746	0.013	0.001	0.58	0.775	0.024	-0.033	0.059	0.554	0.001	0.59
s__Faecalibacterium_prausnitzii|t__SGB15318_group	-0.166	0.062	0.216	0.97	-0.053	0.023	0.351	0.926	-0.037	0.018	0.364	0.898	-0.45	0.264	0.099	0.768	-0.403	0.232	0.083	0.746	-0.109	0.003	0.053	0.215	0.056	-0.218	0.001	-1.938	0.009	0.536
s__Faecalibacterium_prausnitzii|t__SGB15322	0.011	0.062	0.933	0.976	0.083	0.023	0.14	0.63	0.001	0.018	0.976	0.988	0.073	0.261	0.788	0.895	0	0.229	0.999	0.999	0.035	0	0.075	0.279	0.02	-0.004	0.074	1.778	0	0.498
s__Faecalibacterium_prausnitzii|t__SGB15323	-0.181	0.062	0.177	0.97	0.073	0.023	0.193	0.755	-0.06	0.018	0.147	0.57	0.181	0.261	0.504	0.795	0.175	0.23	0.449	0.746	-0.023	0.003	0.688	0.807	0.058	-0.137	0.091	-0.402	0.01	0.863
s__Faecalibacterium_prausnitzii|t__SGB15332_group	-0.204	0.062	0.128	0.958	-0.085	0.023	0.133	0.614	-0.181	0.018	0	0	-0.163	0.261	0.546	0.809	-0.421	0.232	0.07	0.746	-0.152	0.001	0	0	0.031	-0.212	-0.091	-4.919	0.002	0.696
s__Faecalibacterium_prausnitzii|t__SGB15342	0.028	0.062	0.832	0.97	0.039	0.023	0.484	0.926	0.143	0.018	0.001	0.008	-0.257	0.262	0.343	0.77	-0.246	0.23	0.288	0.746	0.052	0.002	0.301	0.642	0.05	-0.046	0.149	1.034	0.007	0.778
s__Faecalibacterium_SGB15345|t__SGB15345	0.065	0.062	0.625	0.97	0.186	0.023	0.001	0.019	0.074	0.018	0.073	0.365	-0.161	0.261	0.551	0.809	-0.006	0.229	0.979	0.99	0.109	0.001	0.001	0.01	0.034	0.043	0.175	3.252	0.002	0.759
s__Faecalibacterium_SGB15346|t__SGB15346	-0.133	0.062	0.321	0.97	0.008	0.023	0.889	0.936	-0.063	0.018	0.125	0.517	0.033	0.26	0.903	0.956	-0.028	0.229	0.904	0.96	-0.042	0.001	0.075	0.279	0.024	-0.088	0.004	-1.778	0.001	0.519
s__Faecalibacterium_sp_An122|t__SGB15312	-0.071	0.062	0.597	0.97	-0.008	0.023	0.893	0.939	-0.014	0.018	0.726	0.929	NA	NA	NA	NA	NA	NA	NA	NA	-0.015	0	0.287	0.63	0.014	-0.042	0.012	-1.064	0	0
s__Faecalicatena_contorta|t__SGB25420	NA	NA	NA	NA	-0.011	0.023	0.842	0.926	-0.01	0.018	0.802	0.929	NA	NA	NA	NA	NA	NA	NA	NA	-0.011	0	0.454	0.741	0.014	-0.039	0.017	-0.749	0	0
s__Faecalicatena_contorta|t__SGB4613	-0.121	0.062	0.366	0.97	-0.137	0.023	0.015	0.141	-0.025	0.018	0.548	0.929	0.044	0.26	0.87	0.937	-0.049	0.229	0.833	0.929	-0.083	0.001	0.003	0.021	0.028	-0.137	-0.028	-2.987	0.001	0.745
s__Faecalicatena_fissicatena|t__SGB4615	-0.084	0.062	0.533	0.97	-0.073	0.023	0.197	0.755	-0.008	0.018	0.844	0.929	NA	NA	NA	NA	NA	NA	NA	NA	-0.043	0.001	0.068	0.262	0.024	-0.09	0.003	-1.824	0.001	0.636
s__Faecalicatena_fissicatena|t__SGB4871_group	-0.009	0.062	0.947	0.98	0.086	0.023	0.129	0.609	-0.03	0.018	0.466	0.929	-0.43	0.263	0.115	0.768	-0.263	0.23	0.256	0.746	-0.019	0.004	0.75	0.847	0.061	-0.138	0.099	-0.319	0.011	0.799
s__Faecalicatena_orotica|t__SGB4616	0.302	0.062	0.024	0.446	-0.034	0.023	0.546	0.926	0.013	0.018	0.757	0.929	NA	NA	NA	NA	NA	NA	NA	NA	0.087	0.011	0.402	0.712	0.103	-0.116	0.289	0.838	0.03	0.923
s__Faecalicoccus_acidiformans|t__SGB77361	NA	NA	NA	NA	-0.016	0.023	0.78	0.926	-0.004	0.018	0.917	0.956	NA	NA	NA	NA	NA	NA	NA	NA	-0.009	0	0.542	0.772	0.014	-0.037	0.019	-0.609	0	0
s__Faecalicoccus_pleomorphus|t__SGB6791_group	-0.025	0.062	0.853	0.97	-0.022	0.023	0.695	0.926	-0.096	0.018	0.02	0.139	-0.1	0.261	0.712	0.863	0.218	0.23	0.344	0.746	-0.055	0.001	0.014	0.08	0.023	-0.1	-0.011	-2.455	0.001	0.517
s__Faecalimonas_umbilicata|t__SGB4583	0.035	0.062	0.792	0.97	-0.197	0.023	0	0.011	-0.003	0.018	0.95	0.975	-0.231	0.261	0.394	0.77	-0.366	0.231	0.115	0.746	-0.088	0.004	0.16	0.463	0.062	-0.21	0.035	-1.406	0.012	0.918
s__Faecalitalea_cylindroides|t__SGB6790	0.027	0.062	0.84	0.97	-0.118	0.023	0.036	0.265	-0.118	0.018	0.004	0.044	-0.091	0.261	0.735	0.874	-0.238	0.23	0.303	0.746	-0.1	0.001	0	0.001	0.026	-0.151	-0.049	-3.827	0.001	0.283
s__Fannyhessea_vaginae|t__SGB990	-0.039	0.062	0.773	0.97	-0.02	0.023	0.723	0.926	NA	NA	NA	NA	NA	NA	NA	NA	NA	NA	NA	NA	-0.022	0	0.302	0.642	0.022	-0.064	0.02	-1.031	0	0
s__Fannyhessea_vaginae|t__SGB991	0.196	0.062	0.145	0.97	0.013	0.023	0.814	0.926	0.105	0.018	0.011	0.092	NA	NA	NA	NA	NA	NA	NA	NA	0.094	0.003	0.062	0.247	0.05	-0.005	0.192	1.863	0.006	0.854
s__Fastidiosipila_sanguinis|t__SGB29515	NA	NA	NA	NA	NA	NA	NA	NA	-0.005	0.018	0.894	0.943	NA	NA	NA	NA	NA	NA	NA	NA	-0.005	0	0.762	0.854	0.018	-0.041	0.03	-0.303	0	NA
s__Fenollaria_massiliensis|t__SGB6716	-0.228	0.062	0.089	0.838	0.046	0.023	0.416	0.926	0.004	0.018	0.917	0.956	0.27	0.262	0.319	0.77	0.361	0.231	0.12	0.746	0.015	0.008	0.867	0.928	0.09	-0.162	0.192	0.167	0.028	0.806
s__Fenollaria_timonensis|t__SGB6719	0.001	0.062	0.996	0.999	0.003	0.023	0.951	0.973	-0.047	0.018	0.257	0.768	NA	NA	NA	NA	NA	NA	NA	NA	-0.023	0	0.183	0.499	0.018	-0.058	0.011	-1.333	0	0.357
s__Fibrobacter_succinogenes|t__SGB20347	NA	NA	NA	NA	NA	NA	NA	NA	-0.01	0.018	0.806	0.929	NA	NA	NA	NA	NA	NA	NA	NA	-0.01	0	0.578	0.775	0.018	-0.046	0.025	-0.557	0	NA
s__Fibrobacter_succinogenes|t__SGB43684	NA	NA	NA	NA	-0.012	0.023	0.834	0.926	NA	NA	NA	NA	NA	NA	NA	NA	NA	NA	NA	NA	-0.012	0.001	0.609	0.778	0.023	-0.057	0.033	-0.512	0	NA
s__Filifactor_alocis|t__SGB6629	NA	NA	NA	NA	NA	NA	NA	NA	-0.011	0.018	0.792	0.929	NA	NA	NA	NA	NA	NA	NA	NA	-0.011	0	0.55	0.772	0.018	-0.046	0.025	-0.598	0	1
s__Finegoldia_magna|t__SGB6683	-0.002	0.062	0.988	0.992	-0.009	0.023	0.87	0.929	0.026	0.018	0.524	0.929	NA	NA	NA	NA	NA	NA	NA	NA	0.012	0	0.391	0.709	0.014	-0.015	0.039	0.857	0	0
s__Finegoldia_magna|t__SGB6686_group	0.044	0.062	0.744	0.97	-0.041	0.023	0.467	0.926	-0.03	0.018	0.462	0.929	NA	NA	NA	NA	NA	NA	NA	NA	-0.03	0	0.028	0.136	0.014	-0.058	-0.003	-2.191	0	0
s__Firmicutes_bacterium_AF16_15|t__SGB4993	-0.22	0.062	0.101	0.884	-0.058	0.023	0.301	0.918	0.04	0.018	0.332	0.864	-0.417	0.263	0.126	0.77	-0.139	0.23	0.548	0.786	-0.089	0.004	0.151	0.447	0.062	-0.21	0.032	-1.435	0.011	0.847
s__Firmicutes_bacterium_AM41_11|t__SGB6817	0.207	0.062	0.124	0.952	0.068	0.023	0.23	0.819	0.012	0.018	0.776	0.929	0.03	0.26	0.912	0.96	NA	NA	NA	NA	0.076	0.002	0.075	0.278	0.043	-0.008	0.159	1.781	0.004	0.73
s__Firmicutes_bacterium|t__SGB4062	-0.014	0.062	0.914	0.975	0.021	0.023	0.709	0.926	-0.014	0.018	0.742	0.929	0.191	0.261	0.481	0.788	0.473	0.233	0.043	0.746	0.025	0.003	0.616	0.78	0.051	-0.074	0.125	0.501	0.007	0.346
s__Firmicutes_bacterium|t__SGB4063	-0.446	0.062	0.001	0.051	-0.141	0.023	0.013	0.128	-0.2	0.018	0	0	-0.299	0.262	0.271	0.77	0.018	0.229	0.938	0.977	-0.234	0.005	0.001	0.006	0.069	-0.37	-0.099	-3.387	0.015	0.824
s__Firmicutes_bacterium|t__SGB49163	-0.014	0.062	0.918	0.975	0.069	0.023	0.222	0.809	0.049	0.018	0.23	0.725	0.149	0.261	0.582	0.809	NA	NA	NA	NA	0.053	0	0	0.001	0.014	0.026	0.081	3.856	0	0
s__Firmicutes_bacterium|t__SGB49188	-0.412	0.062	0.002	0.091	-0.159	0.023	0.005	0.066	-0.216	0.018	0	0	-0.068	0.261	0.801	0.898	0.115	0.23	0.617	0.815	-0.215	0.005	0.002	0.018	0.071	-0.354	-0.076	-3.04	0.016	0.772
s__Firmicutes_bacterium|t__SGB8570	NA	NA	NA	NA	-0.015	0.023	0.788	0.926	NA	NA	NA	NA	NA	NA	NA	NA	NA	NA	NA	NA	-0.015	0.001	0.511	0.766	0.023	-0.06	0.03	-0.658	0	NA
s__Flavobacteriales_bacterium|t__SGB2275	0.157	0.062	0.243	0.97	-0.09	0.023	0.11	0.556	-0.025	0.018	0.547	0.929	-0.231	0.261	0.393	0.77	0.424	0.232	0.069	0.746	0.028	0.007	0.743	0.842	0.084	-0.138	0.193	0.327	0.024	0.801
s__Flavobacterium_microcysteis|t__SGB78998	NA	NA	NA	NA	NA	NA	NA	NA	-0.006	0.018	0.877	0.936	NA	NA	NA	NA	NA	NA	NA	NA	-0.006	0	0.727	0.833	0.018	-0.042	0.029	-0.35	0	NA
s__Flavobacterium_sp_CC_CTC003|t__SGB50053	NA	NA	NA	NA	-0.012	0.023	0.83	0.926	NA	NA	NA	NA	NA	NA	NA	NA	NA	NA	NA	NA	-0.012	0.001	0.6	0.778	0.023	-0.057	0.033	-0.525	0	NA
s__Flavobacterium_sp_P2_65|t__SGB3045	NA	NA	NA	NA	NA	NA	NA	NA	-0.012	0.018	0.777	0.929	NA	NA	NA	NA	NA	NA	NA	NA	-0.012	0	0.521	0.768	0.018	-0.047	0.024	-0.642	0	1
s__Flavonifractor_plautii|t__SGB15132	-0.077	0.062	0.566	0.97	-0.144	0.023	0.011	0.114	-0.034	0.018	0.405	0.929	-0.328	0.262	0.227	0.77	0.066	0.23	0.776	0.904	-0.086	0.001	0.004	0.029	0.03	-0.144	-0.027	-2.868	0.002	0.738
s__Flavonifractor_SGB15137|t__SGB15137	0.071	0.062	0.598	0.97	-0.035	0.023	0.531	0.926	-0.009	0.018	0.826	0.929	NA	NA	NA	NA	NA	NA	NA	NA	-0.011	0	0.611	0.778	0.022	-0.054	0.032	-0.509	0.001	0.288
s__Flavonifractor_sp_An10|t__SGB15134	-0.068	0.062	0.61	0.97	-0.086	0.023	0.128	0.606	-0.06	0.018	0.143	0.558	-0.32	0.262	0.239	0.77	-0.062	0.23	0.787	0.908	-0.071	0	0	0	0.014	-0.098	-0.044	-5.105	0	0
s__Flavonifractor_sp_An100|t__SGB15160	0.024	0.062	0.859	0.97	-0.066	0.023	0.24	0.84	-0.025	0.018	0.537	0.929	0.306	0.262	0.259	0.77	0.371	0.231	0.111	0.746	0.006	0.003	0.92	0.958	0.055	-0.103	0.114	0.101	0.009	0.487
s__Flavonifractor_sp_An112|t__SGB15138	-0.042	0.062	0.753	0.97	-0.048	0.023	0.39	0.926	0.021	0.018	0.616	0.929	NA	NA	NA	NA	NA	NA	NA	NA	-0.015	0.001	0.53	0.77	0.024	-0.062	0.032	-0.629	0.001	0.66
s__Flavonifractor_sp_An135|t__SGB15139	-0.115	0.062	0.391	0.97	-0.078	0.023	0.164	0.694	-0.064	0.018	0.12	0.505	NA	NA	NA	NA	-0.255	0.23	0.27	0.746	-0.072	0	0	0	0.014	-0.1	-0.045	-5.228	0	0
s__Flavonifractor_sp_An306|t__SGB15133	-0.033	0.062	0.807	0.97	-0.019	0.023	0.739	0.926	-0.025	0.018	0.549	0.929	NA	NA	NA	NA	NA	NA	NA	NA	-0.023	0	0.099	0.339	0.014	-0.05	0.004	-1.651	0	0
s__Flavonifractor_sp_An82|t__SGB15135	-0.045	0.062	0.735	0.97	0.031	0.023	0.578	0.926	-0.026	0.018	0.526	0.929	NA	NA	NA	NA	NA	NA	NA	NA	-0.005	0	0.822	0.894	0.021	-0.047	0.037	-0.226	0.001	0.531
s__Fournierella_massiliensis|t__SGB15280	0.293	0.062	0.029	0.489	0.034	0.023	0.551	0.926	-0.002	0.018	0.955	0.977	NA	NA	NA	NA	0.172	0.23	0.457	0.746	0.102	0.005	0.154	0.451	0.071	-0.038	0.242	1.426	0.015	0.86
s__Fretibacterium_fastidiosum|t__SGB17525	NA	NA	NA	NA	NA	NA	NA	NA	-0.007	0.018	0.857	0.929	0.223	0.261	0.409	0.77	0.207	0.23	0.371	0.746	-0.005	0	0.782	0.869	0.018	-0.04	0.03	-0.276	0	0
s__Fretibacterium_sp_OH1220_COT_178|t__SGB33599	NA	NA	NA	NA	-0.011	0.023	0.838	0.926	NA	NA	NA	NA	NA	NA	NA	NA	NA	NA	NA	NA	-0.011	0.001	0.618	0.78	0.023	-0.057	0.034	-0.499	0	NA
s__Frigoribacterium_sp_9N|t__SGB16814	NA	NA	NA	NA	-0.013	0.023	0.822	0.926	NA	NA	NA	NA	NA	NA	NA	NA	NA	NA	NA	NA	-0.013	0.001	0.583	0.776	0.023	-0.058	0.032	-0.55	0	NA
s__Frisingicoccus_caecimuris|t__SGB4675	0.032	0.062	0.811	0.97	0.045	0.023	0.426	0.926	0.054	0.018	0.192	0.658	-0.434	0.263	0.112	0.768	0.163	0.23	0.479	0.762	0.048	0	0	0.004	0.014	0.021	0.076	3.5	0	0
s__Frisingicoccus_SGB4674|t__SGB4674	-0.044	0.062	0.743	0.97	-0.126	0.023	0.025	0.207	-0.037	0.018	0.371	0.904	NA	NA	NA	NA	NA	NA	NA	NA	-0.074	0.001	0.015	0.085	0.03	-0.133	-0.014	-2.426	0.002	0.79
s__Frondihabitans_sp_PhB188|t__SGB34977	NA	NA	NA	NA	NA	NA	NA	NA	NA	NA	NA	NA	-0.32	0.262	0.239	0.77	NA	NA	NA	NA	-0.32	0.069	0.222	0.559	0.262	-0.833	0.194	-1.22	0	NA
s__Fructilactobacillus_fructivorans|t__SGB7161	NA	NA	NA	NA	-0.011	0.023	0.839	0.926	-0.014	0.018	0.735	0.929	NA	NA	NA	NA	NA	NA	NA	NA	-0.013	0	0.363	0.689	0.014	-0.041	0.015	-0.91	0	0
s__Fructilactobacillus_lindneri|t__SGB7163	-0.036	0.062	0.786	0.97	-0.015	0.023	0.788	0.926	0.005	0.018	0.894	0.943	NA	NA	NA	NA	NA	NA	NA	NA	-0.004	0	0.765	0.857	0.014	-0.031	0.023	-0.299	0	0
s__Fructilactobacillus_sanfranciscensis|t__SGB7164	-0.081	0.062	0.548	0.97	-0.062	0.023	0.274	0.879	0.02	0.018	0.622	0.929	-0.32	0.262	0.239	0.77	NA	NA	NA	NA	-0.034	0.001	0.289	0.63	0.032	-0.097	0.029	-1.061	0.002	0.71
s__Furfurilactobacillus_rossiae|t__SGB80456	NA	NA	NA	NA	-0.015	0.023	0.796	0.926	-0.01	0.018	0.807	0.929	NA	NA	NA	NA	NA	NA	NA	NA	-0.012	0	0.408	0.714	0.014	-0.04	0.016	-0.828	0	0
s__Fusicatenibacter_saccharivorans|t__SGB4874	0.25	0.062	0.063	0.717	0.031	0.023	0.58	0.926	0.229	0.018	0	0	-0.032	0.26	0.907	0.958	-0.212	0.23	0.358	0.746	0.127	0.005	0.07	0.266	0.07	-0.01	0.264	1.812	0.015	0.922
s__Fusobacteriaceae_bacterium|t__SGB47247	NA	NA	NA	NA	-0.026	0.023	0.642	0.926	-0.025	0.018	0.539	0.929	NA	NA	NA	NA	NA	NA	NA	NA	-0.026	0	0.072	0.27	0.014	-0.054	0.002	-1.798	0	0
s__Fusobacteriaceae_bacterium|t__SGB6030	NA	NA	NA	NA	-0.011	0.023	0.84	0.926	NA	NA	NA	NA	NA	NA	NA	NA	NA	NA	NA	NA	-0.011	0.001	0.621	0.78	0.023	-0.056	0.034	-0.495	0	NA
s__Fusobacteriaceae_unclassified_SGB59307|t__SGB59307_group	-0.054	0.062	0.688	0.97	-0.071	0.023	0.205	0.769	0.039	0.018	0.34	0.876	NA	NA	NA	NA	NA	NA	NA	NA	-0.022	0.001	0.544	0.772	0.037	-0.094	0.05	-0.607	0.003	0.866
s__Fusobacteriaceae_unclassified_SGB6035|t__SGB6035_group	-0.004	0.062	0.977	0.989	-0.049	0.023	0.38	0.926	-0.038	0.018	0.351	0.886	-0.231	0.261	0.394	0.77	-0.15	0.23	0.515	0.767	-0.042	0	0.003	0.02	0.014	-0.069	-0.014	-3.005	0	0
s__Fusobacterium_gonidiaformans|t__SGB5985	-0.138	0.062	0.305	0.97	0.078	0.023	0.165	0.694	-0.046	0.018	0.267	0.781	NA	NA	NA	NA	NA	NA	NA	NA	-0.026	0.004	0.668	0.796	0.061	-0.146	0.093	-0.43	0.01	0.912
s__Fusobacterium_mortiferum|t__SGB6031	0.012	0.062	0.93	0.976	-0.045	0.023	0.428	0.926	-0.029	0.018	0.477	0.929	-0.231	0.261	0.394	0.77	-0.15	0.23	0.515	0.767	-0.034	0	0.015	0.082	0.014	-0.061	-0.007	-2.441	0	0
s__Fusobacterium_naviforme|t__SGB5268	-0.091	0.062	0.497	0.97	-0.027	0.023	0.637	0.926	0.088	0.018	0.032	0.199	NA	NA	NA	NA	NA	NA	NA	NA	0.001	0.003	0.991	0.995	0.052	-0.1	0.102	0.011	0.007	0.9
s__Fusobacterium_necrophorum|t__SGB5986	-0.05	0.062	0.71	0.97	NA	NA	NA	NA	NA	NA	NA	NA	NA	NA	NA	NA	NA	NA	NA	NA	-0.05	0.004	0.419	0.722	0.062	-0.171	0.071	-0.808	0	NA
s__Fusobacterium_nucleatum|t__SGB6001	-0.02	0.062	0.882	0.97	-0.032	0.023	0.565	0.926	-0.007	0.018	0.858	0.929	NA	NA	NA	NA	NA	NA	NA	NA	-0.017	0	0.218	0.55	0.014	-0.044	0.01	-1.232	0	0
s__Fusobacterium_nucleatum|t__SGB6007	-0.091	0.062	0.498	0.97	0.184	0.023	0.001	0.021	-0.002	0.018	0.952	0.975	NA	NA	NA	NA	NA	NA	NA	NA	0.036	0.006	0.651	0.789	0.081	-0.121	0.194	0.452	0.018	0.957
s__Fusobacterium_nucleatum|t__SGB6011	-0.036	0.062	0.79	0.97	-0.018	0.023	0.751	0.926	-0.024	0.018	0.562	0.929	NA	NA	NA	NA	NA	NA	NA	NA	-0.022	0	0.109	0.361	0.014	-0.049	0.005	-1.604	0	0
s__Fusobacterium_nucleatum|t__SGB6013	NA	NA	NA	NA	-0.012	0.023	0.831	0.926	-0.015	0.018	0.714	0.929	NA	NA	NA	NA	NA	NA	NA	NA	-0.014	0	0.328	0.667	0.014	-0.042	0.014	-0.977	0	0
s__Fusobacterium_nucleatum|t__SGB6014	0.055	0.062	0.681	0.97	0.015	0.023	0.789	0.926	-0.005	0.018	0.896	0.943	NA	NA	NA	NA	NA	NA	NA	NA	0.005	0	0.711	0.823	0.014	-0.022	0.032	0.37	0	0
s__Fusobacterium_pseudoperiodonticum|t__SGB5989	-0.021	0.062	0.877	0.97	-0.011	0.023	0.839	0.926	-0.034	0.018	0.413	0.929	NA	NA	NA	NA	NA	NA	NA	NA	-0.025	0	0.072	0.271	0.014	-0.052	0.002	-1.797	0	0
s__Fusobacterium_ulcerans|t__SGB6039_group	-0.058	0.062	0.667	0.97	-0.052	0.023	0.354	0.926	-0.025	0.018	0.548	0.929	NA	NA	NA	NA	NA	NA	NA	NA	-0.036	0	0.009	0.055	0.014	-0.064	-0.009	-2.622	0	0
s__Fusobacterium_varium|t__SGB6038	NA	NA	NA	NA	-0.024	0.023	0.676	0.926	-0.017	0.018	0.684	0.929	NA	NA	NA	NA	NA	NA	NA	NA	-0.019	0	0.174	0.488	0.014	-0.047	0.009	-1.358	0	0
s__Gardnerella_vaginalis|t__SGB17301	0.541	0.063	0	0.006	-0.018	0.023	0.75	0.926	NA	NA	NA	NA	NA	NA	NA	NA	NA	NA	NA	NA	0.258	0.078	0.355	0.684	0.279	-0.289	0.805	0.925	0.154	0.986
s__Gardnerella_vaginalis|t__SGB17302	0.399	0.062	0.003	0.118	0.068	0.023	0.229	0.819	0.124	0.018	0.003	0.032	NA	NA	NA	NA	NA	NA	NA	NA	0.189	0.01	0.059	0.236	0.1	-0.007	0.386	1.89	0.029	0.92
s__Gardnerella_vaginalis|t__SGB17305	-0.1	0.062	0.457	0.97	-0.027	0.023	0.628	0.926	-0.03	0.018	0.467	0.929	NA	NA	NA	NA	NA	NA	NA	NA	-0.033	0	0.019	0.101	0.014	-0.06	-0.005	-2.343	0	0
s__Gardnerella_vaginalis|t__SGB17307	0.403	0.062	0.003	0.11	0.101	0.023	0.073	0.425	0.045	0.018	0.277	0.795	NA	NA	NA	NA	0.361	0.231	0.12	0.746	0.193	0.008	0.033	0.153	0.09	0.016	0.371	2.137	0.026	0.909
s__Gardnerella_vaginalis|t__SGB17308	-0.026	0.062	0.847	0.97	-0.015	0.023	0.792	0.926	NA	NA	NA	NA	NA	NA	NA	NA	NA	NA	NA	NA	-0.016	0	0.452	0.739	0.022	-0.058	0.026	-0.752	0	0
s__Gardnerella_vaginalis|t__SGB17309	-0.036	0.062	0.789	0.97	0.01	0.023	0.865	0.928	-0.016	0.018	0.689	0.929	0.152	0.261	0.573	0.809	NA	NA	NA	NA	-0.008	0	0.588	0.778	0.014	-0.035	0.02	-0.542	0	0
s__Gardnerella_vaginalis|t__SGB21500	-0.035	0.062	0.791	0.97	0.176	0.023	0.002	0.031	NA	NA	NA	NA	NA	NA	NA	NA	NA	NA	NA	NA	0.078	0.011	0.459	0.745	0.105	-0.129	0.285	0.74	0.02	0.903
s__Gardnerella_vaginalis|t__SGB7097	-0.039	0.062	0.771	0.97	-0.031	0.023	0.583	0.926	-0.015	0.018	0.714	0.929	NA	NA	NA	NA	NA	NA	NA	NA	-0.022	0	0.112	0.368	0.014	-0.049	0.005	-1.589	0	0
s__Gemella_asaccharolytica|t__SGB7308	0.015	0.062	0.911	0.974	-0.032	0.023	0.568	0.926	-0.013	0.018	0.755	0.929	NA	NA	NA	NA	NA	NA	NA	NA	-0.018	0	0.184	0.5	0.014	-0.046	0.009	-1.329	0	0
s__Gemella_bergeri|t__SGB7283	NA	NA	NA	NA	-0.016	0.023	0.77	0.926	NA	NA	NA	NA	NA	NA	NA	NA	NA	NA	NA	NA	-0.016	0.001	0.474	0.75	0.023	-0.062	0.029	-0.716	0	NA
s__Gemella_haemolysans|t__SGB7285	NA	NA	NA	NA	-0.038	0.023	0.505	0.926	-0.014	0.018	0.731	0.929	NA	NA	NA	NA	NA	NA	NA	NA	-0.023	0	0.105	0.352	0.014	-0.051	0.005	-1.623	0	0
s__Gemella_haemolysans|t__SGB7292	-0.021	0.062	0.877	0.97	-0.028	0.023	0.62	0.926	0.012	0.018	0.767	0.929	0.102	0.261	0.705	0.861	NA	NA	NA	NA	-0.004	0	0.786	0.872	0.014	-0.031	0.023	-0.272	0	0
s__Gemella_morbillorum|t__SGB7295	-0.055	0.062	0.68	0.97	-0.038	0.023	0.499	0.926	-0.039	0.018	0.346	0.883	NA	NA	NA	NA	NA	NA	NA	NA	-0.039	0	0.005	0.031	0.014	-0.067	-0.012	-2.836	0	0
s__Gemella_sanguinis|t__SGB7298	-0.099	0.062	0.462	0.97	-0.067	0.023	0.231	0.819	0.015	0.018	0.713	0.929	0.023	0.26	0.933	0.973	NA	NA	NA	NA	-0.034	0.001	0.207	0.537	0.027	-0.086	0.019	-1.262	0.001	0.689
s__Gemella_SGB7284|t__SGB7284	NA	NA	NA	NA	-0.012	0.023	0.832	0.926	-0.014	0.018	0.728	0.929	NA	NA	NA	NA	NA	NA	NA	NA	-0.013	0	0.347	0.68	0.014	-0.041	0.015	-0.941	0	0
s__Gemmiger_formicilis|t__SGB15300	-0.049	0.062	0.712	0.97	0.035	0.023	0.534	0.926	0.156	0.018	0	0.003	0.099	0.261	0.715	0.863	-0.16	0.23	0.487	0.763	0.055	0.002	0.214	0.546	0.045	-0.032	0.143	1.244	0.005	0.838
s__Gemmiger_SGB15292|t__SGB15292	-0.121	0.062	0.369	0.97	-0.001	0.023	0.99	0.994	0.017	0.018	0.681	0.929	NA	NA	NA	NA	NA	NA	NA	NA	-0.017	0.001	0.636	0.784	0.037	-0.09	0.055	-0.473	0.003	0.566
s__Gemmiger_SGB15295|t__SGB15295_group	-0.088	0.062	0.514	0.97	0.049	0.023	0.388	0.926	-0.112	0.018	0.007	0.061	0.001	0.26	0.996	0.997	-0.219	0.23	0.343	0.746	-0.049	0.002	0.211	0.543	0.039	-0.126	0.028	-1.25	0.004	0.871
s__Gemmiger_SGB15299|t__SGB15299	0.186	0.062	0.167	0.97	-0.024	0.023	0.672	0.926	-0.103	0.018	0.012	0.099	-0.275	0.262	0.31	0.77	0.01	0.229	0.967	0.99	-0.007	0.004	0.909	0.953	0.063	-0.131	0.117	-0.115	0.012	0.838
s__Gemmiger_sp_An120|t__SGB15277	-0.039	0.062	0.774	0.97	-0.027	0.023	0.627	0.926	-0.028	0.018	0.5	0.929	NA	NA	NA	NA	NA	NA	NA	NA	-0.028	0	0.043	0.185	0.014	-0.055	-0.001	-2.029	0	0
s__Gemmiger_sp_An194|t__SGB15283	NA	NA	NA	NA	0.001	0.023	0.983	0.991	0.011	0.018	0.784	0.929	NA	NA	NA	NA	NA	NA	NA	NA	0.007	0	0.602	0.778	0.014	-0.021	0.035	0.521	0	0
s__Gemmiger_sp_An50|t__SGB15282	-0.033	0.062	0.807	0.97	-0.063	0.023	0.261	0.863	0.012	0.018	0.777	0.929	NA	NA	NA	NA	-0.269	0.23	0.246	0.746	-0.027	0.001	0.276	0.621	0.025	-0.077	0.022	-1.089	0.001	0.614
s__Geobacillus_stearothermophilus|t__SGB8344	NA	NA	NA	NA	-0.01	0.023	0.857	0.926	NA	NA	NA	NA	NA	NA	NA	NA	NA	NA	NA	NA	-0.01	0.001	0.659	0.792	0.023	-0.055	0.035	-0.442	0	NA
s__Geobacillus_thermoleovorans|t__SGB8345_group	-0.05	0.062	0.708	0.97	-0.012	0.023	0.828	0.926	NA	NA	NA	NA	NA	NA	NA	NA	NA	NA	NA	NA	-0.017	0	0.433	0.728	0.022	-0.059	0.025	-0.783	0	0
s__GGB10022_SGB15896|t__SGB15896	NA	NA	NA	NA	-0.029	0.023	0.602	0.926	-0.024	0.018	0.558	0.929	NA	NA	NA	NA	NA	NA	NA	NA	-0.026	0	0.067	0.257	0.014	-0.054	0.002	-1.835	0	0
s__GGB10690_SGB17345|t__SGB17345	NA	NA	NA	NA	-0.012	0.023	0.828	0.926	-0.008	0.018	0.85	0.929	NA	NA	NA	NA	NA	NA	NA	NA	-0.01	0	0.505	0.764	0.014	-0.037	0.018	-0.667	0	0
s__GGB10852_SGB17523|t__SGB17523	NA	NA	NA	NA	-0.013	0.023	0.82	0.926	-0.012	0.018	0.778	0.929	NA	NA	NA	NA	NA	NA	NA	NA	-0.012	0	0.397	0.71	0.014	-0.04	0.016	-0.847	0	0
s__GGB1095_SGB1407|t__SGB1407	-0.078	0.062	0.561	0.97	-0.066	0.023	0.244	0.846	0.031	0.018	0.452	0.929	NA	NA	NA	NA	NA	NA	NA	NA	-0.028	0.001	0.432	0.728	0.035	-0.097	0.041	-0.786	0.003	0.835
s__GGB1102_SGB1416|t__SGB1416	-0.071	0.062	0.598	0.97	-0.037	0.023	0.513	0.926	0.009	0.018	0.835	0.929	NA	NA	NA	NA	NA	NA	NA	NA	-0.017	0	0.388	0.708	0.019	-0.055	0.021	-0.863	0	0.404
s__GGB1109_SGB1423|t__SGB1423	0.285	0.062	0.034	0.523	-0.048	0.023	0.398	0.926	0.024	0.018	0.556	0.929	0.345	0.262	0.204	0.77	0.306	0.231	0.186	0.746	0.115	0.006	0.141	0.428	0.078	-0.038	0.267	1.471	0.02	0.865
s__GGB1110_SGB1424|t__SGB1424	-0.039	0.062	0.769	0.97	0.06	0.023	0.286	0.894	-0.048	0.018	0.241	0.742	0.298	0.262	0.272	0.77	0.029	0.229	0.9	0.96	0.001	0.001	0.977	0.988	0.031	-0.06	0.062	0.029	0.002	0.739
s__GGB11117_SGB17823|t__SGB17823	NA	NA	NA	NA	-0.012	0.023	0.836	0.926	-0.001	0.018	0.982	0.991	NA	NA	NA	NA	NA	NA	NA	NA	-0.005	0	0.725	0.833	0.014	-0.033	0.023	-0.352	0	0
s__GGB1116_SGB1430|t__SGB1430	-0.086	0.062	0.521	0.97	-0.041	0.023	0.469	0.926	-0.009	0.018	0.823	0.929	NA	NA	NA	NA	NA	NA	NA	NA	-0.026	0	0.089	0.317	0.015	-0.055	0.004	-1.7	0	0.094
s__GGB1123_SGB1437|t__SGB1437	-0.05	0.062	0.711	0.97	-0.036	0.023	0.518	0.926	0.004	0.018	0.929	0.963	0.069	0.261	0.799	0.898	0.055	0.229	0.81	0.915	-0.013	0	0.342	0.68	0.014	-0.04	0.014	-0.949	0	0
s__GGB1153_SGB1481|t__SGB1481	-0.101	0.062	0.453	0.97	-0.078	0.023	0.164	0.692	-0.069	0.018	0.092	0.431	0.279	0.262	0.304	0.77	-0.007	0.229	0.977	0.99	-0.073	0	0	0	0.014	-0.1	-0.046	-5.272	0	0
s__GGB1154_SGB1482|t__SGB1482	-0.064	0.062	0.635	0.97	-0.032	0.023	0.566	0.926	0.018	0.018	0.663	0.929	NA	NA	NA	NA	NA	NA	NA	NA	-0.011	0	0.614	0.78	0.021	-0.052	0.03	-0.505	0.001	0.488
s__GGB1213_SGB1579|t__SGB1579	-0.018	0.062	0.892	0.971	NA	NA	NA	NA	-0.013	0.018	0.755	0.929	NA	NA	NA	NA	-0.245	0.23	0.29	0.746	-0.015	0	0.401	0.712	0.017	-0.049	0.019	-0.839	0	0
s__GGB1215_SGB1581|t__SGB1581	-0.064	0.062	0.633	0.97	0.199	0.023	0	0.01	-0.071	0.018	0.084	0.406	0.321	0.262	0.237	0.77	0.046	0.229	0.841	0.933	0.044	0.005	0.521	0.768	0.069	-0.09	0.178	0.643	0.015	0.955
s__GGB1217_SGB1584|t__SGB1584	NA	NA	NA	NA	-0.02	0.023	0.727	0.926	-0.005	0.018	0.912	0.953	NA	NA	NA	NA	NA	NA	NA	NA	-0.01	0	0.468	0.747	0.014	-0.038	0.018	-0.726	0	0
s__GGB1219_SGB1586|t__SGB1586	-0.06	0.062	0.652	0.97	-0.052	0.023	0.356	0.926	0	0.018	0.999	0.999	NA	NA	NA	NA	NA	NA	NA	NA	-0.026	0	0.17	0.481	0.019	-0.063	0.011	-1.372	0	0.435
s__GGB1219_SGB1587|t__SGB1587	-0.062	0.062	0.643	0.97	-0.036	0.023	0.527	0.926	-0.001	0.018	0.972	0.986	0.345	0.262	0.204	0.77	-0.163	0.23	0.479	0.762	-0.017	0	0.25	0.596	0.015	-0.047	0.012	-1.151	0	0.057
s__GGB1221_SGB1590|t__SGB1590	-0.061	0.062	0.65	0.97	-0.036	0.023	0.527	0.926	0.053	0.018	0.198	0.67	-0.31	0.262	0.254	0.77	-0.151	0.23	0.514	0.767	-0.009	0.001	0.776	0.865	0.031	-0.07	0.053	-0.284	0.002	0.687
s__GGB1222_SGB1592|t__SGB1592	-0.065	0.062	0.629	0.97	-0.042	0.023	0.452	0.926	-0.035	0.018	0.391	0.925	NA	NA	NA	NA	0.336	0.231	0.148	0.746	-0.038	0	0.006	0.04	0.014	-0.065	-0.011	-2.741	0	0
s__GGB1223_SGB1593|t__SGB1593	-0.021	0.062	0.873	0.97	-0.016	0.023	0.772	0.926	-0.036	0.018	0.376	0.909	NA	NA	NA	NA	NA	NA	NA	NA	-0.028	0	0.041	0.181	0.014	-0.056	-0.001	-2.042	0	0
s__GGB1223_SGB1595|t__SGB1595	NA	NA	NA	NA	-0.02	0.023	0.723	0.926	0.01	0.018	0.816	0.929	NA	NA	NA	NA	NA	NA	NA	NA	-0.002	0	0.9	0.948	0.014	-0.03	0.026	-0.125	0	0.016
s__GGB1223_SGB1596|t__SGB1596	-0.051	0.062	0.705	0.97	-0.029	0.023	0.607	0.926	0.02	0.018	0.63	0.929	-0.316	0.262	0.244	0.77	-0.152	0.23	0.511	0.767	-0.007	0	0.678	0.803	0.018	-0.043	0.028	-0.415	0	0.246
s__GGB1227_SGB1600|t__SGB1600	-0.086	0.062	0.52	0.97	-0.052	0.023	0.356	0.926	0.021	0.018	0.618	0.929	-0.136	0.261	0.615	0.827	0.249	0.23	0.282	0.746	-0.022	0.001	0.417	0.721	0.027	-0.073	0.03	-0.811	0.001	0.564
s__GGB1228_SGB1601|t__SGB1601	-0.065	0.062	0.629	0.97	-0.029	0.023	0.606	0.926	-0.04	0.018	0.328	0.861	NA	NA	NA	NA	NA	NA	NA	NA	-0.037	0	0.007	0.045	0.014	-0.065	-0.01	-2.695	0	0
s__GGB1229_SGB1604|t__SGB1604	NA	NA	NA	NA	-0.005	0.023	0.924	0.96	0.104	0.018	0.011	0.094	NA	NA	NA	NA	NA	NA	NA	NA	0.05	0.003	0.358	0.685	0.055	-0.057	0.158	0.919	0.006	0.928
s__GGB12293_SGB19125|t__SGB19125	-0.122	0.062	0.364	0.97	-0.027	0.023	0.633	0.926	0.002	0.018	0.967	0.984	0.191	0.261	0.48	0.788	NA	NA	NA	NA	-0.025	0.001	0.345	0.68	0.026	-0.077	0.027	-0.945	0.001	0.364
s__GGB1235_SGB1614|t__SGB1614	-0.001	0.062	0.995	0.998	0.023	0.023	0.686	0.926	0.023	0.018	0.581	0.929	0.301	0.262	0.267	0.77	0.294	0.231	0.205	0.746	0.023	0	0.092	0.324	0.014	-0.004	0.05	1.685	0	0
s__GGB1237_SGB1623|t__SGB1623	NA	NA	NA	NA	NA	NA	NA	NA	-0.008	0.018	0.849	0.929	NA	NA	NA	NA	NA	NA	NA	NA	-0.008	0	0.665	0.795	0.018	-0.043	0.028	-0.432	0	NA
s__GGB1239_SGB1657|t__SGB1657	0.039	0.062	0.769	0.97	-0.012	0.023	0.837	0.926	0.02	0.018	0.625	0.929	-0.047	0.26	0.861	0.935	0.062	0.23	0.786	0.908	0.01	0	0.49	0.757	0.014	-0.018	0.037	0.691	0	0
s__GGB1243_SGB1663|t__SGB1663	0.284	0.062	0.034	0.523	-0.012	0.023	0.827	0.926	-0.042	0.018	0.313	0.843	-0.165	0.261	0.541	0.809	0.234	0.23	0.31	0.746	0.064	0.006	0.401	0.712	0.076	-0.085	0.213	0.84	0.019	0.851
s__GGB1244_SGB1664|t__SGB1664	-0.014	0.062	0.917	0.975	-0.037	0.023	0.513	0.926	-0.038	0.018	0.358	0.893	0.302	0.262	0.266	0.77	0.259	0.23	0.264	0.746	-0.034	0	0.013	0.076	0.014	-0.061	-0.007	-2.476	0	0
s__GGB12441_SGB19290|t__SGB19290	-0.06	0.062	0.656	0.97	NA	NA	NA	NA	-0.007	0.018	0.863	0.929	NA	NA	NA	NA	NA	NA	NA	NA	-0.011	0	0.516	0.768	0.017	-0.045	0.023	-0.649	0	0
s__GGB1246_SGB1667|t__SGB1667	-0.011	0.062	0.937	0.976	0.066	0.023	0.242	0.842	-0.01	0.018	0.806	0.929	0.223	0.261	0.411	0.77	0.225	0.23	0.33	0.746	0.024	0.001	0.288	0.63	0.023	-0.02	0.069	1.062	0.001	0.522
s__GGB1247_SGB1668|t__SGB1668	0.076	0.062	0.573	0.97	0.008	0.023	0.883	0.934	-0.019	0.018	0.638	0.929	0.123	0.261	0.65	0.846	0.1	0.23	0.665	0.838	-0.004	0	0.787	0.872	0.014	-0.031	0.023	-0.271	0	0
s__GGB1249_SGB1670|t__SGB1670	-0.036	0.062	0.789	0.97	-0.016	0.023	0.779	0.926	-0.017	0.018	0.675	0.929	0.269	0.262	0.321	0.77	0.174	0.23	0.451	0.746	-0.016	0	0.243	0.585	0.014	-0.043	0.011	-1.168	0	0
s__GGB1250_SGB1672|t__SGB1672_group	0.041	0.062	0.76	0.97	0.026	0.023	0.645	0.926	-0.015	0.018	0.719	0.929	-0.045	0.26	0.869	0.937	0.065	0.23	0.779	0.904	0.003	0	0.833	0.902	0.014	-0.024	0.03	0.211	0	0
s__GGB1250_SGB1673|t__SGB1673	-0.03	0.062	0.821	0.97	0.012	0.023	0.836	0.926	-0.005	0.018	0.911	0.952	-0.08	0.261	0.766	0.887	0.138	0.23	0.549	0.786	0	0	0.984	0.991	0.014	-0.027	0.027	0.02	0	0
s__GGB12503_SGB19436|t__SGB19436	NA	NA	NA	NA	-0.012	0.023	0.834	0.926	0.179	0.018	0	0.001	NA	NA	NA	NA	NA	NA	NA	NA	0.084	0.009	0.378	0.701	0.095	-0.103	0.27	0.881	0.018	0.976
s__GGB1256_SGB1684|t__SGB1684	-0.099	0.062	0.462	0.97	-0.011	0.023	0.851	0.926	-0.05	0.018	0.223	0.714	0.223	0.261	0.409	0.77	0.207	0.23	0.371	0.746	-0.035	0	0.063	0.247	0.019	-0.073	0.002	-1.861	0	0.192
s__GGB1260_SGB1692|t__SGB1692	NA	NA	NA	NA	-0.017	0.023	0.769	0.926	-0.015	0.018	0.724	0.929	NA	NA	NA	NA	NA	NA	NA	NA	-0.015	0	0.283	0.626	0.014	-0.043	0.013	-1.074	0	0
s__GGB1264_SGB1697|t__SGB1697	0.109	0.062	0.416	0.97	-0.03	0.023	0.589	0.926	-0.004	0.018	0.925	0.961	-0.078	0.261	0.773	0.89	-0.199	0.23	0.389	0.746	-0.004	0.001	0.88	0.936	0.024	-0.05	0.043	-0.151	0.001	0.252
s__GGB1266_SGB1699|t__SGB1699	-0.072	0.062	0.594	0.97	-0.048	0.023	0.395	0.926	-0.038	0.018	0.359	0.894	-0.014	0.26	0.959	0.982	0.045	0.229	0.845	0.936	-0.043	0	0.002	0.016	0.014	-0.07	-0.016	-3.087	0	0
s__GGB1267_SGB1701|t__SGB1701	-0.015	0.062	0.912	0.974	-0.024	0.023	0.664	0.926	-0.041	0.018	0.319	0.85	-0.122	0.261	0.651	0.846	0.177	0.23	0.444	0.746	-0.033	0	0.017	0.09	0.014	-0.06	-0.006	-2.396	0	0
s__GGB1269_SGB1704|t__SGB1704	NA	NA	NA	NA	NA	NA	NA	NA	-0.011	0.018	0.784	0.929	NA	NA	NA	NA	NA	NA	NA	NA	-0.011	0	0.534	0.77	0.018	-0.047	0.024	-0.623	0	NA
s__GGB12693_SGB19690|t__SGB19690	-0.04	0.062	0.766	0.97	0.027	0.023	0.631	0.926	-0.036	0.018	0.378	0.911	NA	NA	NA	NA	NA	NA	NA	NA	-0.011	0	0.619	0.78	0.022	-0.055	0.033	-0.497	0.001	0.589
s__GGB1270_SGB1705|t__SGB1705	0.355	0.062	0.008	0.255	-0.014	0.023	0.801	0.926	-0.031	0.018	0.456	0.929	0.159	0.261	0.557	0.809	0.119	0.23	0.605	0.813	0.099	0.006	0.218	0.55	0.08	-0.058	0.256	1.232	0.021	0.89
s__GGB12761_SGB19791|t__SGB19791	NA	NA	NA	NA	NA	NA	NA	NA	-0.011	0.018	0.792	0.929	NA	NA	NA	NA	NA	NA	NA	NA	-0.011	0	0.55	0.772	0.018	-0.046	0.025	-0.598	0	NA
s__GGB1277_SGB1714|t__SGB1714	-0.028	0.062	0.836	0.97	-0.03	0.023	0.592	0.926	0.025	0.018	0.545	0.929	NA	NA	NA	NA	0.2	0.23	0.386	0.746	0	0	0.999	0.999	0.018	-0.036	0.036	0.002	0	0.335
s__GGB1278_SGB1715|t__SGB1715	NA	NA	NA	NA	NA	NA	NA	NA	-0.01	0.018	0.806	0.929	NA	NA	NA	NA	NA	NA	NA	NA	-0.01	0	0.578	0.775	0.018	-0.046	0.025	-0.557	0	NA
s__GGB12785_SGB19823|t__SGB19823	-0.09	0.062	0.501	0.97	-0.049	0.023	0.383	0.926	-0.038	0.018	0.354	0.888	-0.013	0.26	0.961	0.982	NA	NA	NA	NA	-0.045	0	0.001	0.011	0.014	-0.072	-0.017	-3.221	0	0
s__GGB12785_SGB19825|t__SGB19825	NA	NA	NA	NA	-0.014	0.023	0.808	0.926	-0.01	0.018	0.803	0.929	NA	NA	NA	NA	NA	NA	NA	NA	-0.012	0	0.417	0.721	0.014	-0.039	0.016	-0.811	0	0
s__GGB12785_SGB19827|t__SGB19827	NA	NA	NA	NA	-0.016	0.023	0.783	0.926	-0.011	0.018	0.792	0.929	NA	NA	NA	NA	NA	NA	NA	NA	-0.013	0	0.375	0.699	0.014	-0.041	0.015	-0.888	0	0
s__GGB12787_SGB19830|t__SGB19830	NA	NA	NA	NA	-0.011	0.023	0.845	0.926	NA	NA	NA	NA	NA	NA	NA	NA	NA	NA	NA	NA	-0.011	0.001	0.632	0.782	0.023	-0.056	0.034	-0.479	0	NA
s__GGB12788_SGB19831|t__SGB19831	NA	NA	NA	NA	-0.014	0.023	0.808	0.926	-0.011	0.018	0.792	0.929	NA	NA	NA	NA	NA	NA	NA	NA	-0.012	0	0.402	0.712	0.014	-0.04	0.016	-0.838	0	0
s__GGB12790_SGB19844|t__SGB19844	NA	NA	NA	NA	-0.017	0.023	0.769	0.926	0.178	0.018	0	0.001	NA	NA	NA	NA	NA	NA	NA	NA	0.081	0.009	0.404	0.713	0.097	-0.109	0.272	0.835	0.018	0.977
s__GGB12790_SGB19845|t__SGB19845	NA	NA	NA	NA	-0.015	0.023	0.79	0.926	0.056	0.018	0.172	0.619	-0.013	0.26	0.961	0.982	NA	NA	NA	NA	0.023	0.001	0.358	0.685	0.025	-0.026	0.072	0.919	0.001	0.663
s__GGB12796_SGB19893|t__SGB19893	NA	NA	NA	NA	-0.008	0.023	0.889	0.936	-0.011	0.018	0.792	0.929	NA	NA	NA	NA	NA	NA	NA	NA	-0.01	0	0.496	0.761	0.014	-0.038	0.018	-0.681	0	0
s__GGB12835_SGB19955|t__SGB19955	NA	NA	NA	NA	NA	NA	NA	NA	0.002	0.018	0.956	0.977	NA	NA	NA	NA	NA	NA	NA	NA	0.002	0	0.9	0.948	0.018	-0.033	0.038	0.126	0	NA
s__GGB12851_SGB19976|t__SGB19976	NA	NA	NA	NA	NA	NA	NA	NA	-0.007	0.018	0.859	0.929	NA	NA	NA	NA	NA	NA	NA	NA	-0.007	0	0.687	0.806	0.018	-0.043	0.028	-0.403	0	NA
s__GGB12870_SGB20006|t__SGB20006	NA	NA	NA	NA	NA	NA	NA	NA	-0.01	0.018	0.811	0.929	NA	NA	NA	NA	NA	NA	NA	NA	-0.01	0	0.587	0.778	0.018	-0.045	0.026	-0.543	0	NA
s__GGB12897_SGB20038|t__SGB20038	NA	NA	NA	NA	NA	NA	NA	NA	0.176	0.018	0	0.001	NA	NA	NA	NA	NA	NA	NA	NA	0.176	0	0	0	0.018	0.141	0.212	9.695	0	1
s__GGB12985_SGB20152|t__SGB20152	NA	NA	NA	NA	-0.013	0.023	0.818	0.926	-0.021	0.018	0.609	0.929	NA	NA	NA	NA	NA	NA	NA	NA	-0.018	0	0.208	0.539	0.014	-0.046	0.01	-1.258	0	0
s__GGB13001_SGB20171|t__SGB20171	NA	NA	NA	NA	NA	NA	NA	NA	-0.012	0.018	0.773	0.929	NA	NA	NA	NA	NA	NA	NA	NA	-0.012	0	0.514	0.767	0.018	-0.047	0.024	-0.653	0	NA
s__GGB13012_SGB20183|t__SGB20183	-0.034	0.062	0.8	0.97	-0.012	0.023	0.828	0.926	-0.017	0.018	0.68	0.929	0.137	0.261	0.611	0.824	NA	NA	NA	NA	-0.016	0	0.259	0.605	0.014	-0.043	0.012	-1.13	0	0
s__GGB13016_SGB20188|t__SGB20188	NA	NA	NA	NA	NA	NA	NA	NA	-0.008	0.018	0.849	0.929	NA	NA	NA	NA	NA	NA	NA	NA	-0.008	0	0.667	0.796	0.018	-0.043	0.028	-0.43	0	NA
s__GGB13020_SGB20192|t__SGB20192	NA	NA	NA	NA	NA	NA	NA	NA	-0.018	0.018	0.668	0.929	-0.248	0.261	0.36	0.77	NA	NA	NA	NA	-0.019	0	0.3	0.642	0.018	-0.054	0.017	-1.036	0	0
s__GGB13050_SGB20226|t__SGB20226	NA	NA	NA	NA	NA	NA	NA	NA	-0.008	0.018	0.852	0.929	NA	NA	NA	NA	NA	NA	NA	NA	-0.008	0	0.673	0.8	0.018	-0.043	0.028	-0.422	0	1
s__GGB13054_SGB20236|t__SGB20236	NA	NA	NA	NA	NA	NA	NA	NA	-0.008	0.018	0.849	0.929	NA	NA	NA	NA	NA	NA	NA	NA	-0.008	0	0.665	0.795	0.018	-0.043	0.028	-0.433	0	NA
s__GGB13099_SGB20294|t__SGB20294	NA	NA	NA	NA	NA	NA	NA	NA	-0.011	0.018	0.781	0.929	NA	NA	NA	NA	NA	NA	NA	NA	-0.011	0	0.529	0.77	0.018	-0.047	0.024	-0.629	0	NA
s__GGB13099_SGB20295|t__SGB20295	NA	NA	NA	NA	NA	NA	NA	NA	-0.01	0.018	0.801	0.929	NA	NA	NA	NA	NA	NA	NA	NA	-0.01	0	0.568	0.775	0.018	-0.046	0.025	-0.571	0	NA
s__GGB13152_SGB20361|t__SGB20361	-0.034	0.062	0.8	0.97	-0.016	0.023	0.775	0.926	NA	NA	NA	NA	NA	NA	NA	NA	NA	NA	NA	NA	-0.018	0	0.397	0.71	0.022	-0.061	0.024	-0.847	0	0
s__GGB13181_SGB20397|t__SGB20397	-0.052	0.062	0.698	0.97	NA	NA	NA	NA	NA	NA	NA	NA	NA	NA	NA	NA	NA	NA	NA	NA	-0.052	0.004	0.399	0.712	0.062	-0.173	0.069	-0.843	0	NA
s__GGB13181_SGB20398|t__SGB20398	NA	NA	NA	NA	NA	NA	NA	NA	0.176	0.018	0	0.001	NA	NA	NA	NA	NA	NA	NA	NA	0.176	0	0	0	0.018	0.141	0.212	9.695	0	NA
s__GGB13242_SGB20471|t__SGB20471	NA	NA	NA	NA	NA	NA	NA	NA	-0.014	0.018	0.727	0.929	NA	NA	NA	NA	NA	NA	NA	NA	-0.014	0	0.429	0.726	0.018	-0.05	0.021	-0.791	0	NA
s__GGB13253_SGB20482|t__SGB20482	NA	NA	NA	NA	NA	NA	NA	NA	-0.011	0.018	0.786	0.929	NA	NA	NA	NA	NA	NA	NA	NA	-0.011	0	0.538	0.771	0.018	-0.047	0.024	-0.616	0	1
s__GGB13313_SGB20559|t__SGB20559	NA	NA	NA	NA	-0.013	0.023	0.814	0.926	0.012	0.018	0.765	0.929	NA	NA	NA	NA	0.101	0.23	0.662	0.836	0.003	0	0.841	0.908	0.014	-0.025	0.031	0.201	0	0
s__GGB1332_SGB1789|t__SGB1789	-0.007	0.062	0.956	0.982	-0.036	0.023	0.524	0.926	0.008	0.018	0.851	0.929	0.196	0.261	0.468	0.788	-0.25	0.23	0.28	0.746	-0.009	0	0.507	0.764	0.014	-0.036	0.018	-0.664	0	0
s__GGB13361_SGB20619|t__SGB20619	NA	NA	NA	NA	NA	NA	NA	NA	-0.031	0.018	0.444	0.929	0.172	0.261	0.524	0.805	NA	NA	NA	NA	-0.031	0	0.092	0.324	0.018	-0.066	0.005	-1.686	0	0
s__GGB1339_SGB1796|t__SGB1796	NA	NA	NA	NA	-0.021	0.023	0.708	0.926	0.059	0.018	0.153	0.586	-0.308	0.262	0.257	0.77	-0.151	0.23	0.514	0.767	0.009	0.001	0.813	0.89	0.038	-0.066	0.084	0.237	0.003	0.689
s__GGB1341_SGB1799|t__SGB1799	-0.066	0.062	0.625	0.97	-0.035	0.023	0.532	0.926	-0.05	0.018	0.228	0.721	NA	NA	NA	NA	NA	NA	NA	NA	-0.045	0	0.001	0.01	0.014	-0.072	-0.018	-3.255	0	0
s__GGB13413_SGB20681|t__SGB20681	NA	NA	NA	NA	-0.013	0.023	0.818	0.926	0.069	0.018	0.095	0.438	NA	NA	NA	NA	NA	NA	NA	NA	0.029	0.002	0.476	0.751	0.041	-0.051	0.109	0.713	0.003	0.871
s__GGB13418_SGB20686|t__SGB20686	-0.063	0.062	0.638	0.97	-0.029	0.023	0.603	0.926	-0.023	0.018	0.572	0.929	NA	NA	NA	NA	NA	NA	NA	NA	-0.027	0	0.048	0.201	0.014	-0.055	0	-1.978	0	0
s__GGB13431_SGB20700|t__SGB20700	-0.063	0.062	0.636	0.97	0.192	0.023	0.001	0.014	0.023	0.018	0.57	0.929	-0.152	0.261	0.573	0.809	-0.177	0.23	0.443	0.746	0.036	0.004	0.548	0.772	0.06	-0.082	0.155	0.601	0.011	0.902
s__GGB13472_SGB20758|t__SGB20758	-0.045	0.062	0.735	0.97	0.022	0.023	0.691	0.926	0.02	0.018	0.619	0.929	NA	NA	NA	NA	NA	NA	NA	NA	0.018	0	0.199	0.522	0.014	-0.009	0.045	1.286	0	0
s__GGB13489_SGB20782|t__SGB20782	NA	NA	NA	NA	NA	NA	NA	NA	-0.018	0.018	0.657	0.929	NA	NA	NA	NA	NA	NA	NA	NA	-0.018	0	0.314	0.653	0.018	-0.054	0.017	-1.006	0	NA
s__GGB1350_SGB1808|t__SGB1808	-0.03	0.062	0.825	0.97	-0.031	0.023	0.583	0.926	0.014	0.018	0.741	0.929	NA	NA	NA	NA	NA	NA	NA	NA	-0.006	0	0.697	0.813	0.016	-0.037	0.024	-0.39	0	0.193
s__GGB13533_SGB20850|t__SGB20850	-0.027	0.062	0.842	0.97	-0.016	0.023	0.779	0.926	-0.04	0.018	0.334	0.866	0.279	0.262	0.304	0.77	0.234	0.23	0.31	0.746	-0.029	0	0.039	0.175	0.014	-0.056	-0.001	-2.063	0	0
s__GGB1355_SGB1819|t__SGB1819	-0.056	0.062	0.675	0.97	0.072	0.023	0.199	0.76	0.039	0.018	0.347	0.883	NA	NA	NA	NA	NA	NA	NA	NA	0.036	0.001	0.257	0.604	0.032	-0.026	0.097	1.133	0.002	0.525
s__GGB13550_SGB20876|t__SGB20876	NA	NA	NA	NA	NA	NA	NA	NA	-0.013	0.018	0.747	0.929	NA	NA	NA	NA	NA	NA	NA	NA	-0.013	0	0.465	0.745	0.018	-0.049	0.022	-0.731	0	NA
s__GGB13556_SGB20882|t__SGB20882	NA	NA	NA	NA	NA	NA	NA	NA	-0.013	0.018	0.759	0.929	NA	NA	NA	NA	NA	NA	NA	NA	-0.013	0	0.487	0.756	0.018	-0.048	0.023	-0.695	0	NA
s__GGB13578_SGB20914|t__SGB20914	NA	NA	NA	NA	NA	NA	NA	NA	-0.011	0.018	0.788	0.929	NA	NA	NA	NA	NA	NA	NA	NA	-0.011	0	0.542	0.772	0.018	-0.047	0.025	-0.609	0	NA
s__GGB13580_SGB20916|t__SGB20916	-0.043	0.062	0.75	0.97	NA	NA	NA	NA	-0.01	0.018	0.81	0.929	NA	NA	NA	NA	NA	NA	NA	NA	-0.013	0	0.472	0.75	0.017	-0.047	0.022	-0.719	0	0
s__GGB13721_SGB21081|t__SGB21081	-0.02	0.062	0.884	0.97	-0.014	0.023	0.799	0.926	-0.015	0.018	0.71	0.929	NA	NA	NA	NA	NA	NA	NA	NA	-0.015	0	0.275	0.621	0.014	-0.042	0.012	-1.092	0	0
s__GGB13743_SGB21118|t__SGB21118	0.36	0.062	0.007	0.245	-0.02	0.023	0.719	0.926	0.08	0.018	0.051	0.287	NA	NA	NA	NA	0.361	0.231	0.12	0.746	0.158	0.009	0.099	0.34	0.096	-0.03	0.345	1.648	0.029	0.922
s__GGB1379_SGB1880|t__SGB1880	-0.059	0.062	0.661	0.97	-0.038	0.023	0.503	0.926	0.006	0.018	0.881	0.937	NA	NA	NA	NA	NA	NA	NA	NA	-0.016	0	0.357	0.685	0.017	-0.049	0.018	-0.922	0	0.291
s__GGB1380_SGB1883|t__SGB1883_group	0.332	0.062	0.013	0.33	0.028	0.023	0.618	0.926	-0.005	0.018	0.897	0.943	0.006	0.26	0.982	0.994	-0.11	0.23	0.632	0.827	0.083	0.006	0.268	0.614	0.075	-0.064	0.23	1.108	0.018	0.855
s__GGB13819_SGB21199|t__SGB21199	NA	NA	NA	NA	NA	NA	NA	NA	-0.015	0.018	0.72	0.929	NA	NA	NA	NA	NA	NA	NA	NA	-0.015	0	0.417	0.721	0.018	-0.05	0.021	-0.811	0	1
s__GGB1387_SGB1894|t__SGB1894	NA	NA	NA	NA	0.021	0.023	0.709	0.926	0.001	0.018	0.982	0.991	NA	NA	NA	NA	NA	NA	NA	NA	0.009	0	0.545	0.772	0.014	-0.019	0.037	0.606	0	0
s__GGB1387_SGB1895|t__SGB1895	0.341	0.062	0.011	0.294	-0.074	0.023	0.19	0.748	-0.025	0.018	0.548	0.929	0.13	0.261	0.629	0.836	0.056	0.229	0.809	0.915	0.073	0.007	0.38	0.703	0.083	-0.09	0.235	0.877	0.023	0.899
s__GGB1392_SGB1913|t__SGB1913	0.166	0.062	0.217	0.97	-0.015	0.023	0.79	0.926	0.01	0.018	0.8	0.929	NA	NA	NA	NA	NA	NA	NA	NA	0.041	0.003	0.437	0.73	0.052	-0.062	0.143	0.777	0.007	0.734
s__GGB14001_SGB21428|t__SGB21428	-0.009	0.062	0.945	0.98	0.068	0.023	0.23	0.819	-0.01	0.018	0.806	0.929	NA	NA	NA	NA	NA	NA	NA	NA	0.021	0.001	0.427	0.725	0.027	-0.031	0.074	0.794	0.001	0.724
s__GGB14009_SGB21436|t__SGB21436	NA	NA	NA	NA	NA	NA	NA	NA	-0.007	0.018	0.859	0.929	NA	NA	NA	NA	NA	NA	NA	NA	-0.007	0	0.687	0.806	0.018	-0.043	0.028	-0.403	0	NA
s__GGB14013_SGB21440|t__SGB21440	NA	NA	NA	NA	0.1	0.023	0.075	0.43	NA	NA	NA	NA	NA	NA	NA	NA	NA	NA	NA	NA	0.1	0.001	0	0	0.023	0.055	0.145	4.359	0	NA
s__GGB14014_SGB21441|t__SGB21441	-0.047	0.062	0.727	0.97	-0.014	0.023	0.803	0.926	-0.031	0.018	0.446	0.929	NA	NA	NA	NA	0.361	0.231	0.12	0.746	-0.023	0	0.285	0.628	0.021	-0.064	0.019	-1.068	0.001	0.079
s__GGB1405_SGB1928|t__SGB1928	0.236	0.062	0.079	0.786	-0.028	0.023	0.616	0.926	0.082	0.018	0.046	0.264	0.225	0.261	0.405	0.77	0.205	0.23	0.374	0.746	0.093	0.003	0.078	0.286	0.053	-0.01	0.196	1.764	0.008	0.838
s__GGB1407_SGB1930|t__SGB1930	-0.083	0.062	0.534	0.97	-0.099	0.023	0.078	0.447	-0.067	0.018	0.103	0.46	-0.429	0.263	0.116	0.768	-0.353	0.231	0.128	0.746	-0.083	0	0	0	0.016	-0.115	-0.052	-5.15	0	0.08
s__GGB1407_SGB1931|t__SGB1931	0.012	0.062	0.929	0.976	-0.055	0.023	0.326	0.926	-0.044	0.018	0.28	0.798	-0.09	0.261	0.738	0.876	0.177	0.23	0.444	0.746	-0.045	0	0.001	0.01	0.014	-0.072	-0.018	-3.243	0	0
s__GGB1408_SGB1933|t__SGB1933	-0.053	0.062	0.692	0.97	0.187	0.023	0.001	0.019	-0.034	0.018	0.412	0.929	NA	NA	NA	NA	NA	NA	NA	NA	0.038	0.006	0.626	0.781	0.077	-0.114	0.19	0.488	0.017	0.966
s__GGB1410_SGB1935|t__SGB1935	-0.048	0.062	0.72	0.97	-0.026	0.023	0.642	0.926	0.02	0.018	0.634	0.929	NA	NA	NA	NA	NA	NA	NA	NA	-0.004	0	0.831	0.901	0.018	-0.039	0.031	-0.213	0	0.347
s__GGB1420_SGB1957|t__SGB1957	-0.432	0.062	0.001	0.066	-0.161	0.023	0.004	0.061	-0.292	0.018	0	0	0.13	0.261	0.629	0.836	0.076	0.23	0.741	0.886	-0.217	0.008	0.017	0.092	0.091	-0.395	-0.039	-2.386	0.029	0.878
s__GGB1421_SGB1958|t__SGB1958	0.063	0.062	0.641	0.97	-0.041	0.023	0.466	0.926	-0.016	0.018	0.69	0.929	NA	NA	NA	NA	-0.208	0.23	0.369	0.746	-0.021	0	0.198	0.521	0.017	-0.054	0.011	-1.287	0	0.092
s__GGB1421_SGB1959|t__SGB1959	-0.093	0.062	0.489	0.97	-0.043	0.023	0.45	0.926	-0.059	0.018	0.151	0.582	NA	NA	NA	NA	NA	NA	NA	NA	-0.055	0	0	0.001	0.014	-0.082	-0.028	-3.943	0	0
s__GGB1455_SGB2018|t__SGB2018	-0.146	0.062	0.277	0.97	0.025	0.023	0.662	0.926	0.006	0.018	0.882	0.938	NA	NA	NA	NA	0.473	0.233	0.043	0.746	0.026	0.011	0.802	0.883	0.104	-0.177	0.229	0.251	0.035	0.72
s__GGB1456_SGB2019|t__SGB2019	-0.177	0.062	0.186	0.97	0.097	0.023	0.086	0.475	-0.052	0.018	0.203	0.68	-0.558	0.265	0.043	0.768	-0.202	0.23	0.382	0.746	-0.096	0.008	0.273	0.619	0.088	-0.268	0.076	-1.097	0.027	0.898
s__GGB1460_SGB2023|t__SGB2023	-0.1	0.062	0.455	0.97	-0.02	0.023	0.728	0.926	-0.034	0.018	0.407	0.929	NA	NA	NA	NA	NA	NA	NA	NA	-0.032	0	0.02	0.106	0.014	-0.059	-0.005	-2.317	0	0
s__GGB1461_SGB2024|t__SGB2024	-0.004	0.062	0.974	0.989	-0.019	0.023	0.736	0.926	-0.015	0.018	0.718	0.929	NA	NA	NA	NA	NA	NA	NA	NA	-0.016	0	0.254	0.601	0.014	-0.043	0.011	-1.14	0	0
s__GGB1495_SGB2071|t__SGB2071	0.048	0.062	0.718	0.97	0.018	0.023	0.756	0.926	-0.033	0.018	0.424	0.929	0.328	0.262	0.227	0.77	0.229	0.23	0.322	0.746	0.003	0.001	0.888	0.941	0.025	-0.045	0.052	0.141	0.001	0.399
s__GGB1503_SGB2082|t__SGB2082	-0.038	0.062	0.775	0.97	NA	NA	NA	NA	-0.037	0.018	0.37	0.904	NA	NA	NA	NA	NA	NA	NA	NA	-0.037	0	0.034	0.156	0.017	-0.071	-0.003	-2.125	0	0
s__GGB1503_SGB2083|t__SGB2083	NA	NA	NA	NA	-0.033	0.023	0.56	0.926	-0.025	0.018	0.546	0.929	NA	NA	NA	NA	NA	NA	NA	NA	-0.028	0	0.05	0.209	0.014	-0.056	0	-1.96	0	0
s__GGB1511_SGB2091|t__SGB2091	-0.043	0.062	0.746	0.97	0.053	0.023	0.351	0.926	-0.015	0.018	0.718	0.929	-0.248	0.261	0.36	0.77	-0.355	0.231	0.126	0.746	-0.01	0.001	0.804	0.884	0.038	-0.085	0.066	-0.249	0.004	0.575
s__GGB1514_SGB2094|t__SGB2094	NA	NA	NA	NA	-0.014	0.023	0.809	0.926	-0.022	0.018	0.585	0.929	NA	NA	NA	NA	NA	NA	NA	NA	-0.019	0	0.18	0.496	0.014	-0.047	0.009	-1.339	0	0
s__GGB1515_SGB2095|t__SGB2095	-0.056	0.062	0.678	0.97	0.041	0.023	0.463	0.926	-0.017	0.018	0.68	0.929	NA	NA	NA	NA	NA	NA	NA	NA	0.002	0.001	0.944	0.97	0.025	-0.047	0.05	0.07	0.001	0.59
s__GGB1525_SGB2107|t__SGB2107	-0.029	0.062	0.828	0.97	0.063	0.023	0.266	0.867	-0.038	0.018	0.354	0.888	NA	NA	NA	NA	NA	NA	NA	NA	0.003	0.001	0.927	0.963	0.034	-0.063	0.07	0.092	0.002	0.834
s__GGB1530_SGB2113|t__SGB2113	-0.047	0.062	0.729	0.97	0.034	0.023	0.541	0.926	-0.041	0.018	0.321	0.852	NA	NA	NA	NA	NA	NA	NA	NA	-0.011	0.001	0.672	0.799	0.027	-0.063	0.041	-0.424	0.001	0.709
s__GGB1536_SGB2119|t__SGB2119	-0.054	0.062	0.688	0.97	0.028	0.023	0.616	0.926	0.037	0.018	0.369	0.903	NA	NA	NA	NA	NA	NA	NA	NA	0.029	0	0.035	0.162	0.014	0.002	0.056	2.103	0	0
s__GGB1538_SGB2121|t__SGB2121	-0.048	0.062	0.719	0.97	-0.091	0.023	0.105	0.54	0.109	0.018	0.008	0.071	0.14	0.261	0.605	0.823	0.2	0.23	0.386	0.746	0.009	0.002	0.861	0.922	0.049	-0.088	0.106	0.176	0.007	0.919
s__GGB1543_SGB2126|t__SGB2126	-0.073	0.062	0.584	0.97	-0.048	0.023	0.391	0.926	-0.032	0.018	0.431	0.929	0.074	0.261	0.784	0.893	0.15	0.23	0.516	0.767	-0.039	0	0.005	0.031	0.014	-0.066	-0.012	-2.836	0	0
s__GGB1547_SGB2131|t__SGB2131	-0.058	0.062	0.663	0.97	-0.039	0.023	0.491	0.926	0.007	0.018	0.863	0.929	0.13	0.261	0.629	0.836	NA	NA	NA	NA	-0.013	0	0.368	0.695	0.015	-0.042	0.016	-0.901	0	0.097
s__GGB1548_SGB2132|t__SGB2132	-0.089	0.062	0.508	0.97	-0.078	0.023	0.164	0.692	0.008	0.018	0.85	0.929	NA	NA	NA	NA	NA	NA	NA	NA	-0.043	0.001	0.171	0.483	0.031	-0.104	0.019	-1.368	0.002	0.793
s__GGB1551_SGB2136|t__SGB2136	0.06	0.062	0.656	0.97	0.075	0.023	0.186	0.748	0.013	0.018	0.751	0.929	NA	NA	NA	NA	NA	NA	NA	NA	0.043	0	0.042	0.183	0.021	0.002	0.084	2.037	0.001	0.559
s__GGB1554_SGB2141|t__SGB2141	-0.068	0.062	0.614	0.97	0.048	0.023	0.396	0.926	0.12	0.018	0.004	0.04	NA	NA	NA	NA	NA	NA	NA	NA	0.046	0.003	0.375	0.699	0.052	-0.055	0.147	0.888	0.007	0.838
s__GGB1556_SGB2143|t__SGB2143	-0.056	0.062	0.678	0.97	0.106	0.023	0.059	0.368	-0.021	0.018	0.606	0.929	NA	NA	NA	NA	NA	NA	NA	NA	0.018	0.002	0.72	0.83	0.049	-0.079	0.114	0.359	0.006	0.903
s__GGB1559_SGB2146|t__SGB2146	NA	NA	NA	NA	-0.044	0.023	0.435	0.926	-0.013	0.018	0.76	0.929	NA	NA	NA	NA	NA	NA	NA	NA	-0.025	0	0.103	0.347	0.015	-0.055	0.005	-1.633	0	0.128
s__GGB1562_SGB2149|t__SGB2149	-0.069	0.062	0.609	0.97	0.004	0.023	0.95	0.973	0.023	0.018	0.572	0.929	NA	NA	NA	NA	NA	NA	NA	NA	0.01	0	0.549	0.772	0.016	-0.022	0.041	0.6	0	0.101
s__GGB1566_SGB2153|t__SGB2153	-0.029	0.062	0.828	0.97	-0.066	0.023	0.242	0.842	0.011	0.018	0.795	0.929	NA	NA	NA	NA	NA	NA	NA	NA	-0.026	0.001	0.311	0.651	0.025	-0.075	0.024	-1.013	0.001	0.708
s__GGB1567_SGB2154|t__SGB2154	0.121	0.062	0.367	0.97	-0.007	0.023	0.908	0.948	-0.077	0.018	0.062	0.327	0.189	0.261	0.483	0.788	-0.322	0.231	0.165	0.746	-0.007	0.003	0.899	0.947	0.055	-0.114	0.1	-0.128	0.008	0.738
s__GGB1573_SGB2160|t__SGB2160	-0.043	0.062	0.748	0.97	0.085	0.023	0.132	0.614	0.1	0.018	0.015	0.116	NA	NA	NA	NA	NA	NA	NA	NA	0.064	0.002	0.106	0.355	0.039	-0.014	0.141	1.615	0.004	0.595
s__GGB1582_SGB2173|t__SGB2173	-0.048	0.062	0.72	0.97	-0.04	0.023	0.482	0.926	-0.066	0.018	0.107	0.472	-0.308	0.262	0.257	0.77	-0.219	0.23	0.344	0.746	-0.057	0	0	0	0.014	-0.084	-0.03	-4.113	0	0
s__GGB1617_SGB2214|t__SGB2214	NA	NA	NA	NA	-0.018	0.023	0.753	0.926	-0.014	0.018	0.736	0.929	NA	NA	NA	NA	NA	NA	NA	NA	-0.015	0	0.281	0.626	0.014	-0.043	0.013	-1.077	0	0
s__GGB1620_SGB2218|t__SGB2218	-0.022	0.062	0.872	0.97	-0.013	0.023	0.819	0.926	-0.033	0.018	0.417	0.929	NA	NA	NA	NA	NA	NA	NA	NA	-0.025	0	0.068	0.262	0.014	-0.053	0.002	-1.824	0	0
s__GGB1621_SGB2219|t__SGB2219	0.445	0.062	0.001	0.051	-0.026	0.023	0.642	0.926	-0.025	0.018	0.549	0.929	NA	NA	NA	NA	NA	NA	NA	NA	0.127	0.024	0.416	0.721	0.156	-0.178	0.431	0.813	0.071	0.963
s__GGB1629_SGB2237|t__SGB2237	NA	NA	NA	NA	0.026	0.023	0.646	0.926	0.119	0.018	0.004	0.042	NA	NA	NA	NA	NA	NA	NA	NA	0.073	0.002	0.114	0.372	0.046	-0.018	0.165	1.58	0.004	0.901
s__GGB1630_SGB2238|t__SGB2238	-0.019	0.062	0.885	0.97	0.011	0.023	0.844	0.926	0.051	0.018	0.214	0.7	0.279	0.262	0.304	0.77	0.234	0.23	0.31	0.746	0.034	0	0.023	0.118	0.015	0.005	0.063	2.267	0	0.061
s__GGB1631_SGB2239|t__SGB2239	-0.106	0.062	0.43	0.97	-0.03	0.023	0.595	0.926	-0.039	0.018	0.342	0.879	0.152	0.261	0.573	0.809	0.21	0.23	0.363	0.746	-0.038	0	0.006	0.042	0.014	-0.065	-0.011	-2.723	0	0
s__GGB1632_SGB2240|t__SGB2240	0.179	0.062	0.182	0.97	-0.04	0.023	0.482	0.926	-0.021	0.018	0.602	0.929	0.209	0.261	0.439	0.782	0.267	0.23	0.249	0.746	0.043	0.003	0.421	0.724	0.054	-0.062	0.149	0.804	0.008	0.7
s__GGB1662_SGB2276|t__SGB2276	-0.157	0.062	0.242	0.97	0.003	0.023	0.96	0.975	-0.185	0.018	0	0	-0.186	0.261	0.492	0.788	-0.296	0.231	0.201	0.746	-0.117	0.002	0.01	0.063	0.046	-0.207	-0.028	-2.565	0.005	0.905
s__GGB1669_SGB2285|t__SGB2285	-0.046	0.062	0.734	0.97	-0.027	0.023	0.635	0.926	-0.032	0.018	0.44	0.929	NA	NA	NA	NA	NA	NA	NA	NA	-0.031	0	0.027	0.133	0.014	-0.058	-0.003	-2.206	0	0
s__GGB1671_SGB2287|t__SGB2287	-0.07	0.062	0.6	0.97	-0.024	0.023	0.676	0.926	-0.051	0.018	0.219	0.71	NA	NA	NA	NA	NA	NA	NA	NA	-0.042	0	0.003	0.02	0.014	-0.069	-0.014	-3.003	0	0
s__GGB1672_SGB2289|t__SGB2289	-0.044	0.062	0.745	0.97	0.144	0.023	0.01	0.113	-0.072	0.018	0.08	0.391	NA	NA	NA	NA	NA	NA	NA	NA	0.013	0.005	0.854	0.918	0.069	-0.123	0.149	0.184	0.013	0.964
s__GGB1680_SGB2312|t__SGB2312	-0.116	0.062	0.388	0.97	-0.064	0.023	0.259	0.86	-0.101	0.018	0.014	0.108	NA	NA	NA	NA	-0.286	0.231	0.216	0.746	-0.089	0	0	0	0.014	-0.116	-0.062	-6.406	0	0
s__GGB1681_SGB2313|t__SGB2313	-0.291	0.062	0.03	0.492	-0.136	0.023	0.016	0.149	-0.149	0.018	0	0.005	-0.025	0.26	0.928	0.97	-0.151	0.23	0.511	0.767	-0.162	0.001	0	0	0.027	-0.215	-0.11	-6.089	0.001	0.307
s__GGB1689_SGB2321|t__SGB2321	-0.193	0.062	0.15	0.97	-0.018	0.023	0.745	0.926	-0.099	0.018	0.016	0.12	0.057	0.261	0.831	0.918	0.084	0.23	0.715	0.873	-0.079	0.001	0.023	0.116	0.035	-0.148	-0.011	-2.276	0.003	0.671
s__GGB1691_SGB2323|t__SGB2323	-0.088	0.062	0.511	0.97	0.027	0.023	0.629	0.926	-0.05	0.018	0.225	0.715	NA	NA	NA	NA	-0.232	0.23	0.316	0.746	-0.029	0.001	0.335	0.674	0.03	-0.087	0.03	-0.965	0.002	0.662
s__GGB18152_SGB26813|t__SGB26813	NA	NA	NA	NA	NA	NA	NA	NA	-0.007	0.018	0.859	0.929	NA	NA	NA	NA	NA	NA	NA	NA	-0.007	0	0.687	0.806	0.018	-0.043	0.028	-0.403	0	NA
s__GGB18162_SGB26826|t__SGB26826	-0.034	0.062	0.8	0.97	0.26	0.023	0	0	-0.015	0.018	0.709	0.929	NA	NA	NA	NA	NA	NA	NA	NA	0.074	0.009	0.44	0.732	0.096	-0.114	0.261	0.773	0.026	0.978
s__GGB18381_SGB27144|t__SGB27144	0.134	0.062	0.319	0.97	0.015	0.023	0.793	0.926	0.048	0.018	0.242	0.742	NA	NA	NA	NA	NA	NA	NA	NA	0.047	0.001	0.087	0.311	0.028	-0.007	0.101	1.713	0.001	0.46
s__GGB18384_SGB72500|t__SGB72500_group	-0.071	0.062	0.596	0.97	-0.042	0.023	0.458	0.926	-0.055	0.018	0.18	0.631	NA	NA	NA	NA	NA	NA	NA	NA	-0.051	0	0	0.002	0.014	-0.078	-0.024	-3.682	0	0
s__GGB18521_SGB27377|t__SGB27377	NA	NA	NA	NA	-0.014	0.023	0.809	0.926	0.176	0.018	0	0.001	NA	NA	NA	NA	NA	NA	NA	NA	0.082	0.009	0.389	0.708	0.095	-0.104	0.267	0.862	0.017	0.976
s__GGB18547_SGB27410|t__SGB27410	-0.041	0.062	0.758	0.97	NA	NA	NA	NA	-0.014	0.018	0.74	0.929	NA	NA	NA	NA	NA	NA	NA	NA	-0.016	0	0.362	0.688	0.017	-0.05	0.018	-0.912	0	0
s__GGB18559_SGB27424|t__SGB27424	NA	NA	NA	NA	-0.018	0.023	0.748	0.926	-0.018	0.018	0.668	0.929	NA	NA	NA	NA	NA	NA	NA	NA	-0.018	0	0.211	0.543	0.014	-0.046	0.01	-1.249	0	0
s__GGB23798_SGB35507|t__SGB35507	NA	NA	NA	NA	-0.012	0.023	0.834	0.926	NA	NA	NA	NA	NA	NA	NA	NA	NA	NA	NA	NA	-0.012	0.001	0.609	0.778	0.023	-0.057	0.033	-0.512	0	NA
s__GGB23834_SGB35555|t__SGB35555	NA	NA	NA	NA	NA	NA	NA	NA	-0.011	0.018	0.785	0.929	NA	NA	NA	NA	NA	NA	NA	NA	-0.011	0	0.537	0.771	0.018	-0.047	0.024	-0.618	0	NA
s__GGB23844_SGB35575|t__SGB35575	NA	NA	NA	NA	-0.015	0.023	0.79	0.926	NA	NA	NA	NA	NA	NA	NA	NA	NA	NA	NA	NA	-0.015	0.001	0.514	0.767	0.023	-0.06	0.03	-0.652	0	NA
s__GGB23881_SGB35616|t__SGB35616	NA	NA	NA	NA	-0.012	0.023	0.834	0.926	NA	NA	NA	NA	NA	NA	NA	NA	NA	NA	NA	NA	-0.012	0.001	0.609	0.778	0.023	-0.057	0.033	-0.512	0	NA
s__GGB23900_SGB40380|t__SGB40380	NA	NA	NA	NA	-0.012	0.023	0.834	0.926	NA	NA	NA	NA	NA	NA	NA	NA	NA	NA	NA	NA	-0.012	0.001	0.609	0.778	0.023	-0.057	0.033	-0.512	0	NA
s__GGB23938_SGB35682|t__SGB35682	NA	NA	NA	NA	NA	NA	NA	NA	NA	NA	NA	NA	NA	NA	NA	NA	-0.245	0.23	0.29	0.746	-0.245	0.053	0.288	0.63	0.23	-0.696	0.207	-1.063	0	NA
s__GGB23948_SGB35693|t__SGB35693	NA	NA	NA	NA	NA	NA	NA	NA	NA	NA	NA	NA	NA	NA	NA	NA	-0.219	0.23	0.343	0.746	-0.219	0.053	0.341	0.679	0.23	-0.67	0.232	-0.952	0	1
s__GGB23948_SGB35694|t__SGB35694	NA	NA	NA	NA	NA	NA	NA	NA	-0.009	0.018	0.825	0.929	NA	NA	NA	NA	NA	NA	NA	NA	-0.009	0	0.616	0.78	0.018	-0.045	0.026	-0.502	0	NA
s__GGB23953_SGB35702|t__SGB35702	NA	NA	NA	NA	NA	NA	NA	NA	-0.004	0.018	0.92	0.957	NA	NA	NA	NA	NA	NA	NA	NA	-0.004	0	0.821	0.894	0.018	-0.04	0.031	-0.226	0	NA
s__GGB23957_SGB35706|t__SGB35706	NA	NA	NA	NA	-0.012	0.023	0.834	0.926	NA	NA	NA	NA	NA	NA	NA	NA	NA	NA	NA	NA	-0.012	0.001	0.609	0.778	0.023	-0.057	0.033	-0.512	0	NA
s__GGB23961_SGB35711|t__SGB35711	NA	NA	NA	NA	-0.012	0.023	0.834	0.926	NA	NA	NA	NA	NA	NA	NA	NA	NA	NA	NA	NA	-0.012	0.001	0.609	0.778	0.023	-0.057	0.033	-0.512	0	NA
s__GGB24102_SGB35895|t__SGB35895	NA	NA	NA	NA	-0.015	0.023	0.79	0.926	-0.011	0.018	0.788	0.929	NA	NA	NA	NA	NA	NA	NA	NA	-0.013	0	0.377	0.701	0.014	-0.04	0.015	-0.883	0	0
s__GGB24127_SGB35930|t__SGB35930	NA	NA	NA	NA	-0.017	0.023	0.759	0.926	-0.021	0.018	0.607	0.929	NA	NA	NA	NA	NA	NA	NA	NA	-0.02	0	0.168	0.477	0.014	-0.048	0.008	-1.38	0	0
s__GGB24132_SGB35935|t__SGB35935	-0.044	0.062	0.744	0.97	-0.02	0.023	0.72	0.926	-0.019	0.018	0.644	0.929	NA	NA	NA	NA	NA	NA	NA	NA	-0.021	0	0.136	0.416	0.014	-0.048	0.007	-1.491	0	0
s__GGB24146_SGB35950|t__SGB35950	NA	NA	NA	NA	-0.017	0.023	0.767	0.926	NA	NA	NA	NA	NA	NA	NA	NA	NA	NA	NA	NA	-0.017	0.001	0.469	0.747	0.023	-0.062	0.028	-0.725	0	NA
s__GGB24149_SGB35953|t__SGB35953	NA	NA	NA	NA	-0.021	0.023	0.711	0.926	0.17	0.018	0	0.001	NA	NA	NA	NA	NA	NA	NA	NA	0.075	0.009	0.432	0.728	0.095	-0.112	0.262	0.786	0.018	0.976
s__GGB24675_SGB36551|t__SGB36551	NA	NA	NA	NA	-0.012	0.023	0.834	0.926	NA	NA	NA	NA	NA	NA	NA	NA	NA	NA	NA	NA	-0.012	0.001	0.609	0.778	0.023	-0.057	0.033	-0.512	0	NA
s__GGB24836_SGB36733|t__SGB36733	NA	NA	NA	NA	NA	NA	NA	NA	-0.014	0.018	0.737	0.929	NA	NA	NA	NA	NA	NA	NA	NA	-0.014	0	0.446	0.737	0.018	-0.049	0.022	-0.762	0	NA
s__GGB24853_SGB36753|t__SGB36753	-0.065	0.062	0.629	0.97	-0.016	0.023	0.777	0.926	-0.016	0.018	0.705	0.929	NA	NA	NA	NA	NA	NA	NA	NA	-0.018	0	0.19	0.51	0.014	-0.045	0.009	-1.31	0	0
s__GGB25053_SGB36975|t__SGB36975	-0.031	0.062	0.816	0.97	-0.014	0.023	0.801	0.926	-0.02	0.018	0.634	0.929	NA	NA	NA	NA	NA	NA	NA	NA	-0.018	0	0.19	0.51	0.014	-0.045	0.009	-1.31	0	0
s__GGB25056_SGB36978|t__SGB36978	NA	NA	NA	NA	-0.022	0.023	0.697	0.926	-0.008	0.018	0.854	0.929	NA	NA	NA	NA	NA	NA	NA	NA	-0.013	0	0.358	0.685	0.014	-0.041	0.015	-0.919	0	0
s__GGB25063_SGB36986|t__SGB36986	NA	NA	NA	NA	0.031	0.023	0.58	0.926	-0.01	0.018	0.807	0.929	NA	NA	NA	NA	NA	NA	NA	NA	0.008	0	0.692	0.809	0.02	-0.032	0.048	0.396	0	0.494
s__GGB25065_SGB36988|t__SGB36988	NA	NA	NA	NA	-0.019	0.023	0.734	0.926	-0.011	0.018	0.791	0.929	NA	NA	NA	NA	NA	NA	NA	NA	-0.014	0	0.324	0.663	0.014	-0.042	0.014	-0.987	0	0
s__GGB25207_SGB37140|t__SGB37140	NA	NA	NA	NA	-0.012	0.023	0.834	0.926	NA	NA	NA	NA	NA	NA	NA	NA	NA	NA	NA	NA	-0.012	0.001	0.609	0.778	0.023	-0.057	0.033	-0.512	0	NA
s__GGB25207_SGB41980|t__SGB41980	NA	NA	NA	NA	-0.012	0.023	0.834	0.926	NA	NA	NA	NA	NA	NA	NA	NA	NA	NA	NA	NA	-0.012	0.001	0.609	0.778	0.023	-0.057	0.033	-0.512	0	NA
s__GGB25226_SGB37160|t__SGB37160	NA	NA	NA	NA	NA	NA	NA	NA	-0.012	0.018	0.777	0.929	NA	NA	NA	NA	NA	NA	NA	NA	-0.012	0	0.52	0.768	0.018	-0.047	0.024	-0.643	0	NA
s__GGB25267_SGB37203|t__SGB37203	NA	NA	NA	NA	NA	NA	NA	NA	-0.009	0.018	0.833	0.929	NA	NA	NA	NA	NA	NA	NA	NA	-0.009	0	0.632	0.782	0.018	-0.044	0.027	-0.479	0	NA
s__GGB25362_SGB37308|t__SGB37308	NA	NA	NA	NA	-0.013	0.023	0.812	0.926	-0.011	0.018	0.791	0.929	NA	NA	NA	NA	NA	NA	NA	NA	-0.012	0	0.406	0.714	0.014	-0.04	0.016	-0.831	0	0
s__GGB25425_SGB37378|t__SGB37378	NA	NA	NA	NA	NA	NA	NA	NA	-0.01	0.018	0.813	0.929	NA	NA	NA	NA	NA	NA	NA	NA	-0.01	0	0.591	0.778	0.018	-0.045	0.026	-0.538	0	NA
s__GGB25437_SGB37391|t__SGB37391	-0.039	0.062	0.769	0.97	NA	NA	NA	NA	-0.023	0.018	0.575	0.929	NA	NA	NA	NA	NA	NA	NA	NA	-0.024	0	0.161	0.466	0.017	-0.058	0.01	-1.401	0	0
s__GGB25442_SGB37397|t__SGB37397	-0.077	0.062	0.567	0.97	0.106	0.023	0.06	0.375	-0.033	0.018	0.418	0.929	NA	NA	NA	NA	-0.245	0.23	0.29	0.746	-0.006	0.003	0.916	0.955	0.053	-0.11	0.099	-0.106	0.008	0.885
s__GGB25443_SGB37398|t__SGB37398	-0.074	0.062	0.583	0.97	NA	NA	NA	NA	-0.042	0.018	0.31	0.841	NA	NA	NA	NA	NA	NA	NA	NA	-0.044	0	0.011	0.066	0.017	-0.078	-0.01	-2.543	0	0
s__GGB25454_SGB37409|t__SGB37409	NA	NA	NA	NA	NA	NA	NA	NA	-0.009	0.018	0.821	0.929	NA	NA	NA	NA	NA	NA	NA	NA	-0.009	0	0.607	0.778	0.018	-0.045	0.026	-0.514	0	NA
s__GGB25626_SGB37597|t__SGB37597	NA	NA	NA	NA	-0.021	0.023	0.707	0.926	-0.011	0.018	0.798	0.929	NA	NA	NA	NA	NA	NA	NA	NA	-0.015	0	0.304	0.645	0.014	-0.043	0.013	-1.027	0	0
s__GGB25979_SGB37973|t__SGB37973	NA	NA	NA	NA	NA	NA	NA	NA	-0.014	0.018	0.734	0.929	NA	NA	NA	NA	NA	NA	NA	NA	-0.014	0	0.442	0.733	0.018	-0.05	0.022	-0.769	0	NA
s__GGB260_SGB362|t__SGB362	-0.024	0.062	0.86	0.97	0.04	0.023	0.477	0.926	-0.069	0.018	0.093	0.434	0.149	0.261	0.582	0.809	NA	NA	NA	NA	-0.016	0.001	0.605	0.778	0.031	-0.076	0.044	-0.517	0.002	0.79
s__GGB2658_SGB3579|t__SGB3579	0.168	0.062	0.209	0.97	-0.024	0.023	0.665	0.926	-0.021	0.018	0.61	0.929	NA	NA	NA	NA	NA	NA	NA	NA	0.029	0.004	0.627	0.781	0.06	-0.089	0.147	0.486	0.009	0.779
s__GGB26772_SGB38957|t__SGB38957	-0.091	0.062	0.497	0.97	-0.025	0.023	0.656	0.926	-0.04	0.018	0.335	0.868	NA	NA	NA	NA	0.196	0.23	0.395	0.746	-0.036	0	0.009	0.057	0.014	-0.063	-0.009	-2.607	0	0
s__GGB26775_SGB38960|t__SGB38960	NA	NA	NA	NA	NA	NA	NA	NA	-0.014	0.018	0.733	0.929	NA	NA	NA	NA	NA	NA	NA	NA	-0.014	0	0.439	0.732	0.018	-0.05	0.022	-0.774	0	NA
s__GGB26776_SGB38961|t__SGB38961	NA	NA	NA	NA	NA	NA	NA	NA	-0.006	0.018	0.878	0.936	NA	NA	NA	NA	NA	NA	NA	NA	-0.006	0	0.727	0.833	0.018	-0.042	0.029	-0.349	0	NA
s__GGB27106_SGB45239|t__SGB45239	NA	NA	NA	NA	-0.013	0.023	0.816	0.926	-0.011	0.018	0.789	0.929	NA	NA	NA	NA	NA	NA	NA	NA	-0.012	0	0.407	0.714	0.014	-0.04	0.016	-0.829	0	0
s__GGB2731_SGB3673|t__SGB3673	NA	NA	NA	NA	-0.017	0.023	0.768	0.926	-0.035	0.018	0.399	0.929	NA	NA	NA	NA	NA	NA	NA	NA	-0.028	0	0.051	0.212	0.014	-0.056	0	-1.947	0	0
s__GGB27315_SGB39558|t__SGB39558	NA	NA	NA	NA	NA	NA	NA	NA	-0.012	0.018	0.767	0.929	NA	NA	NA	NA	NA	NA	NA	NA	-0.012	0	0.502	0.764	0.018	-0.048	0.023	-0.671	0	NA
s__GGB2732_SGB58358|t__SGB58358	-0.059	0.062	0.66	0.97	-0.004	0.023	0.947	0.971	-0.023	0.018	0.576	0.929	NA	NA	NA	NA	NA	NA	NA	NA	-0.018	0	0.2	0.524	0.014	-0.045	0.009	-1.281	0	0
s__GGB2734_SGB3677|t__SGB3677	-0.1	0.062	0.458	0.97	0.027	0.023	0.628	0.926	-0.083	0.018	0.043	0.25	-0.084	0.261	0.755	0.883	0.224	0.23	0.333	0.746	-0.038	0.001	0.259	0.605	0.034	-0.105	0.028	-1.13	0.003	0.757
s__GGB2738_SGB3684|t__SGB3684	NA	NA	NA	NA	-0.021	0.023	0.706	0.926	-0.014	0.018	0.729	0.929	NA	NA	NA	NA	NA	NA	NA	NA	-0.017	0	0.235	0.576	0.014	-0.045	0.011	-1.188	0	0
s__GGB27646_SGB39990|t__SGB39990	NA	NA	NA	NA	-0.012	0.023	0.834	0.926	NA	NA	NA	NA	NA	NA	NA	NA	NA	NA	NA	NA	-0.012	0.001	0.609	0.778	0.023	-0.057	0.033	-0.512	0	NA
s__GGB27697_SGB40070|t__SGB40070	NA	NA	NA	NA	NA	NA	NA	NA	0.029	0.018	0.488	0.929	NA	NA	NA	NA	NA	NA	NA	NA	0.029	0	0.116	0.375	0.018	-0.007	0.064	1.573	0	NA
s__GGB27774_SGB40188|t__SGB40188	-0.002	0.062	0.985	0.99	NA	NA	NA	NA	NA	NA	NA	NA	NA	NA	NA	NA	-0.192	0.23	0.406	0.746	-0.015	0.004	0.799	0.881	0.06	-0.132	0.102	-0.255	0	0
s__GGB27776_SGB40190|t__SGB40190	0.149	0.062	0.268	0.97	0	0.023	0.994	0.997	0.011	0.018	0.784	0.929	NA	NA	NA	NA	NA	NA	NA	NA	0.038	0.002	0.37	0.697	0.042	-0.045	0.12	0.897	0.004	0.609
s__GGB27778_SGB40192|t__SGB40192	NA	NA	NA	NA	NA	NA	NA	NA	-0.013	0.018	0.757	0.929	NA	NA	NA	NA	NA	NA	NA	NA	-0.013	0	0.484	0.755	0.018	-0.048	0.023	-0.7	0	NA
s__GGB27782_SGB40196|t__SGB40196	0.459	0.063	0.001	0.037	-0.027	0.023	0.628	0.926	-0.04	0.018	0.33	0.863	0.15	0.261	0.579	0.809	NA	NA	NA	NA	0.127	0.015	0.306	0.645	0.124	-0.116	0.37	1.024	0.051	0.95
s__GGB27791_SGB40207|t__SGB40207	NA	NA	NA	NA	-0.02	0.023	0.724	0.926	-0.01	0.018	0.806	0.929	NA	NA	NA	NA	NA	NA	NA	NA	-0.014	0	0.331	0.671	0.014	-0.042	0.014	-0.973	0	0
s__GGB27849_SGB40283|t__SGB40283	-0.048	0.062	0.72	0.97	0.142	0.023	0.012	0.121	0.022	0.018	0.589	0.929	NA	NA	NA	NA	NA	NA	NA	NA	0.048	0.003	0.379	0.702	0.054	-0.059	0.154	0.88	0.008	0.901
s__GGB27855_SGB40289|t__SGB40289	NA	NA	NA	NA	0.043	0.023	0.445	0.926	NA	NA	NA	NA	NA	NA	NA	NA	NA	NA	NA	NA	0.043	0.001	0.062	0.245	0.023	-0.002	0.088	1.867	0	NA
s__GGB27859_SGB40293|t__SGB40293	-0.04	0.062	0.767	0.97	0.071	0.023	0.208	0.773	NA	NA	NA	NA	NA	NA	NA	NA	NA	NA	NA	NA	0.03	0.003	0.569	0.775	0.053	-0.074	0.135	0.569	0.004	0.646
s__GGB27860_SGB40294|t__SGB40294	NA	NA	NA	NA	NA	NA	NA	NA	-0.02	0.018	0.625	0.929	NA	NA	NA	NA	NA	NA	NA	NA	-0.02	0	0.267	0.614	0.018	-0.056	0.015	-1.11	0	NA
s__GGB27861_SGB40295|t__SGB40295	NA	NA	NA	NA	-0.013	0.023	0.819	0.926	NA	NA	NA	NA	NA	NA	NA	NA	NA	NA	NA	NA	-0.013	0.001	0.577	0.775	0.023	-0.058	0.032	-0.558	0	NA
s__GGB27872_SGB40306|t__SGB40306	-0.024	0.062	0.859	0.97	0.02	0.023	0.722	0.926	0.062	0.018	0.135	0.539	NA	NA	NA	NA	NA	NA	NA	NA	0.037	0	0.055	0.222	0.019	-0.001	0.075	1.922	0	0.377
s__GGB27873_SGB40307|t__SGB40307	NA	NA	NA	NA	-0.034	0.023	0.542	0.926	-0.015	0.018	0.715	0.929	NA	NA	NA	NA	NA	NA	NA	NA	-0.022	0	0.116	0.375	0.014	-0.05	0.006	-1.573	0	0
s__GGB27875_SGB40309|t__SGB40309	NA	NA	NA	NA	-0.012	0.023	0.835	0.926	NA	NA	NA	NA	NA	NA	NA	NA	NA	NA	NA	NA	-0.012	0.001	0.609	0.778	0.023	-0.057	0.033	-0.511	0	NA
s__GGB27876_SGB40310|t__SGB40310	NA	NA	NA	NA	-0.01	0.023	0.853	0.926	NA	NA	NA	NA	NA	NA	NA	NA	NA	NA	NA	NA	-0.01	0.001	0.65	0.789	0.023	-0.056	0.035	-0.453	0	NA
s__GGB27879_SGB40313|t__SGB40313	NA	NA	NA	NA	-0.02	0.023	0.724	0.926	NA	NA	NA	NA	NA	NA	NA	NA	NA	NA	NA	NA	-0.02	0.001	0.387	0.708	0.023	-0.065	0.025	-0.864	0	NA
s__GGB27881_SGB40315|t__SGB40315	NA	NA	NA	NA	NA	NA	NA	NA	-0.013	0.018	0.755	0.929	NA	NA	NA	NA	NA	NA	NA	NA	-0.013	0	0.48	0.752	0.018	-0.048	0.023	-0.706	0	1
s__GGB27883_SGB40317|t__SGB40317	NA	NA	NA	NA	0.044	0.023	0.434	0.926	NA	NA	NA	NA	NA	NA	NA	NA	NA	NA	NA	NA	0.044	0.001	0.055	0.225	0.023	-0.001	0.089	1.915	0	NA
s__GGB27884_SGB40318|t__SGB40318	NA	NA	NA	NA	-0.02	0.023	0.722	0.926	NA	NA	NA	NA	NA	NA	NA	NA	NA	NA	NA	NA	-0.02	0.001	0.384	0.704	0.023	-0.065	0.025	-0.871	0	NA
s__GGB27885_SGB40319|t__SGB40319	NA	NA	NA	NA	-0.019	0.023	0.739	0.926	0.05	0.018	0.222	0.712	NA	NA	NA	NA	NA	NA	NA	NA	0.017	0.001	0.618	0.78	0.034	-0.05	0.085	0.499	0.002	0.82
s__GGB27887_SGB40321|t__SGB40321	NA	NA	NA	NA	-0.027	0.023	0.628	0.926	NA	NA	NA	NA	NA	NA	NA	NA	NA	NA	NA	NA	-0.027	0.001	0.236	0.577	0.023	-0.072	0.018	-1.184	0	NA
s__GGB27890_SGB40324|t__SGB40324	NA	NA	NA	NA	-0.018	0.023	0.752	0.926	NA	NA	NA	NA	NA	NA	NA	NA	NA	NA	NA	NA	-0.018	0.001	0.439	0.732	0.023	-0.063	0.027	-0.774	0	NA
s__GGB27892_SGB40326|t__SGB40326	NA	NA	NA	NA	NA	NA	NA	NA	0.239	0.018	0	0	NA	NA	NA	NA	NA	NA	NA	NA	0.239	0	0	0	0.018	0.204	0.275	13.139	0	NA
s__GGB27893_SGB40327|t__SGB40327	NA	NA	NA	NA	-0.015	0.023	0.79	0.926	NA	NA	NA	NA	NA	NA	NA	NA	NA	NA	NA	NA	-0.015	0.001	0.514	0.767	0.023	-0.06	0.03	-0.652	0	NA
s__GGB27903_SGB40338|t__SGB40338	NA	NA	NA	NA	0.203	0.023	0	0.008	-0.013	0.018	0.756	0.929	NA	NA	NA	NA	NA	NA	NA	NA	0.095	0.012	0.38	0.703	0.108	-0.117	0.307	0.878	0.023	0.982
s__GGB27906_SGB40342|t__SGB40342	NA	NA	NA	NA	-0.013	0.023	0.822	0.926	NA	NA	NA	NA	NA	NA	NA	NA	NA	NA	NA	NA	-0.013	0.001	0.581	0.775	0.023	-0.058	0.032	-0.552	0	NA
s__GGB27908_SGB40344|t__SGB40344	NA	NA	NA	NA	-0.012	0.023	0.828	0.926	-0.02	0.018	0.621	0.929	NA	NA	NA	NA	NA	NA	NA	NA	-0.017	0	0.227	0.563	0.014	-0.045	0.011	-1.209	0	0
s__GGB27909_SGB40345|t__SGB40345	-0.045	0.062	0.735	0.97	-0.012	0.023	0.824	0.926	-0.011	0.018	0.791	0.929	NA	NA	NA	NA	NA	NA	NA	NA	-0.013	0	0.34	0.678	0.014	-0.04	0.014	-0.953	0	0
s__GGB27914_SGB40352|t__SGB40352	NA	NA	NA	NA	NA	NA	NA	NA	-0.012	0.018	0.768	0.929	NA	NA	NA	NA	NA	NA	NA	NA	-0.012	0	0.503	0.764	0.018	-0.048	0.023	-0.67	0	NA
s__GGB27918_SGB40356|t__SGB40356	NA	NA	NA	NA	-0.024	0.023	0.675	0.926	NA	NA	NA	NA	NA	NA	NA	NA	NA	NA	NA	NA	-0.024	0.001	0.304	0.645	0.023	-0.069	0.021	-1.028	0	NA
s__GGB27919_SGB40357|t__SGB40357	NA	NA	NA	NA	-0.016	0.023	0.772	0.926	NA	NA	NA	NA	NA	NA	NA	NA	NA	NA	NA	NA	-0.016	0.001	0.478	0.752	0.023	-0.061	0.029	-0.709	0	NA
s__GGB27923_SGB40361|t__SGB40361	NA	NA	NA	NA	-0.022	0.023	0.695	0.926	-0.009	0.018	0.819	0.929	NA	NA	NA	NA	NA	NA	NA	NA	-0.014	0	0.317	0.656	0.014	-0.042	0.014	-1.001	0	0
s__GGB27924_SGB40362|t__SGB40362	NA	NA	NA	NA	-0.033	0.023	0.556	0.926	NA	NA	NA	NA	NA	NA	NA	NA	NA	NA	NA	NA	-0.033	0.001	0.15	0.444	0.023	-0.078	0.012	-1.439	0	NA
s__GGB27925_SGB40363|t__SGB40363	NA	NA	NA	NA	-0.03	0.023	0.594	0.926	-0.01	0.018	0.811	0.929	NA	NA	NA	NA	NA	NA	NA	NA	-0.018	0	0.217	0.55	0.014	-0.045	0.01	-1.233	0	0
s__GGB27930_SGB40369|t__SGB40369	NA	NA	NA	NA	-0.021	0.023	0.715	0.926	NA	NA	NA	NA	NA	NA	NA	NA	NA	NA	NA	NA	-0.021	0.001	0.372	0.698	0.023	-0.066	0.025	-0.893	0	NA
s__GGB27959_SGB40412|t__SGB40412	NA	NA	NA	NA	-0.009	0.023	0.873	0.931	0.028	0.018	0.502	0.929	NA	NA	NA	NA	NA	NA	NA	NA	0.012	0	0.505	0.764	0.018	-0.023	0.048	0.666	0	0.36
s__GGB28250_SGB40793|t__SGB40793	NA	NA	NA	NA	-0.013	0.023	0.817	0.926	NA	NA	NA	NA	NA	NA	NA	NA	NA	NA	NA	NA	-0.013	0.001	0.571	0.775	0.023	-0.058	0.032	-0.566	0	NA
s__GGB28265_SGB40817|t__SGB40817	NA	NA	NA	NA	-0.013	0.023	0.814	0.926	0.007	0.018	0.873	0.934	NA	NA	NA	NA	NA	NA	NA	NA	-0.001	0	0.944	0.97	0.014	-0.029	0.027	-0.07	0	0
s__GGB28308_SGB40878|t__SGB40878	NA	NA	NA	NA	-0.009	0.023	0.869	0.929	NA	NA	NA	NA	NA	NA	NA	NA	NA	NA	NA	NA	-0.009	0.001	0.687	0.806	0.023	-0.054	0.036	-0.402	0	NA
s__GGB28319_SGB40892|t__SGB40892	-0.171	0.062	0.203	0.97	-0.034	0.023	0.549	0.926	-0.181	0.018	0	0	0.257	0.262	0.342	0.77	0.176	0.23	0.445	0.746	-0.089	0.004	0.149	0.442	0.062	-0.211	0.032	-1.443	0.011	0.865
s__GGB28330_SGB40904|t__SGB40904	NA	NA	NA	NA	NA	NA	NA	NA	-0.012	0.018	0.78	0.929	NA	NA	NA	NA	NA	NA	NA	NA	-0.012	0	0.526	0.769	0.018	-0.047	0.024	-0.634	0	NA
s__GGB28369_SGB40949|t__SGB40949	-0.154	0.062	0.25	0.97	0.059	0.023	0.293	0.902	-0.041	0.018	0.317	0.85	0.226	0.261	0.404	0.77	0.307	0.231	0.185	0.746	-0.003	0.004	0.957	0.976	0.063	-0.127	0.12	-0.054	0.012	0.801
s__GGB28387_SGB40967|t__SGB40967	NA	NA	NA	NA	-0.012	0.023	0.832	0.926	-0.01	0.018	0.814	0.929	NA	NA	NA	NA	NA	NA	NA	NA	-0.011	0	0.459	0.745	0.014	-0.038	0.017	-0.74	0	0
s__GGB28388_SGB40968|t__SGB40968	-0.045	0.062	0.735	0.97	NA	NA	NA	NA	0.117	0.018	0.005	0.048	NA	NA	NA	NA	NA	NA	NA	NA	0.046	0.006	0.563	0.775	0.08	-0.111	0.204	0.578	0.011	0.842
s__GGB28409_SGB40991|t__SGB40991	NA	NA	NA	NA	-0.015	0.023	0.785	0.926	0.178	0.018	0	0.001	NA	NA	NA	NA	NA	NA	NA	NA	0.082	0.009	0.398	0.71	0.096	-0.108	0.271	0.846	0.018	0.977
s__GGB28645_SGB41267|t__SGB41267	NA	NA	NA	NA	-0.036	0.023	0.528	0.926	NA	NA	NA	NA	NA	NA	NA	NA	NA	NA	NA	NA	-0.036	0.001	0.123	0.389	0.023	-0.081	0.01	-1.543	0	NA
s__GGB28645_SGB41268|t__SGB41268	-0.02	0.062	0.882	0.97	-0.002	0.023	0.975	0.985	-0.021	0.018	0.602	0.929	NA	NA	NA	NA	NA	NA	NA	NA	-0.014	0	0.306	0.645	0.014	-0.041	0.013	-1.023	0	0
s__GGB28667_SGB41294|t__SGB41294	NA	NA	NA	NA	-0.014	0.023	0.809	0.926	-0.018	0.018	0.661	0.929	NA	NA	NA	NA	NA	NA	NA	NA	-0.016	0	0.252	0.598	0.014	-0.044	0.012	-1.146	0	0
s__GGB28677_SGB41305|t__SGB41305	NA	NA	NA	NA	NA	NA	NA	NA	-0.008	0.018	0.851	0.929	NA	NA	NA	NA	NA	NA	NA	NA	-0.008	0	0.669	0.797	0.018	-0.043	0.028	-0.427	0	NA
s__GGB28779_SGB41432|t__SGB41432	NA	NA	NA	NA	-0.022	0.023	0.698	0.926	-0.011	0.018	0.791	0.929	NA	NA	NA	NA	NA	NA	NA	NA	-0.015	0	0.29	0.631	0.014	-0.043	0.013	-1.059	0	0
s__GGB28880_SGB41560|t__SGB41560	NA	NA	NA	NA	-0.011	0.023	0.838	0.926	NA	NA	NA	NA	NA	NA	NA	NA	NA	NA	NA	NA	-0.011	0.001	0.618	0.78	0.023	-0.057	0.034	-0.499	0	NA
s__GGB28908_SGB41601|t__SGB41601	NA	NA	NA	NA	-0.014	0.023	0.81	0.926	NA	NA	NA	NA	NA	NA	NA	NA	NA	NA	NA	NA	-0.014	0.001	0.556	0.774	0.023	-0.059	0.032	-0.589	0	NA
s__GGB28909_SGB41603|t__SGB41603	NA	NA	NA	NA	0.248	0.023	0	0	NA	NA	NA	NA	NA	NA	NA	NA	NA	NA	NA	NA	0.248	0.001	0	0	0.023	0.203	0.293	10.739	0	NA
s__GGB28929_SGB41629|t__SGB41629	-0.022	0.062	0.868	0.97	0.264	0.023	0	0	-0.021	0.018	0.615	0.929	NA	NA	NA	NA	NA	NA	NA	NA	0.077	0.009	0.422	0.725	0.096	-0.111	0.265	0.803	0.026	0.979
s__GGB28932_SGB41633|t__SGB41633	NA	NA	NA	NA	0.266	0.023	0	0	NA	NA	NA	NA	NA	NA	NA	NA	NA	NA	NA	NA	0.266	0.001	0	0	0.023	0.221	0.312	11.531	0	NA
s__GGB28944_SGB41648|t__SGB41648	-0.04	0.062	0.766	0.97	-0.016	0.023	0.77	0.926	NA	NA	NA	NA	NA	NA	NA	NA	NA	NA	NA	NA	-0.019	0	0.37	0.697	0.022	-0.062	0.023	-0.896	0	0
s__GGB28969_SGB41680|t__SGB41680	NA	NA	NA	NA	-0.011	0.023	0.847	0.926	NA	NA	NA	NA	NA	NA	NA	NA	NA	NA	NA	NA	-0.011	0.001	0.637	0.784	0.023	-0.056	0.034	-0.472	0	NA
s__GGB28987_SGB41700|t__SGB41700	NA	NA	NA	NA	0.264	0.023	0	0	NA	NA	NA	NA	NA	NA	NA	NA	NA	NA	NA	NA	0.264	0.001	0	0	0.023	0.218	0.309	11.407	0	NA
s__GGB28989_SGB41702|t__SGB41702	NA	NA	NA	NA	-0.028	0.023	0.62	0.926	0.114	0.018	0.006	0.054	NA	NA	NA	NA	NA	NA	NA	NA	0.044	0.005	0.537	0.771	0.071	-0.095	0.183	0.617	0.01	0.957
s__GGB28990_SGB41704|t__SGB41704	NA	NA	NA	NA	-0.018	0.023	0.743	0.926	NA	NA	NA	NA	NA	NA	NA	NA	NA	NA	NA	NA	-0.018	0.001	0.422	0.724	0.023	-0.064	0.027	-0.804	0	NA
s__GGB28991_SGB41705|t__SGB41705	NA	NA	NA	NA	NA	NA	NA	NA	-0.01	0.018	0.811	0.929	NA	NA	NA	NA	NA	NA	NA	NA	-0.01	0	0.589	0.778	0.018	-0.045	0.026	-0.541	0	NA
s__GGB29003_SGB41719|t__SGB41719	NA	NA	NA	NA	-0.014	0.023	0.801	0.926	NA	NA	NA	NA	NA	NA	NA	NA	NA	NA	NA	NA	-0.014	0.001	0.537	0.771	0.023	-0.059	0.031	-0.617	0	NA
s__GGB29004_SGB41721|t__SGB41721	NA	NA	NA	NA	-0.012	0.023	0.835	0.926	NA	NA	NA	NA	NA	NA	NA	NA	NA	NA	NA	NA	-0.012	0.001	0.611	0.778	0.023	-0.057	0.033	-0.509	0	NA
s__GGB29420_SGB42195|t__SGB42195	NA	NA	NA	NA	NA	NA	NA	NA	-0.012	0.018	0.772	0.929	NA	NA	NA	NA	NA	NA	NA	NA	-0.012	0	0.511	0.766	0.018	-0.047	0.024	-0.657	0	NA
s__GGB2945_SGB3918|t__SGB3918	-0.087	0.062	0.517	0.97	0.049	0.023	0.383	0.926	-0.032	0.018	0.444	0.929	NA	NA	NA	NA	NA	NA	NA	NA	-0.011	0.001	0.759	0.854	0.037	-0.084	0.061	-0.307	0.003	0.788
s__GGB29468_SGB42247|t__SGB42247	NA	NA	NA	NA	-0.012	0.023	0.834	0.926	NA	NA	NA	NA	NA	NA	NA	NA	NA	NA	NA	NA	-0.012	0.001	0.609	0.778	0.023	-0.057	0.033	-0.511	0	NA
s__GGB29472_SGB42251|t__SGB42251	NA	NA	NA	NA	-0.013	0.023	0.822	0.926	-0.009	0.018	0.828	0.929	NA	NA	NA	NA	NA	NA	NA	NA	-0.01	0	0.467	0.746	0.014	-0.038	0.018	-0.728	0	0
s__GGB29535_SGB42321|t__SGB42321	-0.025	0.062	0.852	0.97	0.035	0.023	0.534	0.926	0.015	0.018	0.708	0.929	0.051	0.26	0.851	0.93	0.163	0.23	0.479	0.762	0.021	0	0.128	0.4	0.014	-0.006	0.048	1.523	0	0
s__GGB29610_SGB42413|t__SGB42413	NA	NA	NA	NA	-0.012	0.023	0.834	0.926	NA	NA	NA	NA	NA	NA	NA	NA	NA	NA	NA	NA	-0.012	0.001	0.609	0.778	0.023	-0.057	0.033	-0.512	0	NA
s__GGB29664_SGB42471|t__SGB42471	NA	NA	NA	NA	NA	NA	NA	NA	-0.012	0.018	0.768	0.929	NA	NA	NA	NA	NA	NA	NA	NA	-0.012	0	0.503	0.764	0.018	-0.048	0.023	-0.67	0	NA
s__GGB29668_SGB42476|t__SGB42476	NA	NA	NA	NA	-0.03	0.023	0.589	0.926	-0.017	0.018	0.687	0.929	NA	NA	NA	NA	NA	NA	NA	NA	-0.022	0	0.124	0.392	0.014	-0.05	0.006	-1.537	0	0
s__GGB29685_SGB42494|t__SGB42494	-0.037	0.062	0.78	0.97	0.006	0.023	0.914	0.952	-0.013	0.018	0.751	0.929	NA	NA	NA	NA	NA	NA	NA	NA	-0.007	0	0.599	0.778	0.014	-0.035	0.02	-0.526	0	0
s__GGB2977_SGB3959|t__SGB3959	0.093	0.062	0.487	0.97	0.124	0.023	0.028	0.227	-0.107	0.018	0.009	0.078	-0.331	0.262	0.223	0.77	NA	NA	NA	NA	0.007	0.006	0.932	0.965	0.08	-0.149	0.163	0.086	0.019	0.955
s__GGB2980_SGB3962|t__SGB3962	-0.325	0.062	0.016	0.349	-0.422	0.023	0	0	-0.255	0.018	0	0	-0.504	0.265	0.066	0.768	-0.071	0.23	0.757	0.896	-0.33	0.002	0	0	0.045	-0.418	-0.241	-7.287	0.005	0.88
s__GGB2982_SGB3964|t__SGB3964	0.145	0.062	0.279	0.97	-0.142	0.023	0.012	0.124	-0.07	0.018	0.091	0.427	0.238	0.261	0.38	0.77	0.066	0.23	0.774	0.904	-0.015	0.004	0.818	0.893	0.063	-0.139	0.11	-0.23	0.012	0.823
s__GGB2983_SGB3965|t__SGB3965	-0.06	0.062	0.652	0.97	0.145	0.023	0.01	0.109	0.004	0.018	0.92	0.957	-0.259	0.262	0.339	0.77	0.223	0.23	0.334	0.746	0.036	0.003	0.502	0.764	0.054	-0.069	0.141	0.672	0.008	0.86
s__GGB29847_SGB42689|t__SGB42689	NA	NA	NA	NA	-0.012	0.023	0.838	0.926	NA	NA	NA	NA	NA	NA	NA	NA	NA	NA	NA	NA	-0.012	0.001	0.617	0.78	0.023	-0.057	0.034	-0.5	0	NA
s__GGB29848_SGB42690|t__SGB42690	-0.034	0.062	0.801	0.97	-0.013	0.023	0.821	0.926	0.006	0.018	0.888	0.939	NA	NA	NA	NA	NA	NA	NA	NA	-0.003	0	0.832	0.902	0.014	-0.03	0.024	-0.212	0	0
s__GGB3003_SGB3994|t__SGB3994	0.314	0.062	0.02	0.399	-0.048	0.023	0.394	0.926	-0.027	0.018	0.512	0.929	0.27	0.262	0.319	0.77	NA	NA	NA	NA	0.09	0.009	0.347	0.68	0.095	-0.097	0.277	0.94	0.029	0.905
s__GGB3004_SGB3995|t__SGB3995	-0.059	0.062	0.661	0.97	-0.074	0.023	0.19	0.748	-0.023	0.018	0.574	0.929	0.27	0.262	0.319	0.77	NA	NA	NA	NA	-0.045	0	0.021	0.108	0.019	-0.083	-0.007	-2.311	0	0.331
s__GGB30048_SGB42949|t__SGB42949	NA	NA	NA	NA	-0.037	0.023	0.507	0.926	-0.026	0.018	0.526	0.929	NA	NA	NA	NA	NA	NA	NA	NA	-0.03	0	0.033	0.153	0.014	-0.058	-0.002	-2.133	0	0
s__GGB3005_SGB3996|t__SGB3996	0.006	0.062	0.965	0.987	-0.104	0.023	0.064	0.386	-0.027	0.018	0.513	0.929	-0.244	0.261	0.367	0.77	0.43	0.232	0.065	0.746	-0.023	0.005	0.746	0.844	0.07	-0.16	0.115	-0.324	0.015	0.688
s__GGB3012_SGB4003|t__SGB4003	0.325	0.062	0.016	0.349	0	0.023	0.998	0.999	-0.017	0.018	0.684	0.929	NA	NA	NA	NA	NA	NA	NA	NA	0.096	0.012	0.381	0.703	0.109	-0.119	0.31	0.876	0.034	0.928
s__GGB30290_SGB43252|t__SGB43252	NA	NA	NA	NA	-0.018	0.023	0.743	0.926	0.037	0.018	0.362	0.897	NA	NA	NA	NA	NA	NA	NA	NA	0.011	0.001	0.686	0.806	0.028	-0.043	0.066	0.405	0.001	0.726
s__GGB30310_SGB43287|t__SGB43287	NA	NA	NA	NA	-0.011	0.023	0.843	0.926	NA	NA	NA	NA	NA	NA	NA	NA	NA	NA	NA	NA	-0.011	0.001	0.628	0.782	0.023	-0.056	0.034	-0.484	0	NA
s__GGB3034_SGB4030|t__SGB4030	-0.137	0.062	0.309	0.97	-0.153	0.023	0.007	0.083	-0.164	0.018	0	0.002	-0.814	0.271	0.004	0.768	-0.606	0.235	0.01	0.746	-0.286	0.015	0.018	0.097	0.121	-0.523	-0.048	-2.361	0.057	0.588
s__GGB30448_SGB43503|t__SGB43503	NA	NA	NA	NA	-0.013	0.023	0.815	0.926	-0.011	0.018	0.79	0.929	NA	NA	NA	NA	NA	NA	NA	NA	-0.012	0	0.408	0.714	0.014	-0.04	0.016	-0.828	0	0
s__GGB30448_SGB43504|t__SGB43504	NA	NA	NA	NA	-0.008	0.023	0.886	0.935	NA	NA	NA	NA	NA	NA	NA	NA	NA	NA	NA	NA	-0.008	0.001	0.726	0.833	0.023	-0.053	0.037	-0.35	0	NA
s__GGB30466_SGB43540|t__SGB43540	NA	NA	NA	NA	0.262	0.023	0	0	NA	NA	NA	NA	NA	NA	NA	NA	NA	NA	NA	NA	0.262	0.001	0	0	0.023	0.216	0.307	11.318	0	NA
s__GGB30473_SGB43557|t__SGB43557	-0.051	0.062	0.705	0.97	-0.036	0.023	0.519	0.926	-0.015	0.018	0.717	0.929	NA	NA	NA	NA	NA	NA	NA	NA	-0.025	0	0.077	0.286	0.014	-0.052	0.003	-1.766	0	0
s__GGB30475_SGB63182|t__SGB63182	NA	NA	NA	NA	-0.011	0.023	0.845	0.926	NA	NA	NA	NA	NA	NA	NA	NA	NA	NA	NA	NA	-0.011	0.001	0.632	0.782	0.023	-0.056	0.034	-0.478	0	NA
s__GGB30666_SGB43808|t__SGB43808	-0.038	0.062	0.775	0.97	-0.025	0.023	0.654	0.926	-0.002	0.018	0.967	0.984	NA	NA	NA	NA	NA	NA	NA	NA	-0.012	0	0.382	0.703	0.014	-0.039	0.015	-0.874	0	0
s__GGB30823_SGB44035|t__SGB44035	NA	NA	NA	NA	-0.012	0.023	0.827	0.926	-0.014	0.018	0.735	0.929	NA	NA	NA	NA	NA	NA	NA	NA	-0.013	0	0.35	0.683	0.014	-0.041	0.015	-0.934	0	0
s__GGB3095_SGB4103|t__SGB4103	-0.073	0.062	0.585	0.97	-0.036	0.023	0.525	0.926	-0.036	0.018	0.384	0.918	-0.308	0.262	0.257	0.77	-0.151	0.23	0.514	0.767	-0.039	0	0.005	0.033	0.014	-0.066	-0.012	-2.808	0	0
s__GGB3100_SGB4108|t__SGB4108	0.029	0.062	0.827	0.97	0.052	0.023	0.356	0.926	0.037	0.018	0.365	0.898	0.18	0.261	0.505	0.795	0.187	0.23	0.417	0.746	0.043	0	0.002	0.014	0.014	0.016	0.07	3.116	0	0
s__GGB3103_SGB4112|t__SGB4112	-0.042	0.062	0.756	0.97	-0.039	0.023	0.485	0.926	-0.059	0.018	0.154	0.586	NA	NA	NA	NA	NA	NA	NA	NA	-0.051	0	0	0.003	0.014	-0.078	-0.024	-3.655	0	0
s__GGB3106_SGB4115|t__SGB4115	0.265	0.062	0.048	0.622	-0.023	0.023	0.686	0.926	0.061	0.018	0.137	0.546	NA	NA	NA	NA	NA	NA	NA	NA	0.093	0.007	0.265	0.613	0.083	-0.071	0.256	1.115	0.019	0.909
s__GGB3111_SGB4123|t__SGB4123	0.187	0.062	0.164	0.97	0	0.023	1	1	-0.02	0.018	0.624	0.929	0.285	0.262	0.294	0.77	0.299	0.231	0.196	0.746	0.064	0.003	0.242	0.583	0.055	-0.043	0.172	1.171	0.009	0.698
s__GGB3118_SGB4130|t__SGB4130	-0.031	0.062	0.815	0.97	0.086	0.023	0.128	0.606	-0.061	0.018	0.138	0.548	0.096	0.261	0.721	0.865	0.348	0.231	0.134	0.746	0.016	0.002	0.728	0.833	0.046	-0.074	0.106	0.348	0.006	0.856
s__GGB31184_SGB44478|t__SGB44478	-0.051	0.062	0.705	0.97	-0.025	0.023	0.662	0.926	-0.022	0.018	0.586	0.929	NA	NA	NA	NA	NA	NA	NA	NA	-0.025	0	0.076	0.281	0.014	-0.052	0.003	-1.774	0	0
s__GGB3123_SGB4135|t__SGB4135	-0.131	0.062	0.328	0.97	-0.111	0.023	0.049	0.327	-0.085	0.018	0.039	0.234	-0.449	0.264	0.1	0.768	-0.37	0.231	0.111	0.746	-0.101	0	0	0	0.016	-0.132	-0.069	-6.226	0	0.065
s__GGB31232_SGB44532|t__SGB44532	NA	NA	NA	NA	-0.012	0.023	0.826	0.926	-0.008	0.018	0.841	0.929	NA	NA	NA	NA	NA	NA	NA	NA	-0.01	0	0.489	0.757	0.014	-0.038	0.018	-0.692	0	0
s__GGB31312_SGB44628|t__SGB44628	NA	NA	NA	NA	NA	NA	NA	NA	-0.012	0.018	0.765	0.929	NA	NA	NA	NA	NA	NA	NA	NA	-0.012	0	0.497	0.762	0.018	-0.048	0.023	-0.679	0	1
s__GGB3139_SGB4152|t__SGB4152	0.052	0.062	0.697	0.97	0.165	0.023	0.003	0.05	-0.042	0.018	0.305	0.837	-0.395	0.263	0.147	0.77	-0.121	0.23	0.601	0.81	0.02	0.005	0.774	0.864	0.069	-0.116	0.155	0.287	0.015	0.925
s__GGB3159_SGB4172|t__SGB4172	NA	NA	NA	NA	-0.017	0.023	0.756	0.926	-0.013	0.018	0.748	0.929	NA	NA	NA	NA	NA	NA	NA	NA	-0.015	0	0.297	0.638	0.014	-0.043	0.013	-1.043	0	0
s__GGB3161_SGB4175|t__SGB4175	-0.051	0.062	0.705	0.97	0	0.023	0.999	0.999	-0.01	0.018	0.805	0.929	-0.249	0.261	0.357	0.77	-0.177	0.23	0.443	0.746	-0.01	0	0.48	0.752	0.014	-0.037	0.017	-0.707	0	0
s__GGB3171_SGB4185|t__SGB4185	NA	NA	NA	NA	0.015	0.023	0.787	0.926	0.017	0.018	0.684	0.929	NA	NA	NA	NA	NA	NA	NA	NA	0.016	0	0.257	0.605	0.014	-0.012	0.044	1.132	0	0
s__GGB31790_SGB45159|t__SGB45159	-0.049	0.062	0.713	0.97	-0.03	0.023	0.597	0.926	0.065	0.018	0.112	0.487	NA	NA	NA	NA	NA	NA	NA	NA	0.006	0.001	0.868	0.928	0.036	-0.064	0.076	0.166	0.003	0.834
s__GGB3180_SGB4202|t__SGB4202	-0.044	0.062	0.743	0.97	0.152	0.023	0.007	0.084	-0.036	0.018	0.382	0.915	NA	NA	NA	NA	NA	NA	NA	NA	0.029	0.004	0.655	0.791	0.065	-0.098	0.156	0.447	0.011	0.953
s__GGB3183_SGB4206|t__SGB4206	-0.067	0.062	0.616	0.97	-0.012	0.023	0.824	0.926	0.015	0.018	0.711	0.929	NA	NA	NA	NA	NA	NA	NA	NA	0	0	0.998	0.999	0.015	-0.03	0.03	-0.002	0	0.083
s__GGB3185_SGB4208|t__SGB4208	-0.16	0.062	0.234	0.97	0.038	0.023	0.504	0.926	-0.019	0.018	0.638	0.929	-0.37	0.263	0.174	0.77	-0.219	0.23	0.343	0.746	-0.054	0.003	0.29	0.631	0.051	-0.155	0.046	-1.057	0.007	0.694
s__GGB3189_SGB4212|t__SGB4212	-0.208	0.062	0.121	0.951	0.048	0.023	0.397	0.926	0.042	0.018	0.31	0.84	0.205	0.261	0.449	0.787	0.213	0.23	0.357	0.746	0	0.004	0.995	0.997	0.066	-0.129	0.13	0.007	0.013	0.763
s__GGB3204_SGB4228|t__SGB4228	-0.018	0.062	0.895	0.973	0.024	0.023	0.675	0.926	-0.008	0.018	0.853	0.929	NA	NA	NA	NA	NA	NA	NA	NA	0.003	0	0.816	0.891	0.014	-0.024	0.03	0.233	0	0
s__GGB3226_SGB4260|t__SGB4260	-0.099	0.062	0.462	0.97	0.053	0.023	0.347	0.926	0.005	0.018	0.902	0.946	0.427	0.263	0.118	0.768	0.235	0.23	0.309	0.746	0.025	0.003	0.664	0.795	0.058	-0.088	0.138	0.434	0.01	0.587
s__GGB3236_SGB4274|t__SGB4274	-0.087	0.062	0.516	0.97	0.068	0.023	0.227	0.816	-0.018	0.018	0.656	0.929	0.24	0.261	0.375	0.77	NA	NA	NA	NA	0.005	0.002	0.895	0.945	0.04	-0.072	0.083	0.132	0.004	0.751
s__GGB32463_SGB47515|t__SGB47515	-0.069	0.062	0.606	0.97	-0.105	0.023	0.062	0.378	-0.042	0.018	0.304	0.837	NA	NA	NA	NA	-0.269	0.23	0.246	0.746	-0.071	0	0	0.003	0.02	-0.11	-0.033	-3.63	0	0.442
s__GGB3247_SGB4294|t__SGB4294	NA	NA	NA	NA	0.155	0.023	0.006	0.076	-0.036	0.018	0.375	0.908	NA	NA	NA	NA	NA	NA	NA	NA	0.059	0.009	0.54	0.772	0.096	-0.129	0.246	0.613	0.018	0.977
s__GGB3256_SGB4303|t__SGB4303	-0.35	0.062	0.009	0.274	-0.023	0.023	0.68	0.926	-0.033	0.018	0.417	0.929	-0.104	0.261	0.699	0.861	0.233	0.23	0.313	0.746	-0.091	0.007	0.284	0.628	0.085	-0.259	0.076	-1.07	0.025	0.852
s__GGB3264_SGB4312|t__SGB4312	-0.044	0.062	0.742	0.97	0.031	0.023	0.584	0.926	-0.008	0.018	0.854	0.929	NA	NA	NA	NA	NA	NA	NA	NA	0.005	0	0.76	0.854	0.016	-0.026	0.036	0.305	0	0.157
s__GGB3266_SGB4315|t__SGB4315	NA	NA	NA	NA	0.031	0.023	0.584	0.926	0.019	0.018	0.649	0.929	NA	NA	NA	NA	NA	NA	NA	NA	0.023	0	0.101	0.344	0.014	-0.005	0.051	1.64	0	0
s__GGB3271_SGB4321|t__SGB4321	NA	NA	NA	NA	0.096	0.023	0.088	0.48	0.064	0.018	0.118	0.502	NA	NA	NA	NA	NA	NA	NA	NA	0.077	0	0	0	0.016	0.046	0.108	4.929	0	0.155
s__GGB3277_SGB4327|t__SGB4327_group	-0.293	0.062	0.029	0.49	-0.01	0.023	0.856	0.926	-0.032	0.018	0.437	0.929	0.455	0.264	0.096	0.768	0.339	0.231	0.143	0.746	0.018	0.015	0.884	0.938	0.123	-0.223	0.259	0.146	0.059	0.837
s__GGB3278_SGB4328|t__SGB4328	0.139	0.062	0.301	0.97	0.041	0.023	0.466	0.926	-0.032	0.018	0.434	0.929	-0.208	0.261	0.441	0.784	0.311	0.231	0.18	0.746	0.039	0.002	0.394	0.709	0.046	-0.051	0.13	0.853	0.006	0.709
s__GGB3293_SGB4348|t__SGB4348	0.057	0.062	0.67	0.97	-0.069	0.023	0.221	0.806	-0.132	0.018	0.001	0.019	0.161	0.261	0.551	0.809	-0.079	0.23	0.73	0.882	-0.064	0.001	0.092	0.324	0.038	-0.138	0.01	-1.685	0.003	0.675
s__GGB3297_SGB4356|t__SGB4356	-0.031	0.062	0.816	0.97	-0.019	0.023	0.734	0.926	-0.01	0.018	0.81	0.929	NA	NA	NA	NA	NA	NA	NA	NA	-0.014	0	0.301	0.642	0.014	-0.042	0.013	-1.034	0	0
s__GGB3303_SGB4364|t__SGB4364	0.325	0.062	0.016	0.349	-0.05	0.023	0.378	0.926	-0.027	0.018	0.51	0.929	0.123	0.261	0.648	0.846	0.308	0.231	0.184	0.746	0.098	0.007	0.243	0.585	0.084	-0.066	0.261	1.167	0.024	0.885
s__GGB3329_SGB4407|t__SGB4407	NA	NA	NA	NA	-0.018	0.023	0.75	0.926	-0.032	0.018	0.434	0.929	0.279	0.262	0.304	0.77	0.234	0.23	0.31	0.746	-0.025	0	0.08	0.294	0.014	-0.053	0.003	-1.749	0	0
s__GGB33356_SGB54315|t__SGB54315	-0.036	0.062	0.789	0.97	-0.039	0.023	0.492	0.926	-0.026	0.018	0.521	0.929	-0.37	0.263	0.174	0.77	-0.172	0.23	0.455	0.746	-0.033	0	0.018	0.095	0.014	-0.06	-0.006	-2.372	0	0
s__GGB3341_SGB4420|t__SGB4420	-0.144	0.062	0.285	0.97	-0.055	0.023	0.325	0.926	0.001	0.018	0.989	0.994	-0.504	0.265	0.066	0.768	-0.52	0.233	0.027	0.746	-0.145	0.008	0.109	0.362	0.091	-0.323	0.033	-1.601	0.029	0.734
s__GGB3343_SGB4423|t__SGB4423	-0.069	0.062	0.606	0.97	0.001	0.023	0.983	0.991	-0.06	0.018	0.147	0.57	0.357	0.263	0.19	0.77	0.129	0.23	0.576	0.794	-0.03	0.001	0.252	0.599	0.027	-0.082	0.022	-1.145	0.001	0.456
s__GGB33432_SGB47280|t__SGB47280	-0.13	0.062	0.333	0.97	-0.053	0.023	0.343	0.926	-0.108	0.018	0.009	0.075	NA	NA	NA	NA	NA	NA	NA	NA	-0.088	0	0	0	0.021	-0.129	-0.048	-4.259	0.001	0.491
s__GGB3344_SGB4424|t__SGB4424	-0.097	0.062	0.471	0.97	0.005	0.023	0.928	0.962	-0.04	0.018	0.327	0.859	NA	NA	NA	NA	NA	NA	NA	NA	-0.028	0.001	0.217	0.55	0.023	-0.074	0.017	-1.234	0.001	0.468
s__GGB33516_SGB54347|t__SGB54347	0.254	0.062	0.059	0.683	0.177	0.023	0.002	0.03	0.106	0.018	0.01	0.086	0.114	0.261	0.673	0.854	0.033	0.229	0.888	0.956	0.153	0.001	0	0	0.027	0.101	0.205	5.759	0.001	0.587
s__GGB3360_SGB4444|t__SGB4444	0.258	0.062	0.054	0.659	-0.036	0.023	0.526	0.926	-0.018	0.018	0.659	0.929	NA	NA	NA	NA	NA	NA	NA	NA	0.06	0.009	0.518	0.768	0.093	-0.122	0.242	0.647	0.024	0.901
s__GGB33657_SGB66068|t__SGB66068	-0.042	0.062	0.753	0.97	-0.048	0.023	0.393	0.926	-0.013	0.018	0.756	0.929	NA	NA	NA	NA	NA	NA	NA	NA	-0.027	0	0.051	0.21	0.014	-0.054	0	-1.953	0	0
s__GGB33664_SGB53440|t__SGB53440	NA	NA	NA	NA	-0.018	0.023	0.75	0.926	-0.025	0.018	0.536	0.929	NA	NA	NA	NA	NA	NA	NA	NA	-0.023	0	0.113	0.37	0.014	-0.051	0.005	-1.585	0	0
s__GGB33665_SGB47358|t__SGB47358	0.346	0.062	0.01	0.283	0.074	0.023	0.189	0.748	-0.044	0.018	0.282	0.802	0.367	0.263	0.177	0.77	-0.212	0.23	0.358	0.746	0.105	0.01	0.282	0.626	0.098	-0.087	0.297	1.076	0.034	0.917
s__GGB33687_SGB54317|t__SGB54317	-0.049	0.062	0.717	0.97	-0.043	0.023	0.442	0.926	-0.017	0.018	0.679	0.929	NA	NA	NA	NA	NA	NA	NA	NA	-0.028	0	0.042	0.185	0.014	-0.055	-0.001	-2.029	0	0
s__GGB33839_SGB48227|t__SGB48227	NA	NA	NA	NA	-0.011	0.023	0.839	0.926	-0.012	0.018	0.775	0.929	NA	NA	NA	NA	NA	NA	NA	NA	-0.012	0	0.413	0.72	0.014	-0.04	0.016	-0.818	0	0
s__GGB3385_SGB4471|t__SGB4471	-0.037	0.062	0.784	0.97	-0.022	0.023	0.692	0.926	0.028	0.018	0.503	0.929	NA	NA	NA	NA	NA	NA	NA	NA	0.002	0	0.904	0.95	0.019	-0.034	0.039	0.121	0	0.413
s__GGB3385_SGB4472|t__SGB4472_group	NA	NA	NA	NA	NA	NA	NA	NA	-0.011	0.018	0.792	0.929	NA	NA	NA	NA	NA	NA	NA	NA	-0.011	0	0.55	0.772	0.018	-0.046	0.025	-0.598	0	NA
s__GGB3388_SGB4476|t__SGB4476	NA	NA	NA	NA	NA	NA	NA	NA	-0.011	0.018	0.792	0.929	NA	NA	NA	NA	NA	NA	NA	NA	-0.011	0	0.55	0.772	0.018	-0.046	0.025	-0.598	0	NA
s__GGB3420_SGB4539|t__SGB4539	-0.008	0.062	0.951	0.981	NA	NA	NA	NA	0.012	0.018	0.779	0.929	NA	NA	NA	NA	NA	NA	NA	NA	0.01	0	0.566	0.775	0.017	-0.024	0.044	0.574	0	0
s__GGB34228_SGB72916|t__SGB72916	-0.01	0.062	0.94	0.977	-0.031	0.023	0.586	0.926	-0.053	0.018	0.195	0.662	0.242	0.261	0.372	0.77	0.333	0.231	0.151	0.746	-0.032	0.001	0.176	0.49	0.024	-0.08	0.015	-1.353	0.001	0.15
s__GGB3424_SGB4551|t__SGB4551	-0.024	0.062	0.859	0.97	-0.134	0.023	0.017	0.16	0.068	0.018	0.101	0.455	NA	NA	NA	NA	NA	NA	NA	NA	-0.03	0.004	0.623	0.78	0.061	-0.149	0.089	-0.492	0.01	0.958
s__GGB3433_SGB4573|t__SGB4573_group	-0.065	0.062	0.63	0.97	-0.286	0.023	0	0	-0.133	0.018	0.001	0.018	-0.449	0.264	0.1	0.768	NA	NA	NA	NA	-0.182	0.004	0.003	0.024	0.062	-0.304	-0.06	-2.929	0.011	0.907
s__GGB34476_SGB65958|t__SGB65958	0.301	0.062	0.025	0.45	-0.089	0.023	0.115	0.572	-0.026	0.018	0.529	0.929	NA	NA	NA	NA	NA	NA	NA	NA	0.056	0.014	0.639	0.784	0.119	-0.178	0.29	0.47	0.041	0.943
s__GGB3463_SGB4621|t__SGB4621	-0.159	0.062	0.236	0.97	-0.142	0.023	0.012	0.124	-0.075	0.018	0.068	0.347	-0.215	0.261	0.426	0.779	NA	NA	NA	NA	-0.111	0	0	0	0.021	-0.152	-0.07	-5.312	0.001	0.515
s__GGB3474_SGB4637|t__SGB4637	-0.023	0.062	0.862	0.97	-0.032	0.023	0.564	0.926	0.037	0.018	0.372	0.904	0.187	0.261	0.488	0.788	0.2	0.23	0.386	0.746	0.006	0	0.776	0.865	0.02	-0.034	0.045	0.285	0	0.429
s__GGB3478_SGB4643|t__SGB4643	-0.05	0.062	0.708	0.97	0.088	0.023	0.118	0.578	0.025	0.018	0.548	0.929	0.435	0.264	0.111	0.768	0.109	0.23	0.636	0.83	0.043	0.001	0.255	0.601	0.038	-0.031	0.118	1.139	0.003	0.574
s__GGB3486_SGB4658|t__SGB4658	-0.085	0.062	0.528	0.97	-0.045	0.023	0.426	0.926	0.057	0.018	0.166	0.613	0.322	0.262	0.236	0.77	0.136	0.23	0.556	0.788	-0.001	0.002	0.971	0.985	0.039	-0.078	0.075	-0.036	0.004	0.755
s__GGB3490_SGB4664|t__SGB4664	-0.028	0.062	0.837	0.97	0.095	0.023	0.09	0.488	-0.006	0.018	0.877	0.936	0.275	0.262	0.311	0.77	-0.077	0.23	0.737	0.885	0.032	0.001	0.297	0.638	0.031	-0.028	0.092	1.043	0.002	0.716
s__GGB3491_SGB4665|t__SGB4665	0.046	0.062	0.734	0.97	0.158	0.023	0.005	0.068	-0.018	0.018	0.667	0.929	0.395	0.263	0.147	0.77	0.407	0.232	0.08	0.746	0.101	0.004	0.117	0.376	0.064	-0.025	0.226	1.569	0.013	0.9
s__GGB35068_SGB47850|t__SGB47850	-0.096	0.062	0.475	0.97	0.305	0.023	0	0	0.053	0.018	0.198	0.67	0.205	0.261	0.449	0.787	0.139	0.23	0.548	0.786	0.107	0.006	0.164	0.472	0.077	-0.044	0.258	1.39	0.019	0.955
s__GGB3510_SGB4687|t__SGB4687	0.104	0.062	0.436	0.97	0.191	0.023	0.001	0.014	0.176	0.018	0	0.001	-0.267	0.262	0.325	0.77	0.178	0.23	0.44	0.746	0.17	0.001	0	0	0.024	0.123	0.217	7.064	0.001	0.139
s__GGB3523_SGB4702|t__SGB4702	0.024	0.062	0.86	0.97	-0.015	0.023	0.789	0.926	-0.035	0.018	0.39	0.925	NA	NA	NA	NA	NA	NA	NA	NA	-0.025	0	0.072	0.269	0.014	-0.052	0.002	-1.8	0	0
s__GGB3523_SGB4703|t__SGB4703	-0.052	0.062	0.697	0.97	-0.225	0.023	0	0.002	-0.117	0.018	0.004	0.047	-0.469	0.264	0.086	0.768	-0.279	0.231	0.227	0.746	-0.155	0.002	0	0.004	0.044	-0.241	-0.07	-3.554	0.005	0.779
s__GGB3528_SGB4713|t__SGB4713	-0.06	0.062	0.656	0.97	-0.043	0.023	0.447	0.926	-0.004	0.018	0.93	0.964	0.051	0.26	0.851	0.93	0.163	0.23	0.479	0.762	-0.02	0	0.151	0.447	0.014	-0.047	0.007	-1.434	0	0
s__GGB3532_SGB4720|t__SGB4720	-0.096	0.062	0.474	0.97	-0.109	0.023	0.052	0.341	-0.125	0.018	0.002	0.031	-0.466	0.264	0.089	0.768	-0.176	0.23	0.447	0.746	-0.119	0	0	0	0.014	-0.146	-0.092	-8.572	0	0
s__GGB3537_SGB4727|t__SGB4727	-0.194	0.062	0.148	0.97	-0.24	0.023	0	0.001	-0.186	0.018	0	0	-0.503	0.265	0.066	0.768	-0.361	0.231	0.12	0.746	-0.21	0	0	0	0.017	-0.243	-0.177	-12.326	0	0.225
s__GGB35456_SGB47582|t__SGB47582	-0.03	0.062	0.82	0.97	-0.024	0.023	0.674	0.926	0.079	0.018	0.055	0.302	NA	NA	NA	NA	NA	NA	NA	NA	0.017	0.001	0.636	0.784	0.037	-0.054	0.089	0.473	0.003	0.852
s__GGB35550_SGB48439|t__SGB48439	-0.028	0.062	0.835	0.97	-0.015	0.023	0.793	0.926	0.045	0.018	0.277	0.795	NA	NA	NA	NA	NA	NA	NA	NA	0.013	0	0.57	0.775	0.022	-0.031	0.056	0.569	0.001	0.579
s__GGB35551_SGB53794|t__SGB53794	-0.045	0.062	0.739	0.97	-0.049	0.023	0.388	0.926	-0.062	0.018	0.133	0.535	-0.616	0.267	0.026	0.768	0.083	0.23	0.718	0.873	-0.072	0.004	0.266	0.614	0.064	-0.198	0.055	-1.112	0.013	0.202
s__GGB3569_SGB4776|t__SGB4776	-0.005	0.062	0.972	0.989	-0.096	0.023	0.087	0.477	-0.053	0.018	0.198	0.67	0.154	0.261	0.569	0.809	-0.196	0.23	0.396	0.746	-0.066	0	0	0	0.015	-0.095	-0.037	-4.472	0	0.064
s__GGB3570_SGB4777|t__SGB4777	-0.136	0.062	0.31	0.97	0.04	0.023	0.476	0.926	-0.117	0.018	0.004	0.046	-0.425	0.263	0.119	0.77	-0.509	0.233	0.03	0.746	-0.134	0.007	0.106	0.355	0.083	-0.297	0.029	-1.615	0.023	0.889
s__GGB3571_SGB4778|t__SGB4778	-0.35	0.062	0.009	0.275	-0.05	0.023	0.374	0.926	-0.133	0.018	0.001	0.018	-0.224	0.261	0.407	0.77	-0.157	0.23	0.497	0.767	-0.164	0.003	0.004	0.029	0.057	-0.277	-0.052	-2.859	0.01	0.829
s__GGB35743_SGB53443|t__SGB53443	NA	NA	NA	NA	NA	NA	NA	NA	-0.013	0.018	0.756	0.929	NA	NA	NA	NA	NA	NA	NA	NA	-0.013	0	0.481	0.753	0.018	-0.048	0.023	-0.705	0	NA
s__GGB3583_SGB4799|t__SGB4799	-0.076	0.062	0.572	0.97	-0.045	0.023	0.423	0.926	-0.042	0.018	0.312	0.842	-0.119	0.261	0.659	0.846	NA	NA	NA	NA	-0.045	0	0.001	0.01	0.014	-0.072	-0.018	-3.234	0	0
s__GGB3606_SGB4870|t__SGB4870	0.017	0.062	0.901	0.973	0.064	0.023	0.258	0.86	0.112	0.018	0.007	0.062	NA	NA	NA	NA	NA	NA	NA	NA	0.081	0.001	0	0.004	0.023	0.036	0.126	3.549	0.001	0.519
s__GGB3614_SGB4886|t__SGB4886	0.019	0.062	0.887	0.97	0.141	0.023	0.012	0.124	-0.008	0.018	0.851	0.929	0.319	0.262	0.24	0.77	0.371	0.231	0.11	0.746	0.077	0.003	0.134	0.412	0.051	-0.023	0.176	1.5	0.007	0.863
s__GGB3617_SGB4891|t__SGB4891	-0.116	0.062	0.387	0.97	0.109	0.023	0.053	0.342	0.015	0.018	0.708	0.929	0.185	0.261	0.494	0.788	0.2	0.23	0.386	0.746	0.03	0.002	0.53	0.77	0.047	-0.063	0.122	0.629	0.006	0.777
s__GGB3623_SGB4900|t__SGB4900	0.341	0.062	0.011	0.293	0.093	0.023	0.097	0.516	-0.056	0.018	0.173	0.621	0.341	0.262	0.21	0.77	0.424	0.232	0.068	0.746	0.167	0.008	0.064	0.25	0.09	-0.009	0.343	1.855	0.028	0.932
s__GGB3632_SGB4920|t__SGB4920	-0.041	0.062	0.758	0.97	0.017	0.023	0.764	0.926	-0.023	0.018	0.572	0.929	NA	NA	NA	NA	NA	NA	NA	NA	-0.009	0	0.521	0.768	0.015	-0.038	0.019	-0.642	0	0.073
s__GGB3632_SGB4921|t__SGB4921	-0.079	0.062	0.557	0.97	-0.02	0.023	0.727	0.926	-0.067	0.018	0.102	0.457	0.174	0.261	0.519	0.803	0.234	0.23	0.31	0.746	-0.047	0	0.01	0.061	0.018	-0.082	-0.011	-2.579	0	0.218
s__GGB36331_SGB53806|t__SGB53806	-0.04	0.062	0.764	0.97	-0.055	0.023	0.332	0.926	0.037	0.018	0.374	0.907	NA	NA	NA	NA	NA	NA	NA	NA	-0.013	0.001	0.682	0.804	0.031	-0.073	0.048	-0.41	0.002	0.802
s__GGB3636_SGB4929|t__SGB4929	-0.02	0.062	0.884	0.97	-0.043	0.023	0.444	0.926	0.007	0.018	0.872	0.934	0.098	0.261	0.718	0.863	0.187	0.23	0.417	0.746	-0.012	0	0.395	0.71	0.014	-0.039	0.015	-0.85	0	0
s__GGB3637_SGB4930|t__SGB4930	0.014	0.062	0.915	0.975	0.014	0.023	0.802	0.926	0	0.018	0.994	0.995	-0.179	0.261	0.508	0.797	0.227	0.23	0.327	0.746	0.006	0	0.646	0.787	0.014	-0.021	0.033	0.459	0	0
s__GGB3640_SGB4937|t__SGB4937	-0.098	0.062	0.465	0.97	-0.017	0.023	0.762	0.926	0.064	0.018	0.119	0.505	0.316	0.262	0.245	0.77	0.234	0.23	0.31	0.746	0.012	0.002	0.787	0.872	0.046	-0.077	0.102	0.271	0.005	0.714
s__GGB3643_SGB4948|t__SGB4948	-0.074	0.062	0.581	0.97	0.073	0.023	0.197	0.755	-0.061	0.018	0.139	0.55	0.354	0.262	0.193	0.77	0.234	0.23	0.31	0.746	0.01	0.003	0.855	0.918	0.054	-0.095	0.115	0.183	0.008	0.839
s__GGB36472_SGB47660|t__SGB47660	-0.041	0.062	0.76	0.97	-0.001	0.023	0.983	0.991	0.034	0.018	0.413	0.929	NA	NA	NA	NA	NA	NA	NA	NA	0.016	0	0.314	0.653	0.016	-0.015	0.046	1.006	0	0.149
s__GGB3654_SGB4965|t__SGB4965	-0.109	0.062	0.417	0.97	0.077	0.023	0.174	0.717	-0.027	0.018	0.509	0.929	0.279	0.262	0.304	0.77	0.422	0.232	0.07	0.746	0.038	0.006	0.612	0.779	0.075	-0.109	0.185	0.507	0.018	0.805
s__GGB3664_SGB4976|t__SGB4976	NA	NA	NA	NA	-0.024	0.023	0.669	0.926	0	0.018	0.991	0.995	NA	NA	NA	NA	NA	NA	NA	NA	-0.009	0	0.506	0.764	0.014	-0.037	0.018	-0.666	0	0
s__GGB3673_SGB4986|t__SGB4986	NA	NA	NA	NA	-0.013	0.023	0.822	0.926	0.021	0.018	0.603	0.929	NA	NA	NA	NA	NA	NA	NA	NA	0.007	0	0.664	0.795	0.017	-0.026	0.04	0.434	0	0.261
s__GGB3677_SGB4990|t__SGB4990	-0.223	0.062	0.097	0.877	-0.094	0.023	0.096	0.511	-0.109	0.018	0.008	0.071	-0.571	0.266	0.038	0.768	-0.232	0.23	0.316	0.746	-0.144	0.002	0.001	0.008	0.043	-0.229	-0.059	-3.331	0.005	0.437
s__GGB3678_SGB4991|t__SGB4991	0.431	0.062	0.001	0.066	-0.065	0.023	0.247	0.848	-0.05	0.018	0.223	0.714	-0.459	0.264	0.093	0.768	-0.052	0.229	0.822	0.921	0.007	0.018	0.957	0.976	0.135	-0.257	0.271	0.054	0.073	0.934
s__GGB3678_SGB4992|t__SGB4992	-0.041	0.062	0.759	0.97	-0.041	0.023	0.471	0.926	0.003	0.018	0.932	0.965	-0.283	0.262	0.296	0.77	0.036	0.229	0.876	0.95	-0.015	0	0.267	0.614	0.014	-0.042	0.012	-1.11	0	0
s__GGB37149_SGB47291|t__SGB47291	-0.045	0.062	0.735	0.97	NA	NA	NA	NA	NA	NA	NA	NA	NA	NA	NA	NA	NA	NA	NA	NA	-0.045	0.004	0.462	0.745	0.062	-0.166	0.076	-0.736	0	NA
s__GGB3717_SGB5040|t__SGB5040	-0.035	0.062	0.793	0.97	0.056	0.023	0.316	0.926	-0.021	0.018	0.612	0.929	-0.401	0.263	0.141	0.77	NA	NA	NA	NA	-0.006	0.002	0.898	0.947	0.044	-0.091	0.08	-0.128	0.005	0.695
s__GGB3725_SGB5055|t__SGB5055	-0.062	0.062	0.643	0.97	0.033	0.023	0.558	0.926	0.065	0.018	0.116	0.498	NA	NA	NA	NA	NA	NA	NA	NA	0.03	0.001	0.335	0.674	0.031	-0.031	0.092	0.963	0.002	0.55
s__GGB3733_SGB5066|t__SGB5066	-0.105	0.062	0.435	0.97	0	0.023	0.998	0.999	-0.057	0.018	0.166	0.613	0.176	0.261	0.515	0.801	0.243	0.23	0.293	0.746	-0.035	0.001	0.192	0.512	0.027	-0.087	0.018	-1.304	0.001	0.442
s__GGB3737_SGB5071|t__SGB5071	0.271	0.062	0.044	0.608	0.013	0.023	0.816	0.926	-0.043	0.018	0.292	0.819	-0.537	0.265	0.051	0.768	-0.151	0.23	0.514	0.767	-0.019	0.013	0.865	0.926	0.114	-0.243	0.205	-0.17	0.05	0.863
s__GGB3738_SGB5072|t__SGB5072	-0.104	0.062	0.438	0.97	0.088	0.023	0.116	0.573	0.007	0.018	0.864	0.929	0.089	0.261	0.743	0.877	-0.004	0.229	0.987	0.993	0.018	0.001	0.596	0.778	0.034	-0.049	0.086	0.531	0.003	0.688
s__GGB3743_SGB5086|t__SGB5086	-0.043	0.062	0.747	0.97	0.021	0.023	0.712	0.926	-0.015	0.018	0.721	0.929	NA	NA	NA	NA	NA	NA	NA	NA	-0.003	0	0.816	0.891	0.014	-0.03	0.024	-0.232	0	0
s__GGB3746_SGB5089|t__SGB5089	0.142	0.062	0.289	0.97	0.104	0.023	0.066	0.394	0.111	0.018	0.007	0.064	-0.244	0.261	0.368	0.77	-0.254	0.23	0.273	0.746	0.094	0.002	0.03	0.141	0.043	0.009	0.179	2.175	0.005	0.14
s__GGB3751_SGB5098|t__SGB5098	NA	NA	NA	NA	0.262	0.023	0	0	-0.01	0.018	0.806	0.929	NA	NA	NA	NA	NA	NA	NA	NA	0.126	0.019	0.356	0.685	0.136	-0.141	0.393	0.923	0.037	0.988
s__GGB3751_SGB5099|t__SGB5099	0.002	0.062	0.985	0.99	0.091	0.023	0.104	0.538	-0.013	0.018	0.755	0.929	0.205	0.261	0.448	0.787	0.251	0.23	0.278	0.746	0.037	0.001	0.21	0.541	0.029	-0.021	0.095	1.253	0.002	0.719
s__GGB3753_SGB5101|t__SGB5101	-0.016	0.062	0.904	0.973	-0.013	0.023	0.817	0.926	-0.018	0.018	0.654	0.929	NA	NA	NA	NA	NA	NA	NA	NA	-0.016	0	0.239	0.58	0.014	-0.044	0.011	-1.178	0	0
s__GGB38162_SGB65708|t__SGB65708	NA	NA	NA	NA	-0.012	0.023	0.837	0.926	NA	NA	NA	NA	NA	NA	NA	NA	NA	NA	NA	NA	-0.012	0.001	0.614	0.78	0.023	-0.057	0.033	-0.504	0	NA
s__GGB3817_SGB5182|t__SGB5182	0.09	0.062	0.503	0.97	-0.183	0.023	0.001	0.022	-0.132	0.018	0.001	0.018	0.197	0.261	0.466	0.788	0.361	0.231	0.12	0.746	-0.014	0.008	0.876	0.934	0.09	-0.191	0.162	-0.156	0.028	0.832
s__GGB38171_SGB72433|t__SGB72433_group	0.026	0.062	0.847	0.97	0.01	0.023	0.853	0.926	-0.104	0.018	0.012	0.097	-0.57	0.266	0.038	0.768	0.179	0.23	0.438	0.746	-0.047	0.007	0.58	0.775	0.084	-0.212	0.119	-0.554	0.024	0.816
s__GGB3859_SGB5234|t__SGB5234_group	-0.046	0.062	0.734	0.97	0.086	0.023	0.128	0.606	-0.057	0.018	0.162	0.606	-0.045	0.26	0.868	0.937	0.115	0.23	0.617	0.815	0.002	0.001	0.943	0.97	0.035	-0.065	0.07	0.072	0.003	0.838
s__GGB3862_SGB5239|t__SGB5239	-0.053	0.062	0.691	0.97	-0.003	0.023	0.96	0.975	0.046	0.018	0.262	0.774	-0.364	0.263	0.181	0.77	-0.118	0.23	0.609	0.813	0.007	0.001	0.796	0.88	0.026	-0.045	0.059	0.259	0.001	0.425
s__GGB38730_SGB53111|t__SGB53111	NA	NA	NA	NA	NA	NA	NA	NA	0.017	0.018	0.677	0.929	NA	NA	NA	NA	NA	NA	NA	NA	0.017	0	0.345	0.68	0.018	-0.018	0.053	0.944	0	NA
s__GGB3887_SGB5270|t__SGB5270	NA	NA	NA	NA	-0.01	0.023	0.864	0.928	-0.011	0.018	0.792	0.929	NA	NA	NA	NA	NA	NA	NA	NA	-0.01	0	0.465	0.745	0.014	-0.038	0.018	-0.73	0	0
s__GGB3892_SGB5290|t__SGB5290	-0.243	0.062	0.07	0.748	-0.049	0.023	0.386	0.926	-0.112	0.018	0.007	0.062	-0.253	0.261	0.35	0.77	-0.163	0.23	0.481	0.763	-0.117	0.001	0.001	0.009	0.036	-0.187	-0.047	-3.261	0.003	0.638
s__GGB38987_SGB53576|t__SGB53576	-0.063	0.062	0.636	0.97	0.03	0.023	0.595	0.926	-0.013	0.018	0.752	0.929	NA	NA	NA	NA	NA	NA	NA	NA	-0.001	0	0.979	0.989	0.02	-0.041	0.04	-0.027	0.001	0.387
s__GGB38987_SGB63305|t__SGB63305	0.042	0.062	0.752	0.97	-0.042	0.023	0.452	0.926	-0.055	0.018	0.184	0.641	-0.447	0.264	0.101	0.768	NA	NA	NA	NA	-0.039	0.002	0.4	0.712	0.046	-0.129	0.051	-0.842	0.005	0.35
s__GGB38987_SGB66207|t__SGB66207	-0.03	0.062	0.822	0.97	-0.016	0.023	0.781	0.926	-0.01	0.018	0.809	0.929	NA	NA	NA	NA	NA	NA	NA	NA	-0.013	0	0.347	0.68	0.014	-0.04	0.014	-0.941	0	0
s__GGB39644_SGB53888|t__SGB53888	NA	NA	NA	NA	-0.019	0.023	0.742	0.926	-0.017	0.018	0.68	0.929	NA	NA	NA	NA	NA	NA	NA	NA	-0.018	0	0.218	0.55	0.014	-0.045	0.01	-1.233	0	0
s__GGB39918_SGB47522|t__SGB47522	-0.039	0.062	0.772	0.97	-0.019	0.023	0.732	0.926	-0.012	0.018	0.778	0.929	NA	NA	NA	NA	NA	NA	NA	NA	-0.016	0	0.255	0.603	0.014	-0.043	0.011	-1.137	0	0
s__GGB41366_SGB58424|t__SGB58424	0.098	0.062	0.463	0.97	0.088	0.023	0.119	0.582	-0.044	0.018	0.289	0.815	NA	NA	NA	NA	0.334	0.231	0.15	0.746	0.053	0.003	0.293	0.633	0.051	-0.046	0.152	1.052	0.007	0.876
s__GGB41458_SGB58520|t__SGB58520	-0.203	0.062	0.13	0.966	-0.034	0.023	0.549	0.926	-0.09	0.018	0.029	0.185	-0.083	0.261	0.757	0.883	0.028	0.229	0.902	0.96	-0.084	0.001	0.004	0.029	0.029	-0.141	-0.027	-2.869	0.002	0.524
s__GGB41897_SGB58996|t__SGB58996	NA	NA	NA	NA	NA	NA	NA	NA	-0.015	0.018	0.72	0.929	NA	NA	NA	NA	NA	NA	NA	NA	-0.015	0	0.416	0.721	0.018	-0.05	0.021	-0.813	0	1
s__GGB4197_SGB5684|t__SGB5684	-0.03	0.062	0.824	0.97	-0.013	0.023	0.819	0.926	-0.056	0.018	0.174	0.623	NA	NA	NA	NA	NA	NA	NA	NA	-0.039	0	0.008	0.051	0.015	-0.067	-0.01	-2.65	0	0.083
s__GGB42184_SGB59334|t__SGB59334	-0.056	0.062	0.674	0.97	0.003	0.023	0.958	0.975	-0.033	0.018	0.419	0.929	NA	NA	NA	NA	NA	NA	NA	NA	-0.021	0	0.126	0.395	0.014	-0.048	0.006	-1.53	0	0
s__GGB42344_SGB59512|t__SGB59512	NA	NA	NA	NA	0.223	0.023	0	0.002	NA	NA	NA	NA	NA	NA	NA	NA	NA	NA	NA	NA	0.223	0.001	0	0	0.023	0.178	0.268	9.651	0	NA
s__GGB4237_SGB5728|t__SGB5728	-0.045	0.062	0.738	0.97	-0.032	0.023	0.566	0.926	0.012	0.018	0.778	0.929	0.255	0.262	0.346	0.77	0.15	0.23	0.515	0.767	-0.006	0	0.663	0.794	0.014	-0.034	0.022	-0.436	0	0.026
s__GGB4238_SGB5729|t__SGB5729	NA	NA	NA	NA	NA	NA	NA	NA	-0.023	0.018	0.57	0.929	NA	NA	NA	NA	NA	NA	NA	NA	-0.023	0	0.198	0.52	0.018	-0.059	0.012	-1.288	0	NA
s__GGB4238_SGB5730|t__SGB5730	-0.047	0.062	0.728	0.97	-0.021	0.023	0.712	0.926	-0.032	0.018	0.444	0.929	NA	NA	NA	NA	NA	NA	NA	NA	-0.028	0	0.041	0.181	0.014	-0.056	-0.001	-2.043	0	0
s__GGB42389_SGB59559|t__SGB59559	-0.05	0.062	0.707	0.97	-0.178	0.023	0.002	0.028	-0.125	0.018	0.002	0.031	-0.142	0.261	0.599	0.82	0.205	0.23	0.374	0.746	-0.127	0.001	0	0.001	0.032	-0.188	-0.065	-4.015	0.002	0.484
s__GGB4239_SGB5731|t__SGB5731	-0.102	0.062	0.448	0.97	-0.078	0.023	0.168	0.701	-0.082	0.018	0.046	0.266	NA	NA	NA	NA	NA	NA	NA	NA	-0.081	0	0	0	0.014	-0.109	-0.054	-5.86	0	0
s__GGB4243_SGB5738|t__SGB5738	NA	NA	NA	NA	NA	NA	NA	NA	-0.009	0.018	0.835	0.929	NA	NA	NA	NA	NA	NA	NA	NA	-0.009	0	0.638	0.784	0.018	-0.044	0.027	-0.471	0	NA
s__GGB4247_SGB5745|t__SGB5745	-0.066	0.062	0.625	0.97	-0.038	0.023	0.502	0.926	0.018	0.018	0.656	0.929	NA	NA	NA	NA	NA	NA	NA	NA	-0.014	0.001	0.539	0.772	0.023	-0.059	0.031	-0.614	0.001	0.569
s__GGB4248_SGB5746|t__SGB5746	-0.008	0.062	0.953	0.981	-0.054	0.023	0.335	0.926	0.077	0.018	0.06	0.321	0.261	0.262	0.336	0.77	-0.177	0.23	0.443	0.746	0.009	0.001	0.799	0.881	0.037	-0.063	0.081	0.254	0.003	0.819
s__GGB4249_SGB5749|t__SGB5749	0.053	0.062	0.691	0.97	-0.046	0.023	0.415	0.926	0.012	0.018	0.767	0.929	NA	NA	NA	NA	NA	NA	NA	NA	-0.006	0.001	0.811	0.888	0.025	-0.055	0.043	-0.24	0.001	0.595
s__GGB4250_SGB5750|t__SGB5750	-0.035	0.062	0.793	0.97	-0.02	0.023	0.721	0.926	0.069	0.018	0.096	0.439	NA	NA	NA	NA	NA	NA	NA	NA	0.015	0.001	0.65	0.789	0.033	-0.05	0.079	0.453	0.002	0.807
s__GGB4250_SGB5751|t__SGB5751	-0.048	0.062	0.719	0.97	-0.079	0.023	0.162	0.685	-0.001	0.018	0.976	0.988	NA	NA	NA	NA	NA	NA	NA	NA	-0.039	0.001	0.128	0.4	0.026	-0.089	0.011	-1.521	0.001	0.718
s__GGB4251_SGB5752|t__SGB5752	NA	NA	NA	NA	-0.012	0.023	0.827	0.926	0.176	0.018	0	0.001	NA	NA	NA	NA	NA	NA	NA	NA	0.082	0.009	0.381	0.703	0.094	-0.102	0.267	0.875	0.017	0.976
s__GGB4254_SGB5782|t__SGB5782	-0.061	0.062	0.649	0.97	-0.012	0.023	0.835	0.926	-0.016	0.018	0.69	0.929	NA	NA	NA	NA	NA	NA	NA	NA	-0.017	0	0.222	0.557	0.014	-0.044	0.01	-1.222	0	0
s__GGB4255_SGB5783|t__SGB5783	NA	NA	NA	NA	-0.019	0.023	0.731	0.926	-0.008	0.018	0.85	0.929	NA	NA	NA	NA	NA	NA	NA	NA	-0.012	0	0.391	0.709	0.014	-0.04	0.016	-0.858	0	0
s__GGB4261_SGB5798|t__SGB5798	-0.047	0.062	0.728	0.97	-0.016	0.023	0.778	0.926	-0.035	0.018	0.396	0.929	0.255	0.262	0.346	0.77	0.31	0.231	0.181	0.746	-0.027	0	0.055	0.223	0.014	-0.054	0.001	-1.92	0	0
s__GGB4261_SGB5799|t__SGB5799	NA	NA	NA	NA	NA	NA	NA	NA	-0.049	0.018	0.229	0.723	NA	NA	NA	NA	NA	NA	NA	NA	-0.049	0	0.006	0.042	0.018	-0.085	-0.014	-2.728	0	NA
s__GGB4262_SGB5800|t__SGB5800	-0.044	0.062	0.743	0.97	-0.022	0.023	0.699	0.926	-0.03	0.018	0.466	0.929	NA	NA	NA	NA	NA	NA	NA	NA	-0.028	0	0.046	0.196	0.014	-0.055	0	-1.996	0	0
s__GGB4263_SGB5801|t__SGB5801	-0.089	0.062	0.509	0.97	-0.018	0.023	0.747	0.926	-0.099	0.018	0.016	0.119	NA	NA	NA	NA	NA	NA	NA	NA	-0.065	0.001	0.017	0.094	0.027	-0.118	-0.011	-2.379	0.001	0.741
s__GGB4266_SGB5809|t__SGB5809_group	0.266	0.062	0.048	0.622	0.13	0.023	0.021	0.184	-0.003	0.018	0.948	0.973	0.122	0.261	0.653	0.846	0.307	0.231	0.185	0.746	0.126	0.003	0.021	0.108	0.055	0.019	0.233	2.309	0.008	0.88
s__GGB42674_SGB66070|t__SGB66070	NA	NA	NA	NA	0.028	0.023	0.621	0.926	-0.01	0.018	0.809	0.929	NA	NA	NA	NA	NA	NA	NA	NA	0.006	0	0.737	0.839	0.019	-0.03	0.043	0.336	0	0.399
s__GGB42689_SGB59892|t__SGB59892	0.159	0.062	0.237	0.97	-0.021	0.023	0.703	0.926	0.014	0.018	0.737	0.929	NA	NA	NA	NA	-0.196	0.23	0.396	0.746	0.027	0.002	0.571	0.775	0.048	-0.067	0.122	0.566	0.006	0.645
s__GGB4269_SGB5815|t__SGB5815	-0.046	0.062	0.731	0.97	-0.024	0.023	0.673	0.926	-0.008	0.018	0.852	0.929	NA	NA	NA	NA	NA	NA	NA	NA	-0.015	0	0.265	0.613	0.014	-0.043	0.012	-1.114	0	0
s__GGB42690_SGB59894|t__SGB59894	-0.044	0.062	0.744	0.97	-0.035	0.023	0.536	0.926	-0.023	0.018	0.58	0.929	NA	NA	NA	NA	NA	NA	NA	NA	-0.028	0	0.042	0.184	0.014	-0.055	-0.001	-2.032	0	0
s__GGB42711_SGB59916|t__SGB59916	0.001	0.062	0.995	0.997	-0.03	0.023	0.594	0.926	-0.026	0.018	0.519	0.929	NA	NA	NA	NA	NA	NA	NA	NA	-0.026	0	0.057	0.231	0.014	-0.054	0.001	-1.901	0	0
s__GGB4272_SGB5822|t__SGB5822	NA	NA	NA	NA	0.037	0.023	0.513	0.926	0.005	0.018	0.91	0.952	NA	NA	NA	NA	NA	NA	NA	NA	0.018	0	0.264	0.612	0.016	-0.013	0.049	1.117	0	0.171
s__GGB4277_SGB5832|t__SGB5832	-0.127	0.062	0.345	0.97	0.027	0.023	0.634	0.926	-0.003	0.018	0.95	0.975	0.27	0.262	0.319	0.77	0.192	0.23	0.405	0.746	-0.006	0.001	0.873	0.931	0.039	-0.082	0.07	-0.159	0.004	0.451
s__GGB4285_SGB5849|t__SGB5849	-0.06	0.062	0.655	0.97	-0.049	0.023	0.384	0.926	-0.015	0.018	0.713	0.929	-0.543	0.265	0.048	0.768	NA	NA	NA	NA	-0.066	0.004	0.313	0.652	0.065	-0.193	0.062	-1.01	0.012	0.437
s__GGB4312_SGB5903|t__SGB5903	NA	NA	NA	NA	-0.017	0.023	0.76	0.926	-0.018	0.018	0.662	0.929	NA	NA	NA	NA	NA	NA	NA	NA	-0.018	0	0.215	0.546	0.014	-0.046	0.01	-1.241	0	0
s__GGB43673_SGB61014|t__SGB61014	NA	NA	NA	NA	0.011	0.023	0.841	0.926	-0.011	0.018	0.788	0.929	NA	NA	NA	NA	NA	NA	NA	NA	-0.003	0	0.86	0.922	0.014	-0.03	0.025	-0.176	0	0
s__GGB4395_SGB6050|t__SGB6050	-0.027	0.062	0.841	0.97	-0.017	0.023	0.766	0.926	-0.019	0.018	0.643	0.929	NA	NA	NA	NA	NA	NA	NA	NA	-0.019	0	0.18	0.495	0.014	-0.046	0.009	-1.34	0	0
s__GGB44464_SGB61891|t__SGB61891	NA	NA	NA	NA	-0.012	0.023	0.833	0.926	-0.008	0.018	0.845	0.929	NA	NA	NA	NA	-0.258	0.23	0.264	0.746	-0.01	0	0.463	0.745	0.014	-0.038	0.017	-0.735	0	0
s__GGB4456_SGB6141|t__SGB6141	0.014	0.062	0.916	0.975	0.033	0.023	0.563	0.926	-0.123	0.018	0.003	0.033	0.048	0.26	0.858	0.932	NA	NA	NA	NA	-0.031	0.002	0.463	0.745	0.042	-0.114	0.052	-0.734	0.004	0.9
s__GGB4482_SGB6176|t__SGB6176	-0.039	0.062	0.771	0.97	-0.057	0.023	0.311	0.926	0.01	0.018	0.812	0.929	0.082	0.261	0.76	0.884	NA	NA	NA	NA	-0.021	0	0.278	0.623	0.019	-0.058	0.017	-1.084	0	0.452
s__GGB4482_SGB6177|t__SGB6177	-0.15	0.062	0.263	0.97	-0.06	0.023	0.283	0.89	-0.103	0.018	0.012	0.099	-0.011	0.26	0.967	0.985	NA	NA	NA	NA	-0.09	0	0	0	0.015	-0.118	-0.061	-6.117	0	0.067
s__GGB4487_SGB6184|t__SGB6184	-0.134	0.062	0.319	0.97	0.007	0.023	0.906	0.948	-0.017	0.018	0.672	0.929	0.257	0.262	0.342	0.77	NA	NA	NA	NA	-0.027	0.001	0.492	0.758	0.039	-0.103	0.049	-0.688	0.003	0.471
s__GGB4491_SGB6188|t__SGB6188	-0.136	0.062	0.31	0.97	0.064	0.023	0.255	0.858	0.011	0.018	0.799	0.929	0.27	0.262	0.319	0.77	NA	NA	NA	NA	0.002	0.003	0.966	0.981	0.055	-0.105	0.11	0.043	0.008	0.732
s__GGB4533_SGB6246|t__SGB6246	NA	NA	NA	NA	NA	NA	NA	NA	-0.011	0.018	0.792	0.929	NA	NA	NA	NA	NA	NA	NA	NA	-0.011	0	0.55	0.772	0.018	-0.046	0.025	-0.598	0	NA
s__GGB4538_SGB6256|t__SGB6256	NA	NA	NA	NA	NA	NA	NA	NA	-0.011	0.018	0.792	0.929	NA	NA	NA	NA	NA	NA	NA	NA	-0.011	0	0.55	0.772	0.018	-0.046	0.025	-0.598	0	1
s__GGB4542_SGB6263|t__SGB6263	-0.06	0.062	0.657	0.97	0.268	0.023	0	0	0.027	0.018	0.508	0.929	NA	NA	NA	NA	NA	NA	NA	NA	0.083	0.01	0.394	0.709	0.098	-0.108	0.275	0.853	0.027	0.973
s__GGB45432_SGB63101|t__SGB63101	0.01	0.062	0.943	0.979	-0.169	0.023	0.003	0.042	0.003	0.018	0.935	0.966	-0.084	0.261	0.756	0.883	-0.179	0.23	0.437	0.746	-0.065	0.002	0.128	0.4	0.042	-0.148	0.019	-1.522	0.005	0.889
s__GGB4546_SGB6267|t__SGB6267	0.071	0.062	0.597	0.97	-0.042	0.023	0.458	0.926	-0.003	0.018	0.948	0.973	-0.037	0.26	0.89	0.95	-0.172	0.23	0.455	0.746	-0.014	0	0.346	0.68	0.015	-0.043	0.015	-0.943	0	0.051
s__GGB45461_SGB63131|t__SGB63131	0.264	0.062	0.049	0.627	0.001	0.023	0.987	0.992	-0.013	0.018	0.751	0.929	-0.402	0.263	0.14	0.77	-0.293	0.231	0.205	0.746	-0.012	0.011	0.91	0.953	0.104	-0.215	0.192	-0.113	0.04	0.822
s__GGB4549_SGB6271|t__SGB6271	0.039	0.062	0.773	0.97	0.051	0.023	0.362	0.926	-0.043	0.018	0.291	0.819	0.076	0.261	0.779	0.891	0.281	0.231	0.224	0.746	0.012	0.001	0.673	0.8	0.028	-0.043	0.067	0.422	0.001	0.683
s__GGB45491_SGB63163|t__SGB63163	-0.186	0.062	0.165	0.97	-0.192	0.023	0.001	0.014	-0.168	0.018	0	0.001	-0.199	0.261	0.461	0.788	-0.242	0.23	0.295	0.746	-0.178	0	0	0	0.014	-0.205	-0.151	-12.82	0	0
[truncated: 1,481 more rows]

[truncated: 13 more sheets: Supplementary Table 11, Supplementary Table 12, Supplementary Table 13, Supplementary Table 14, Supplementary Table 15, Supplementary Table 16, Supplementary Table 17, Supplementary Table 18, Supplementary Table 19, Supplementary Table 20, Supplementary Table 21, Supplementary Table 22, Supplementary Table 23]
